# Supplementary material for: Whole‐genome resequencing‐based QTL‐seq identified candidate genes and molecular markers for fresh seed dormancy in groundnut
Source: Plant Biotechnol J. 2019 Oct 20;18(4):992–1003. doi: 10.1111/pbi.13266 (PMC7061874; doi:10.1111/pbi.13266)
Supplement: Supplementary file 2 — Table S1 FSD phenotyping details of RIL population. [file PBI-18-992-s006.xlsx]

## Sheet: Table S1
Table S1 FSD phenotyping details of RIL population
Sl .No.	Population	Phenotype	days for 80% germination
1	ICGV 00350	ND	1
2	ICGV 97045	D	~15	ICGV 00350 = Non Dormant (ND)
3	RIL-371	ND	1	ICGV 97045 = Dormant (D)
4	RIL-372	ND	2
5	RIL-373	ND	1
6	RIL-374	ND	1
7	RIL-375	ND	1
8	RIL-376	ND	1
9	RIL-377	ND	2
10	RIL-378	ND	2
11	RIL-379	D	14
12	RIL-720	ND	3
13	RIL-381	ND	1
14	RIL-462	ND	3
15	RIL-383	ND	1
16	RIL-384	ND	1
17	RIL-598	ND	2
18	RIL-654	ND	5
19	RIL-387	D	13
20	RIL-388	ND	1
21	RIL-697	ND	3
22	RIL-390	D	14
23	RIL-391	ND	2
24	RIL-614	ND	4
25	RIL-612	ND	9
26	RIL-394	D	14
27	RIL-395	ND	2
28	RIL-396	ND	1
29	RIL-418	ND	2
30	RIL-680	ND	4
31	RIL-399	ND	2
32	RIL-400	ND	1
33	RIL-401	ND	1
34	RIL-402	ND	1
35	RIL-403	ND	1
36	RIL-404	ND	2
37	RIL-623	ND	2
38	RIL-406	ND	2
39	RIL-407	ND	1
40	RIL-408	ND	2
41	RIL-409	ND	1
42	RIL-410	ND	2
43	RIL-411	ND	1
44	RIL-596	ND	8
45	RIL-413	ND	1
46	RIL-637	ND	9
47	RIL-560	ND	3
48	RIL-472	ND	2
49	RIL-417	ND	1
50	RIL-512	ND	2
51	RIL-662	ND	5
52	RIL-585	ND	6
53	RIL-421	ND	1
54	RIL-725	ND	3
55	RIL-645	ND	5
56	RIL-599	ND	6
57	RIL-425	ND	2
58	RIL-426	ND	1
59	RIL-427	ND	1
60	RIL-428	D	13
61	RIL-429	ND	1
62	RIL-604	ND	3
63	RIL-431	ND	11
64	RIL-632	ND	2
65	RIL-433	ND	1
66	RIL-659	ND	2
67	RIL-435	ND	1
68	RIL-436	ND	1
69	RIL-437	ND	1
70	RIL-438	ND	2
71	RIL-439	ND	1
72	RIL-573	ND	2
73	RIL-441	ND	1
74	RIL-608	ND	7
75	RIL-443	ND	1
76	RIL-444	ND	1
77	RIL-445	ND	1
78	RIL-446	ND	2
79	RIL-447	ND	11
80	RIL-631	ND	2
81	RIL-449	ND	2
82	RIL-704	ND	3
83	RIL-451	ND	2
84	RIL-452	ND	1
85	RIL-453	ND	1
86	RIL-454	ND	2
87	RIL-455	ND	1
88	RIL-671	ND	2
89	RIL-457	ND	1
90	RIL-458	ND	2
91	RIL-459	ND	1
92	RIL-460	ND	1
93	RIL-461	ND	1
94	RIL-397	ND	3
95	RIL-414	ND	9
96	RIL-464	ND	1
97	RIL-465	ND	1
98	RIL-466	ND	1
99	RIL-618	ND	3
100	RIL-468	ND	1
101	RIL-469	ND	1
102	RIL-470	D	14
103	RIL-471	ND	2
104	RIL-506	ND	2
105	RIL-473	ND	1
106	RIL-474	D	14
107	RIL-475	D	14
108	RIL-476	ND	2
109	RIL-477	ND	1
110	RIL-676	ND	5
111	RIL-479	ND	1
112	RIL-480	ND	1
113	RIL-420	ND	7
114	RIL-482	ND	2
115	RIL-483	ND	2
116	RIL-463	ND	9
117	RIL-485	ND	1
118	RIL-486	ND	12
119	RIL-416	ND	3
120	RIL-488	ND	1
121	RIL-489	ND	2
122	RIL-565	ND	2
123	RIL-491	ND	1
124	RIL-492	ND	2
125	RIL-493	ND	1
126	RIL-494	ND	1
127	RIL-640	ND	3
128	RIL-496	ND	1
129	RIL-497	ND	2
130	RIL-498	ND	1
131	RIL-499	ND	1
132	RIL-500	D	13
133	RIL-501	ND	1
134	RIL-502	ND	1
135	RIL-503	ND	1
136	RIL-442	ND	7
137	RIL-505	ND	1
138	RIL-622	ND	2
139	RIL-711	ND	3
140	RIL-412	ND	8
141	RIL-509	ND	1
142	RIL-510	ND	1
143	RIL-484	ND	9
144	RIL-580	ND	2
145	RIL-513	ND	1
146	RIL-514	ND	1
147	RIL-419	ND	3
148	RIL-728	ND	2
149	RIL-517	ND	1
150	RIL-518	ND	1
151	RIL-519	ND	1
152	RIL-520	ND	1
153	RIL-521	D	13
154	RIL-522	D	13
155	RIL-523	ND	1
156	RIL-698	ND	2
157	RIL-525	ND	2
158	RIL-526	ND	2
159	RIL-527	ND	1
160	RIL-528	ND	1
161	RIL-529	ND	1
162	RIL-705	ND	4
163	RIL-531	ND	1
164	RIL-504	ND	7
165	RIL-533	ND	1
166	RIL-534	ND	1
167	RIL-440	ND	3
168	RIL-595	ND	3
169	RIL-552	ND	2
170	RIL-422	ND	4
171	RIL-539	D	14
172	RIL-540	ND	1
173	RIL-434	ND	2
174	RIL-542	ND	1
175	RIL-543	ND	1
176	RIL-544	ND	2
177	RIL-545	ND	1
178	RIL-685	ND	4
179	RIL-683	ND	5
180	RIL-548	ND	1
181	RIL-568	ND	4
182	RIL-550	ND	1
183	RIL-551	ND	2
184	RIL-536	ND	3
185	RIL-563	ND	2
186	RIL-554	ND	1
187	RIL-555	ND	1
188	RIL-556	ND	1
189	RIL-557	ND	12
190	RIL-558	ND	1
191	RIL-559	ND	1
192	RIL-490	ND	3
193	RIL-561	D	14
194	RIL-562	ND	1
195	RIL-380	ND	2
196	RIL-727	ND	5
197	RIL-733	ND	2
198	RIL-566	ND	1
199	RIL-567	ND	2
200	RIL-694	ND	3
201	RIL-382	ND	2
202	RIL-570	ND	1
203	RIL-571	ND	1
204	RIL-430	ND	2
205	RIL-600	ND	2
206	RIL-574	ND	1
207	RIL-575	ND	1
208	RIL-576	ND	1
209	RIL-702	ND	5
210	RIL-578	ND	1
211	RIL-579	ND	1
212	RIL-610	ND	2
213	RIL-581	ND	1
214	RIL-582	D	14
215	RIL-583	ND	1
216	RIL-432	ND	3
217	RIL-674	ND	6
218	RIL-450	ND	4
219	RIL-663	ND	3
220	RIL-588	ND	1
221	RIL-589	ND	1
222	RIL-590	ND	1
223	RIL-591	ND	1
224	RIL-709	ND	5
225	RIL-516	ND	3
226	RIL-594	ND	1
227	RIL-658	ND	2
228	RIL-667	ND	8
229	RIL-597	ND	1
230	RIL-584	ND	3
231	RIL-717	ND	6
232	RIL-606	ND	2
233	RIL-601	ND	1
234	RIL-549	ND	4
235	RIL-603	ND	1
236	RIL-541	ND	3
237	RIL-605	ND	1
238	RIL-642	ND	4
239	RIL-607	ND	1
240	RIL-423	ND	6
241	RIL-692	ND	4
242	RIL-652	ND	3
243	RIL-611	ND	1
244	RIL-511	ND	9
245	RIL-613	ND	2
246	RIL-415	ND	3
247	RIL-615	D	13
248	RIL-616	ND	1
249	RIL-617	ND	2
250	RIL-553	ND	3
251	RIL-619	ND	1
252	RIL-393	ND	9
253	RIL-405	ND	2
254	RIL-524	ND	3
255	RIL-721	ND	4
256	RIL-624	ND	1
257	RIL-625	ND	1
258	RIL-626	ND	1
259	RIL-706	ND	4
260	RIL-628	ND	1
261	RIL-729	ND	7
262	RIL-630	ND	2
263	RIL-621	ND	3
264	RIL-724	ND	4
265	RIL-633	D	14
266	RIL-634	ND	1
267	RIL-635	D	13
268	RIL-636	ND	1
269	RIL-713	ND	8
270	RIL-564	ND	4
271	RIL-639	ND	2
272	RIL-666	ND	3
273	RIL-641	D	14
274	RIL-515	ND	4
275	RIL-643	ND	1
276	RIL-530	ND	4
277	RIL-731	ND	5
278	RIL-424	ND	4
279	RIL-647	ND	12
280	RIL-648	ND	2
281	RIL-649	ND	1
282	RIL-650	ND	1
283	RIL-546	ND	4
284	RIL-687	ND	3
285	RIL-653	D	15
286	RIL-481	ND	4
287	RIL-655	ND	9
288	RIL-656	ND	1
289	RIL-657	ND	1
290	RIL-646	ND	3
291	RIL-467	ND	3
292	RIL-660	ND	1
293	RIL-661	ND	1
294	RIL-620	ND	4
295	RIL-569	ND	3
296	RIL-664	D	13
297	RIL-665	ND	1
298	RIL-487	ND	2
299	RIL-629	ND	8
300	RIL-668	ND	1
301	RIL-708	ND	5
302	RIL-670	ND	1
303	RIL-730	ND	3
304	RIL-672	ND	1
305	RIL-673	ND	2
306	RIL-478	ND	5
307	RIL-675	ND	1
308	RIL-722	ND	5
309	RIL-677	ND	1
310	RIL-678	ND	1
311	RIL-679	ND	1
312	RIL-495	ND	3
313	RIL-681	ND	1
314	RIL-682	ND	1
315	RIL-644	ND	5
316	RIL-684	ND	2
317	RIL-669	ND	3
318	RIL-686	ND	1
319	RIL-535	ND	2
320	RIL-688	ND	1
321	RIL-448	ND	3
322	RIL-690	D	14
323	RIL-691	ND	1
324	RIL-538	ND	4
325	RIL-693	ND	1
326	RIL-651	ND	5
327	RIL-695	ND	1
328	RIL-587	ND	2
329	RIL-572	ND	3
330	RIL-696	ND	3
331	RIL-699	ND	1
332	RIL-689	ND	3
333	RIL-701	ND	1
334	RIL-602	ND	5
335	RIL-703	D	13
336	RIL-715	ND	3
337	RIL-700	ND	3
338	RIL-547	ND	5
339	RIL-707	ND	1
340	RIL-392	ND	4
341	RIL-609	ND	5
342	RIL-710	ND	2
343	RIL-537	ND	3
344	RIL-712	ND	1
345	RIL-508	ND	8
346	RIL-714	ND	1
347	RIL-389	ND	2
348	RIL-716	ND	1
349	RIL-577	ND	5
350	RIL-718	ND	1
351	RIL-719	ND	1
352	RIL-627	ND	5
353	RIL-586	ND	4
354	RIL-398	ND	4
355	RIL-723	ND	1
356	RIL-592	ND	5
357	RIL-456	ND	3
358	RIL-726	ND	1
359	RIL-386	ND	5
360	RIL-507	ND	2
361	RIL-532	ND	7
362	RIL-593	ND	2
363	RIL-638	ND	5
364	RIL-732	ND	1
365	RIL-385	ND	3
366	RIL-734	ND	2
367	RIL-735	D	13
368	RIL-736	ND	13
