# Supplementary material for: Whole‐genome resequencing‐based QTL‐seq identified candidate genes and molecular markers for fresh seed dormancy in groundnut
Source: Plant Biotechnol J. 2019 Oct 20;18(4):992–1003. doi: 10.1111/pbi.13266 (PMC7061874; doi:10.1111/pbi.13266)
Supplement: Supplementary file 3 — Table S2 Details on the recombinant inbred lines selected for pooling and whole genome re‐sequencing. [file PBI-18-992-s004.xlsx]

## Sheet: Table S2
Table S2 Details on the recombinant inbred lines selected for pooling and whole genome re-sequencing
S. No.	Non-dormant Lines	FSD (Days)		Dormant lines	FSD (Days)
1	RIL-716	1		RIL-521	13
2	RIL-371	1		RIL-522	13
3	RIL-373	1		RIL-615	13
4	RIL-374	1		RIL-635	13
5	RIL-375	1		RIL-664	13
6	RIL-376	1		RIL-703	13
7	RIL-381	1		RIL-735	13
8	RIL-383	1		RIL-379	14
9	RIL-388	1		RIL-390	14
10	RIL-400	1		RIL-394	14
11	RIL-402	1		RIL-470	14
12	RIL-403	1		RIL-475	14
13	RIL-417	1		RIL-539	14
14	RIL-427	1		RIL-561	14
15	RIL-429	1		RIL-633	14
16	RIL-436	1		RIL-641	14
17	RIL-437	1		RIL-690	14
18	RIL-441	1		RIL-474	14
19	RIL-445	1		RIL-582	14
20	RIL-452	1		RIL-653	15
	Buk mean	1		Buk mean	13.7
	ICGV 00350 (Non Dormant)	1		ICGV 00350 (Non Dormant)	1
	ICGV 97045 (Dormant)	~15		ICGV 97045 (Dormant)	~15
