# Supplementary material for: Whole‐genome resequencing‐based QTL‐seq identified candidate genes and molecular markers for fresh seed dormancy in groundnut
Source: Plant Biotechnol J. 2019 Oct 20;18(4):992–1003. doi: 10.1111/pbi.13266 (PMC7061874; doi:10.1111/pbi.13266)
Supplement: Supplementary file 4 — Table S3 Details on whole genome re‐sequencing data generated on parental genotypes and pooled samples using Illumina 2500. [file PBI-18-992-s008.xlsx]

## Sheet: Table S3
Details on whole genome re-sequencing data generated on parental genotypes and pooled samples using Illumina 2500							Table S3 Details on whole genome re-sequencing data generated on parental genotypes and pooled samples using Illumina 2500
Sample ID	Genotype / pools	Total reads generated (Million reads)	Total data (Gbp)	High quality reads (Million reads)	Reads mapped (Million reads)	Genome coverage at >= 1x (%)	Genome coverage at >=2 x (%)	Genome coverage at >= 5x (%)	Genome coverage at >= 10x (%)	Genome coverage at >= 15x (%)	Bases not covered (%)	Avg depth (X)
Dormant parent	ICGV97045	264.228	33.0285	200.508	153.957	85.79	83.21	69.39	28.26	7.68	14.21	8.02
Dormant pool	D-pool	215.504	26.9381	156.934	124.598	85.3	81.62	59.81	15.86	4.02	14.7	6.49
Non-dormant pool	ND-pool	223.686	27.9608	157.391	124.771	85.12	81.48	60.47	16.42	4.14	14.88	6.5
