# Supplementary material for: Whole‐genome resequencing‐based QTL‐seq identified candidate genes and molecular markers for fresh seed dormancy in groundnut
Source: Plant Biotechnol J. 2019 Oct 20;18(4):992–1003. doi: 10.1111/pbi.13266 (PMC7061874; doi:10.1111/pbi.13266)
Supplement: Supplementary file 5 — Table S4 SNP distribution on A‐ and B‐genome. [file PBI-18-992-s003.xlsx]

## Sheet: A-genome SNPs
Table S4 SNP distribution on A- and B-genome
Chromosome	Coordinate	Reference call	Alternate call	Delta (SNP-index)	U99 (99% confidence)	L99 (99% confidence)	Gene ID	Effect	Effect Type	Amino acid change	Gene description
Aradu.A01	973501	C	T	0.8	0.8	-0.8			INTERGENIC
Aradu.A01	1552818	G	C	0.62	0.714286	-0.714286	Aradu.I5QWB.1		INTRON		strictosidine synthase-like 4%3B IPR011042 (Six-bladed beta-propeller%2C TolB-like)%3B GO:0009058 (biosynthetic process)%2C GO:0016844 (strictosidine synthase activity)
Aradu.A01	1625587	G	A	0.6	0.75	-0.75			INTERGENIC
Aradu.A01	2168669	C	G	0.66	0.666667	-0.666667			INTERGENIC
Aradu.A01	2178634	C	G	0.72	0.714286	-0.714286			INTERGENIC
Aradu.A01	2488445	G	A	-0.64	0.8	-0.8			INTERGENIC
Aradu.A01	2620718	A	T	0.48	0.578947	-0.578947			INTERGENIC
Aradu.A01	2667714	G	A	-0.65	0.8	-0.8			INTERGENIC
Aradu.A01	3394631	G	A	0.77	0.833333	-0.833333			INTERGENIC
Aradu.A01	3526525	C	T	0.67	0.833333	-0.833333			INTERGENIC
Aradu.A01	3564186	G	A	0.64	0.75	-0.75			INTERGENIC
Aradu.A01	3816156	C	T	0.68	0.666667	-0.666667			INTERGENIC
Aradu.A01	4230710	A	G	0.9	0.7	-0.7			INTERGENIC
Aradu.A01	4471313	C	A	0.6	0.714286	-0.714286	Aradu.NAJ8T.1		INTRON		proteasome activator complex subunit-like protein%3B IPR016024 (Armadillo-type fold)%2C IPR021843 (Protein of unknown function DUF3437)%3B GO:0005488 (binding)
Aradu.A01	4672870	T	C	0.62	0.75	-0.75	Aradu.SCK30.1		INTRON		Chaperonin-like RbcX protein%3B IPR003435 (Chaperonin-like RbcX)
Aradu.A01	4864440	G	A	0.53	0.75	-0.75	Aradu.2PY3Y.1	MISSENSE	NON_SYNONYMOUS_CODING	Ctt/Ttt	receptor-like kinase%2C putative
Aradu.A01	4866005	G	A	0.6	0.666667	-0.666667	Aradu.ZT7EE.1		INTRON		receptor-like kinase%3B IPR011009 (Protein kinase-like domain)
Aradu.A01	5623675	G	A	0.58	0.615385	-0.615385			INTERGENIC
Aradu.A01	7438254	T	C	0.62	0.75	-0.75			INTERGENIC
Aradu.A01	8555053	C	T	0.67	0.8	-0.8			INTERGENIC
Aradu.A01	8864993	G	A	0.6	0.8	-0.8			INTERGENIC
Aradu.A01	8889488	C	T	0.66	0.666667	-0.666667	Aradu.UR9Q8.1		INTRON		diacylglycerol acyltransferase family%3B IPR007130 (Diacylglycerol acyltransferase)
Aradu.A01	10316862	G	A	-0.88	0.8	-0.8	Aradu.1A85M.1	MISSENSE	NON_SYNONYMOUS_CODING	Gat/Aat	Unknown protein
Aradu.A01	10582813	T	C	0.66	0.75	-0.75			INTERGENIC
Aradu.A01	11266233	A	T	0.54	0.615385	-0.615385			INTERGENIC
Aradu.A01	11727419	G	A	0.66	0.714286	-0.714286			INTERGENIC
Aradu.A01	11736878	G	A	0.52	0.75	-0.75			INTERGENIC
Aradu.A01	12602791	G	A	0.6	0.75	-0.75			INTERGENIC
Aradu.A01	12987938	G	A	0.67	0.8	-0.8			INTERGENIC
Aradu.A01	14100661	A	G	0.8	0.8	-0.8			INTERGENIC
Aradu.A01	14100663	A	T	0.8	0.8	-0.8			INTERGENIC
Aradu.A01	14548299	G	A	0.72	0.666667	-0.666667			INTERGENIC
Aradu.A01	15448388	C	T	0.62	0.75	-0.75			INTERGENIC
Aradu.A01	15789523	T	C	0.66	0.8	-0.8			INTERGENIC
Aradu.A01	15959936	G	A	-0.62	0.8	-0.8	Aradu.H1VVL.1		INTRON		HAUS augmin-like complex subunit 4 isoform 2 n%3D1 Tax%3DTheobroma cacao RepID%3DUPI00042B3976
Aradu.A01	17934995	C	T	0.6	0.8	-0.8			INTERGENIC
Aradu.A01	17934997	G	A	0.6	0.8	-0.8			INTERGENIC
Aradu.A01	19520536	A	C	0.63	0.714286	-0.714286			INTERGENIC
Aradu.A01	19578387	T	C	-0.61	0.714286	-0.714286			INTERGENIC
Aradu.A01	20218012	C	T	-1	0.714286	-0.714286			INTERGENIC
Aradu.A01	20227982	T	A	-1	0.8	-0.8			INTERGENIC
Aradu.A01	20231561	T	A	-0.67	0.8	-0.8			INTERGENIC
Aradu.A01	20248136	C	A	-0.8	0.8	-0.8			INTERGENIC
Aradu.A01	20584189	T	C	0.67	0.833333	-0.833333			INTERGENIC
Aradu.A01	20812598	G	A	0.53	0.7	-0.7	Aradu.185U9.1		UTR_3_PRIME		ribonucleoside-diphosphate reductase%3B IPR000788 (Ribonucleotide reductase large subunit%2C C-terminal)%3B GO:0006260 (DNA replication)%2C GO:0055114 (oxidation-reduction process)
Aradu.A01	21152743	C	T	0.8	0.7	-0.7			INTERGENIC
Aradu.A01	21717153	G	A	0.75	0.8	-0.8			INTERGENIC
Aradu.A01	21744009	C	T	0.75	0.833333	-0.833333			INTERGENIC
Aradu.A01	22043285	A	C	-0.83	0.833333	-0.833333			INTERGENIC
Aradu.A01	23425311	A	G	0.8	0.8	-0.8			INTERGENIC
Aradu.A01	23471217	T	C	0.6	0.75	-0.75	Aradu.RIU81.1		INTRON		Unknown protein
Aradu.A01	24146100	C	T	-0.49	0.625	-0.5625			INTERGENIC
Aradu.A01	24351891	G	A	0.53	0.615385	-0.615385			INTERGENIC
Aradu.A01	24727643	C	T	-0.62	0.714286	-0.714286			INTERGENIC
Aradu.A01	25201383	C	T	0.8	0.8	-0.8			INTERGENIC
Aradu.A01	26093886	G	A	0.51	0.7	-0.7			INTERGENIC
Aradu.A01	26109750	G	T	0.59	0.714286	-0.714286			INTERGENIC
Aradu.A01	26265924	C	T	0.63	0.8	-0.8			INTERGENIC
Aradu.A01	26316918	A	C	-0.61	0.666667	-0.666667			INTERGENIC
Aradu.A01	26657765	T	C	0.7	0.8	-0.8			INTERGENIC
Aradu.A01	27230426	G	A	-0.54	0.636364	-0.636364			INTERGENIC
Aradu.A01	28024145	T	A	-0.7	0.714286	-0.714286			INTERGENIC
Aradu.A01	28920006	C	A	0.71	0.8	-0.8			INTERGENIC
Aradu.A01	29786289	C	T	0.62	0.8	-0.8			INTERGENIC
Aradu.A01	31833749	A	G	0.73	0.714286	-0.714286			INTERGENIC
Aradu.A01	32080944	C	T	0.66	0.8	-0.8	Aradu.64PUW.1		INTRON		Unknown protein
Aradu.A01	34111423	G	A	0.71	0.8	-0.8			INTERGENIC
Aradu.A01	34292191	C	T	-0.71	0.714286	-0.714286			INTERGENIC
Aradu.A01	34360852	G	A	-1	0.8	-0.8			INTERGENIC
Aradu.A01	35463115	G	A	-0.83	0.8	-0.8			INTERGENIC
Aradu.A01	35682353	C	T	0.71	0.8	-0.8	Aradu.UPE86.1	MISSENSE	NON_SYNONYMOUS_CODING	Gct/Act	Unknown protein
Aradu.A01	36693708	G	A	0.53	0.7	-0.7	Aradu.G7YIR.1		INTRON		Unknown protein
Aradu.A01	36933718	C	T	0.71	0.714286	-0.714286			INTERGENIC
Aradu.A01	37047400	G	A	-0.67	0.833333	-0.833333			INTERGENIC
Aradu.A01	37077614	C	T	-0.77	0.833333	-0.833333	Aradu.A3ZZ1.1|Aradu.A3ZZ1.1	|	INTRON|SPLICE_SITE_ACCEPTOR	|	replication protein A 1A%3B IPR012340 (Nucleic acid-binding%2C OB-fold)|replication protein A 1A%3B IPR012340 (Nucleic acid-binding%2C OB-fold)
Aradu.A01	37278022	G	A	-0.68	0.833333	-0.833333			INTERGENIC
Aradu.A01	37306756	C	T	-0.88	0.75	-0.75			INTERGENIC
Aradu.A01	37317301	C	T	-0.63	0.75	-0.75			INTERGENIC
Aradu.A01	37321703	C	A	-0.63	0.714286	-0.714286			INTERGENIC
Aradu.A01	37624032	C	T	0.71	0.833333	-0.833333			INTERGENIC
Aradu.A01	37733683	C	T	-1	0.833333	-0.833333			INTERGENIC
Aradu.A01	37806302	C	T	0.52	0.75	-0.75	Aradu.P91L8.1	MISSENSE	NON_SYNONYMOUS_CODING	Cgc/Tgc	Unknown protein
Aradu.A01	38248986	C	T	-0.8	0.75	-0.75			INTERGENIC
Aradu.A01	38449438	C	T	0.62	0.8	-0.8			INTERGENIC
Aradu.A01	38572873	C	T	-0.67	0.833333	-0.833333			INTERGENIC
Aradu.A01	38792923	G	A	-0.62	0.8	-0.8			INTERGENIC
Aradu.A01	38997318	C	T	-0.71	0.8	-0.8			INTERGENIC
Aradu.A01	39074514	G	T	-0.7	0.8	-0.8			INTERGENIC
Aradu.A01	39250007	G	A	-0.68	0.666667	-0.666667			INTERGENIC
Aradu.A01	39479513	G	A	-1	0.8	-0.8			INTERGENIC
Aradu.A01	39534287	C	T	-0.66	0.8	-0.8			INTERGENIC
Aradu.A01	39556389	T	G	0.57	0.636364	-0.636364			INTERGENIC
Aradu.A01	40309186	C	T	-0.62	0.8	-0.8			INTERGENIC
Aradu.A01	40322811	G	A	0.8	0.8	-0.8			INTERGENIC
Aradu.A01	40454554	T	A	-0.88	0.833333	-0.833333			INTERGENIC
Aradu.A01	40497401	G	T	-0.63	0.8	-0.8			INTERGENIC
Aradu.A01	40595496	G	A	-0.63	0.714286	-0.714286			INTERGENIC
Aradu.A01	40744580	T	C	-0.83	0.8	-0.8			INTERGENIC
Aradu.A01	41066841	G	T	0.71	0.714286	-0.714286			INTERGENIC
Aradu.A01	41314566	A	C	-0.66	0.8	-0.8			INTERGENIC
Aradu.A01	41914741	G	A	-0.58	0.714286	-0.714286			INTERGENIC
Aradu.A01	42089933	G	A	-0.67	0.8	-0.8			INTERGENIC
Aradu.A01	42240253	A	G	-0.83	0.833333	-0.833333			INTERGENIC
Aradu.A01	42430658	C	T	-0.8	0.8	-0.8			INTERGENIC
Aradu.A01	44335155	C	T	-0.86	0.714286	-0.714286			INTERGENIC
Aradu.A01	44639041	C	T	-1	0.8	-0.8			INTERGENIC
Aradu.A01	45988757	G	A	0.8	0.8	-0.8			INTERGENIC
Aradu.A01	46324913	T	A	-0.61	0.714286	-0.714286			INTERGENIC
Aradu.A01	47159426	C	T	-0.86	0.833333	-0.833333			INTERGENIC
Aradu.A01	47296536	C	T	-0.67	0.714286	-0.714286			INTERGENIC
Aradu.A01	47402377	G	A	-0.63	0.8	-0.8			INTERGENIC
Aradu.A01	47711498	C	T	0.58	0.714286	-0.714286			INTERGENIC
Aradu.A01	48630080	G	A	-0.8	0.8	-0.8			INTERGENIC
Aradu.A01	48649955	C	T	-1	0.8	-0.8			INTERGENIC
Aradu.A01	48892553	C	A	-0.66	0.75	-0.75			INTERGENIC
Aradu.A01	49578116	G	A	-0.67	0.833333	-0.833333			INTERGENIC
Aradu.A01	49598957	G	T	-0.83	0.833333	-0.833333			INTERGENIC
Aradu.A01	49763775	C	T	-0.67	0.833333	-0.833333			INTERGENIC
Aradu.A01	50414694	C	T	-0.59	0.714286	-0.714286			INTERGENIC
Aradu.A01	50823492	C	T	-0.78	0.833333	-0.833333			INTERGENIC
Aradu.A01	50826113	C	T	-0.67	0.75	-0.75			INTERGENIC
Aradu.A01	51380649	G	T	-0.7	0.833333	-0.833333			INTERGENIC
Aradu.A01	52468793	A	T	-0.6	0.7	-0.7			INTERGENIC
Aradu.A01	52538933	T	C	-0.86	0.714286	-0.714286			INTERGENIC
Aradu.A01	52554265	A	G	0.68	0.8	-0.8			INTERGENIC
Aradu.A01	52653329	C	A	0.61	0.75	-0.75			INTERGENIC
Aradu.A01	52804016	G	T	-0.83	0.8	-0.8			INTERGENIC
Aradu.A01	52944272	A	G	-0.74	0.833333	-0.833333			INTERGENIC
Aradu.A01	53037016	G	A	-0.8	0.714286	-0.714286			INTERGENIC
Aradu.A01	53101477	G	T	0.55	0.75	-0.75			INTERGENIC
Aradu.A01	53183148	G	A	-0.67	0.8	-0.8			INTERGENIC
Aradu.A01	53229111	C	A	-0.75	0.8	-0.8			INTERGENIC
Aradu.A01	54543739	T	C	-0.71	0.833333	-0.833333			INTERGENIC
Aradu.A01	54840188	T	C	-0.69	0.666667	-0.666667			INTERGENIC
Aradu.A01	54889244	C	T	-0.67	0.8	-0.8			INTERGENIC
Aradu.A01	56266864	G	A	-0.65	0.7	-0.7			INTERGENIC
Aradu.A01	56328197	G	A	-0.62	0.8	-0.8			INTERGENIC
Aradu.A01	56822657	C	A	-0.8	0.8	-0.8			INTERGENIC
Aradu.A01	57148930	T	C	-0.67	0.75	-0.75			INTERGENIC
Aradu.A01	57166253	C	T	-0.56	0.666667	-0.666667			INTERGENIC
Aradu.A01	57325226	C	T	-0.6	0.714286	-0.714286			INTERGENIC
Aradu.A01	57551824	C	T	-0.88	0.833333	-0.833333			INTERGENIC
Aradu.A01	57605234	A	T	0.6	0.714286	-0.714286			INTERGENIC
Aradu.A01	57635831	C	T	0.52	0.75	-0.75			INTERGENIC
Aradu.A01	57709762	C	A	0.7	0.714286	-0.714286			INTERGENIC
Aradu.A01	57835015	C	T	-0.57	0.666667	-0.666667			INTERGENIC
Aradu.A01	57846461	G	A	-0.71	0.714286	-0.714286			INTERGENIC
Aradu.A01	59190697	C	T	-0.75	0.833333	-0.833333			INTERGENIC
Aradu.A01	59274300	G	T	-0.8	0.8	-0.8			INTERGENIC
Aradu.A01	59390230	G	T	-0.75	0.75	-0.75			INTERGENIC
Aradu.A01	59660581	G	A	-0.89	0.833333	-0.833333			INTERGENIC
Aradu.A01	59823099	C	A	-0.52	0.636364	-0.636364			INTERGENIC
Aradu.A01	61051480	G	A	-0.83	0.833333	-0.833333			INTERGENIC
Aradu.A01	61641027	G	A	0.62	0.714286	-0.714286			INTERGENIC
Aradu.A01	61729822	G	A	-0.61	0.714286	-0.714286			INTERGENIC
Aradu.A01	62885456	C	T	-0.67	0.8	-0.8			INTERGENIC
Aradu.A01	62919809	C	A	-0.52	0.7	-0.7			INTERGENIC
Aradu.A01	63785249	G	C	-0.78	0.8	-0.8			INTERGENIC
Aradu.A01	63961092	C	T	-0.83	0.8	-0.8			INTERGENIC
Aradu.A01	64037908	C	T	-0.78	0.8	-0.8			INTERGENIC
Aradu.A01	64148668	G	A	-0.63	0.8	-0.8			INTERGENIC
Aradu.A01	64155856	T	A	-0.69	0.666667	-0.666667			INTERGENIC
Aradu.A01	64247882	C	T	-0.75	0.8	-0.8			INTERGENIC
Aradu.A01	64372259	G	A	0.55	0.75	-0.75			INTERGENIC
Aradu.A01	64526804	C	T	-0.8	0.8	-0.8			INTERGENIC
Aradu.A01	64640074	A	G	-0.66	0.666667	-0.666667			INTERGENIC
Aradu.A01	64752666	C	A	-0.71	0.714286	-0.714286			INTERGENIC
Aradu.A01	65449411	G	T	-0.63	0.714286	-0.714286			INTERGENIC
Aradu.A01	65532258	G	C	-0.6	0.8	-0.8			INTERGENIC
Aradu.A01	65995834	T	A	-0.86	0.833333	-0.833333			INTERGENIC
Aradu.A01	66458123	C	T	-0.71	0.8	-0.8			INTERGENIC
Aradu.A01	66649506	C	T	-0.66	0.8	-0.8			INTERGENIC
Aradu.A01	67180577	G	A	-0.57	0.666667	-0.666667			INTERGENIC
Aradu.A01	67595508	G	T	0.88	0.8	-0.8			INTERGENIC
Aradu.A01	67621079	G	C	-0.8	0.8	-0.8			INTERGENIC
Aradu.A01	67793067	A	G	-0.7	0.833333	-0.833333			INTERGENIC
Aradu.A01	68044296	A	G	-1	0.8	-0.8			INTERGENIC
Aradu.A01	68146768	G	A	-0.83	0.833333	-0.833333			INTERGENIC
Aradu.A01	68492464	C	T	0.75	0.714286	-0.714286			INTERGENIC
Aradu.A01	68515341	G	A	0.67	0.8	-0.8			INTERGENIC
Aradu.A01	69109132	C	T	-1	0.8	-0.8			INTERGENIC
Aradu.A01	69441611	G	A	-0.46	0.636364	-0.636364			INTERGENIC
Aradu.A01	69826953	C	T	-0.64	0.636364	-0.636364			INTERGENIC
Aradu.A01	70296282	G	A	-0.7	0.8	-0.8			INTERGENIC
Aradu.A01	70611792	G	A	-0.59	0.666667	-0.666667			INTERGENIC
Aradu.A01	71356503	G	A	-0.62	0.714286	-0.714286			INTERGENIC
Aradu.A01	71401302	C	A	-1	0.714286	-0.714286			INTERGENIC
Aradu.A01	71587586	G	A	-0.71	0.714286	-0.714286			INTERGENIC
Aradu.A01	71693267	G	A	-0.75	0.75	-0.75			INTERGENIC
Aradu.A01	71881410	T	A	-0.67	0.8	-0.8			INTERGENIC
Aradu.A01	71921603	C	T	0.8	0.8	-0.8			INTERGENIC
Aradu.A01	72385711	C	T	-0.67	0.833333	-0.833333			INTERGENIC
Aradu.A01	73300718	C	T	-0.71	0.714286	-0.714286			INTERGENIC
Aradu.A01	73648921	G	A	0.69	0.714286	-0.714286			INTERGENIC
Aradu.A01	74669531	G	A	0.62	0.8	-0.8			INTERGENIC
Aradu.A01	74923383	T	C	-0.83	0.833333	-0.833333			INTERGENIC
Aradu.A01	74943062	C	A	-0.78	0.8	-0.8			INTERGENIC
Aradu.A01	75004298	G	A	-0.75	0.75	-0.75			INTERGENIC
Aradu.A01	75014878	G	A	-0.67	0.833333	-0.833333			INTERGENIC
Aradu.A01	75512597	G	C	-0.67	0.833333	-0.833333			INTERGENIC
Aradu.A01	75970781	C	T	-0.6	0.8	-0.8			INTERGENIC
Aradu.A01	76640783	C	T	-0.83	0.833333	-0.833333			INTERGENIC
Aradu.A01	76902342	G	A	0.71	0.8	-0.8			INTERGENIC
Aradu.A01	77089243	G	A	-0.63	0.75	-0.75			INTERGENIC
Aradu.A01	77266952	T	C	-0.66	0.8	-0.8			INTERGENIC
Aradu.A01	77491855	G	A	-0.49	0.636364	-0.636364			INTERGENIC
Aradu.A01	78215838	G	A	-0.86	0.8	-0.8			INTERGENIC
Aradu.A01	78286245	C	T	-0.8	0.8	-0.8			INTERGENIC
Aradu.A01	78968211	T	A	-0.67	0.8	-0.8			INTERGENIC
Aradu.A01	79704442	G	A	-0.67	0.833333	-0.833333			INTERGENIC
Aradu.A01	79999515	T	A	-0.86	0.714286	-0.714286			INTERGENIC
Aradu.A01	80659227	T	C	-0.62	0.714286	-0.714286			INTERGENIC
Aradu.A01	80668213	T	C	-1	0.8	-0.8			INTERGENIC
Aradu.A01	81522748	G	A	0.62	0.75	-0.75			INTERGENIC
Aradu.A01	81526390	G	T	-0.67	0.833333	-0.833333			INTERGENIC
Aradu.A01	81536341	T	C	-0.83	0.833333	-0.833333			INTERGENIC
Aradu.A01	81537818	G	A	-1	0.833333	-0.833333			INTERGENIC
Aradu.A01	81548618	C	T	-1	0.833333	-0.833333			INTERGENIC
Aradu.A01	81557878	A	G	-0.8	0.833333	-0.833333			INTERGENIC
Aradu.A01	81570193	C	A	-0.71	0.8	-0.8			INTERGENIC
Aradu.A01	81712685	G	A	-0.58	0.666667	-0.666667			INTERGENIC
Aradu.A01	81719827	T	C	-0.83	0.8	-0.8			INTERGENIC
Aradu.A01	82485955	G	A	-0.6	0.714286	-0.714286			INTERGENIC
Aradu.A01	82605152	C	T	0.71	0.833333	-0.833333			INTERGENIC
Aradu.A01	83017744	C	G	-0.8	0.7	-0.7			INTERGENIC
Aradu.A01	83206323	C	T	0.62	0.714286	-0.714286			INTERGENIC
Aradu.A01	83279502	G	A	-0.67	0.833333	-0.833333			INTERGENIC
Aradu.A01	83570942	G	A	0.71	0.8	-0.8			INTERGENIC
Aradu.A01	83816705	C	T	-0.67	0.833333	-0.833333			INTERGENIC
Aradu.A01	83841830	A	T	-1	0.8	-0.8			INTERGENIC
Aradu.A01	84025286	G	C	-0.9	0.8	-0.8			INTERGENIC
Aradu.A01	84063280	G	A	0.71	0.714286	-0.714286			INTERGENIC
Aradu.A01	84268752	G	A	-0.8	0.8	-0.8			INTERGENIC
Aradu.A01	84445241	C	T	-1	0.8	-0.8			INTERGENIC
Aradu.A01	84448529	T	A	0.63	0.8	-0.8			INTERGENIC
Aradu.A01	84767013	A	T	-0.61	0.714286	-0.714286			INTERGENIC
Aradu.A01	84971368	T	C	-0.72	0.8	-0.8			INTERGENIC
Aradu.A01	85115184	G	A	-0.74	0.714286	-0.714286			INTERGENIC
Aradu.A01	85117939	G	T	-0.67	0.833333	-0.833333			INTERGENIC
Aradu.A01	85567917	C	T	0.66	0.8	-0.8			INTERGENIC
Aradu.A01	85768006	A	C	-0.85	0.75	-0.75			INTERGENIC
Aradu.A01	85775602	G	A	-1	0.714286	-0.714286			INTERGENIC
Aradu.A01	85803325	G	A	-0.73	0.8	-0.8			INTERGENIC
Aradu.A01	85853104	C	A	-0.7	0.714286	-0.714286			INTERGENIC
Aradu.A01	85859627	T	A	-0.91	0.833333	-0.833333			INTERGENIC
Aradu.A01	85869851	G	A	-0.78	0.666667	-0.666667			INTERGENIC
Aradu.A01	85888847	G	A	-1	0.714286	-0.714286			INTERGENIC
Aradu.A01	85908825	T	A	-0.75	0.833333	-0.833333			INTERGENIC
Aradu.A01	85914402	G	A	-1	0.75	-0.75			INTERGENIC
Aradu.A01	85943345	G	A	-0.65	0.666667	-0.666667			INTERGENIC
Aradu.A01	85975506	G	A	-0.79	0.666667	-0.666667			INTERGENIC
Aradu.A01	85995079	C	A	-0.8	0.8	-0.8			INTERGENIC
Aradu.A01	86019469	C	G	-0.7	0.714286	-0.714286			INTERGENIC
Aradu.A01	86023109	G	T	-0.87	0.714286	-0.714286			INTERGENIC
Aradu.A01	86064446	C	T	-0.89	0.833333	-0.833333			INTERGENIC
Aradu.A01	86507590	C	T	-1	0.8	-0.8			INTERGENIC
Aradu.A01	86968593	C	T	1	0.8	-0.8			INTERGENIC
Aradu.A01	87091920	C	T	-0.75	0.75	-0.75			INTERGENIC
Aradu.A01	87282777	T	C	-0.83	0.8	-0.8			INTERGENIC
Aradu.A01	87316451	C	A	-0.67	0.833333	-0.833333			INTERGENIC
Aradu.A01	87361945	T	A	-0.67	0.833333	-0.833333			INTERGENIC
Aradu.A01	87408369	G	A	-0.8	0.8	-0.8			INTERGENIC
Aradu.A01	87417940	G	C	-0.65	0.75	-0.75			INTERGENIC
Aradu.A01	87446779	C	T	-0.83	0.8	-0.8			INTERGENIC
Aradu.A01	87541803	C	T	-0.67	0.833333	-0.833333			INTERGENIC
Aradu.A01	87549113	G	A	-1	0.833333	-0.833333			INTERGENIC
Aradu.A01	87564977	T	C	-0.83	0.833333	-0.833333			INTERGENIC
Aradu.A01	87581546	T	C	-0.8	0.8	-0.8			INTERGENIC
Aradu.A01	87588331	G	C	-1	0.833333	-0.833333			INTERGENIC
Aradu.A01	87591156	C	T	0.75	0.833333	-0.833333			INTERGENIC
Aradu.A01	87630009	G	A	-0.83	0.833333	-0.833333			INTERGENIC
Aradu.A01	87653778	G	A	-0.75	0.8	-0.8			INTERGENIC
Aradu.A01	87681358	A	G	-0.8	0.8	-0.8			INTERGENIC
Aradu.A01	87683952	G	A	-0.64	0.8	-0.8			INTERGENIC
Aradu.A01	87691157	G	A	-0.88	0.666667	-0.666667			INTERGENIC
Aradu.A01	87780385	C	T	-0.55	0.636364	-0.636364			INTERGENIC
Aradu.A01	87809858	C	T	-1	0.8	-0.8			INTERGENIC
Aradu.A01	87903362	G	A	-0.88	0.8	-0.8			INTERGENIC
Aradu.A01	88530031	C	A	-0.8	0.8	-0.8			INTERGENIC
Aradu.A01	89020181	C	T	-0.88	0.75	-0.75			INTERGENIC
Aradu.A01	89675640	C	T	-0.68	0.666667	-0.666667			INTERGENIC
Aradu.A01	89675791	T	C	0.61	0.7	-0.7			INTERGENIC
Aradu.A01	90181561	G	T	-0.83	0.714286	-0.714286			INTERGENIC
Aradu.A01	90540549	G	C	-0.67	0.8	-0.8			INTERGENIC
Aradu.A01	90876626	T	C	-0.61	0.714286	-0.714286	Aradu.NN1TW.1		UTR_5_PRIME		replication protein A 70 kDa DNA-binding subunit D-like [Glycine max]%3B IPR012340 (Nucleic acid-binding%2C OB-fold)
Aradu.A01	91017720	G	A	-0.67	0.833333	-0.833333			INTERGENIC
Aradu.A01	91060115	C	T	-0.59	0.666667	-0.666667			INTERGENIC
Aradu.A01	91158600	C	T	-0.65	0.714286	-0.714286			INTERGENIC
Aradu.A01	91216692	G	A	-0.83	0.8	-0.8			INTERGENIC
Aradu.A01	91216722	C	T	-0.8	0.8	-0.8			INTERGENIC
Aradu.A01	91430598	A	T	-1	0.833333	-0.833333			INTERGENIC
Aradu.A01	91430599	C	A	-1	0.833333	-0.833333			INTERGENIC
Aradu.A01	91440423	G	A	0.62	0.714286	-0.714286			INTERGENIC
Aradu.A01	91522556	C	T	-0.86	0.714286	-0.714286			INTERGENIC
Aradu.A01	91983531	A	G	-0.75	0.833333	-0.833333			INTERGENIC
Aradu.A01	92217673	C	T	0.52	0.7	-0.7			INTERGENIC
Aradu.A01	92271200	G	A	-0.78	0.666667	-0.666667			INTERGENIC
Aradu.A01	93801818	C	T	0.66	0.8	-0.8			INTERGENIC
Aradu.A01	96187933	G	A	0.62	0.714286	-0.714286			INTERGENIC
Aradu.A01	96312911	G	A	-0.8	0.8	-0.8			INTERGENIC
Aradu.A01	96324693	G	A	0.63	0.636364	-0.636364			INTERGENIC
Aradu.A01	96647627	C	T	-0.73	0.8	-0.8			INTERGENIC
Aradu.A01	97638607	C	T	-1	0.8	-0.8			INTERGENIC
Aradu.A01	99227394	A	T	0.59	0.714286	-0.714286	Aradu.A0ESY.1		INTRON		NAD(P)-binding Rossmann-fold superfamily protein%3B IPR002347 (Glucose/ribitol dehydrogenase)%3B GO:0008152 (metabolic process)%2C GO:0016491 (oxidoreductase activity)
Aradu.A01	100031295	C	T	0.64	0.8	-0.8			INTERGENIC
Aradu.A01	100239690	C	T	0.66	0.8	-0.8			INTERGENIC
Aradu.A01	100289346	C	T	0.83	0.833333	-0.833333			INTERGENIC
Aradu.A01	100292100	T	C	0.75	0.833333	-0.833333	Aradu.VG8J5.1		INTRON		Unknown protein
Aradu.A01	100429221	C	T	0.79	0.666667	-0.666667			INTERGENIC
Aradu.A01	100623449	C	T	-0.8	0.714286	-0.714286			INTERGENIC
Aradu.A01	100655513	G	T	0.7	0.714286	-0.714286			INTERGENIC
Aradu.A01	101692953	A	G	-0.67	0.833333	-0.833333			INTERGENIC
Aradu.A01	102806741	C	T	0.87	0.833333	-0.833333			INTERGENIC
Aradu.A01	102853502	G	A	-0.63	0.714286	-0.714286			INTERGENIC
Aradu.A01	103746503	C	T	0.66	0.8	-0.8			INTERGENIC
Aradu.A02	23507	T	C	0.88	0.75	-0.75			INTERGENIC
Aradu.A02	23522	T	A	1	0.8	-0.8			INTERGENIC
Aradu.A02	42698	T	C	0.6	0.714286	-0.714286	Aradu.N132V.1		INTRON		Unknown protein
Aradu.A02	54456	T	C	0.75	0.8	-0.8			INTERGENIC
Aradu.A02	63167	G	A	0.8	0.8	-0.8			INTERGENIC
Aradu.A02	63819	G	A	0.68	0.75	-0.75			INTERGENIC
Aradu.A02	86687	C	T	0.71	0.714286	-0.714286			INTERGENIC
Aradu.A02	86707	A	G	0.77	0.8	-0.8			INTERGENIC
Aradu.A02	96620	A	C	0.75	0.714286	-0.714286	Aradu.VJ6KN.1		INTRON		uncharacterized protein LOC100804482 isoform X3 [Glycine max]
Aradu.A02	100662	A	G	0.78	0.666667	-0.666667	Aradu.JB06T.1	MISSENSE	NON_SYNONYMOUS_CODING	gAg/gGg	Bestrophin-like protein%3B IPR021134 (Bestrophin/UPF0187)%2C IPR024701 (Uncharacterised conserved protein%2C UCP016988)
Aradu.A02	125027	A	G	0.62	0.75	-0.75	Aradu.MS73B.1		INTRON		calmodulin-binding heat-shock protein%3B IPR002921 (Lipase%2C class 3)%2C IPR005592 (Mono-/di-acylglycerol lipase%2C N-terminal)%3B GO:0004806 (triglyceride lipase activity)%2C GO:0006629 (lipid metabolic process)%2C GO:0016042 (lipid catabolic process)
Aradu.A02	140057	A	T	0.71	0.714286	-0.714286	Aradu.6VX3K.1	MISSENSE	NON_SYNONYMOUS_CODING	tTt/tAt	bHLH transcription factor%3B IPR011598 (Myc-type%2C basic helix-loop-helix (bHLH) domain)%2C IPR025610 (Transcription factor MYC/MYB N-terminal)%3B GO:0046983 (protein dimerization activity)
Aradu.A02	169512	G	A	0.66	0.75	-0.75			INTERGENIC
Aradu.A02	176825	T	G	0.61	0.666667	-0.666667	Aradu.3X34T.1|Aradu.73L3W.1	|	INTRON|INTRON	|	Unknown protein|ROP guanine nucleotide exchange factor 5%3B IPR005512 (PRONE domain)%3B GO:0005089 (Rho guanyl-nucleotide exchange factor activity)
Aradu.A02	187405	A	G	0.87	0.833333	-0.833333	Aradu.4SA7Z.1		INTRON		mediator of RNA polymerase II transcription subunit 12-like isoform X2 [Glycine max]%3B IPR019035 (Mediator complex%2C subunit Med12)%3B GO:0001104 (RNA polymerase II transcription cofactor activity)%2C GO:0006357 (regulation of transcription from RNA polymerase II promoter)%2C GO:0016592 (mediator complex)
Aradu.A02	257688	C	G	0.86	0.714286	-0.714286	Aradu.UM04G.1		UTR_3_PRIME		SIGNAL PEPTIDE PEPTIDASE-LIKE 4%3B IPR003137 (Protease-associated domain%2C PA)%2C IPR007369 (Peptidase A22B%2C signal peptide peptidase)%3B GO:0004190 (aspartic-type endopeptidase activity)%2C GO:0016021 (integral component of membrane)
Aradu.A02	273449	T	G	0.86	0.8	-0.8			INTERGENIC
Aradu.A02	313963	A	T	0.83	0.833333	-0.833333	Aradu.G83K5.1		INTRON		phosphate transporter 4%3B 1%3B IPR011701 (Major facilitator superfamily)%2C IPR016196 (Major facilitator superfamily domain%2C general substrate transporter)%3B GO:0016021 (integral component of membrane)%2C GO:0055085 (transmembrane transport)
Aradu.A02	313964	G	T	0.83	0.833333	-0.833333	Aradu.G83K5.1		INTRON		phosphate transporter 4%3B 1%3B IPR011701 (Major facilitator superfamily)%2C IPR016196 (Major facilitator superfamily domain%2C general substrate transporter)%3B GO:0016021 (integral component of membrane)%2C GO:0055085 (transmembrane transport)
Aradu.A02	321004	A	G	0.57	0.636364	-0.636364	Aradu.KZX0F.1		INTRON		glycerol-3-phosphate acyltransferase 4%3B IPR002123 (Phospholipid/glycerol acyltransferase)%2C IPR023214 (HAD-like domain)%3B GO:0008152 (metabolic process)
Aradu.A02	340201	T	A	0.59	0.714286	-0.714286			INTERGENIC
Aradu.A02	365563	T	C	0.64	0.642857	-0.642857	Aradu.6R6RB.1		INTRON		AT-rich interactive domain protein
Aradu.A02	385315	T	C	1	0.714286	-0.714286			INTERGENIC
Aradu.A02	395665	A	T	0.83	0.8	-0.8			INTERGENIC
Aradu.A02	413925	T	C	0.85	0.75	-0.75	Aradu.ELH7L.1	SILENT	SYNONYMOUS_CODING	gtT/gtC	Pentatricopeptide repeat (PPR-like) superfamily protein%3B IPR002885 (Pentatricopeptide repeat)%2C IPR011990 (Tetratricopeptide-like helical)%3B GO:0005515 (protein binding)
Aradu.A02	414008	A	G	0.53	0.7	-0.7	Aradu.ELH7L.1	MISSENSE	NON_SYNONYMOUS_CODING	gAt/gGt	Pentatricopeptide repeat (PPR-like) superfamily protein%3B IPR002885 (Pentatricopeptide repeat)%2C IPR011990 (Tetratricopeptide-like helical)%3B GO:0005515 (protein binding)
Aradu.A02	443428	A	G	0.59	0.714286	-0.714286	Aradu.M8RMT.1	SILENT	SYNONYMOUS_CODING	gaA/gaG	disease resistance protein (TIR-NBS-LRR class)%3B IPR000767 (Disease resistance protein)%2C IPR001611 (Leucine-rich repeat)%2C IPR003591 (Leucine-rich repeat%2C typical subtype)%2C IPR006553 (Leucine-rich repeat%2C cysteine-containing subtype)%2C IPR027417 (P-loop containing nucleoside triphosphate hydrolase)%3B GO:0005515 (protein binding)%2C GO:0006952 (defense response)%2C GO:0043531 (ADP bind…
Aradu.A02	443568	T	A	0.83	0.833333	-0.833333	Aradu.M8RMT.1	MISSENSE	NON_SYNONYMOUS_CODING	tTt/tAt	disease resistance protein (TIR-NBS-LRR class)%3B IPR000767 (Disease resistance protein)%2C IPR001611 (Leucine-rich repeat)%2C IPR003591 (Leucine-rich repeat%2C typical subtype)%2C IPR006553 (Leucine-rich repeat%2C cysteine-containing subtype)%2C IPR027417 (P-loop containing nucleoside triphosphate hydrolase)%3B GO:0005515 (protein binding)%2C GO:0006952 (defense response)%2C GO:0043531 (ADP bind…
Aradu.A02	533027	T	A	-0.71	0.714286	-0.714286			INTERGENIC
Aradu.A02	533067	T	C	0.71	0.714286	-0.714286			INTERGENIC
Aradu.A02	535221	T	C	0.59	0.714286	-0.714286	Aradu.G1B6G.1	SILENT	SYNONYMOUS_CODING	taT/taC	F-box family protein%3B IPR017986 (WD40-repeat-containing domain)%3B GO:0005515 (protein binding)
Aradu.A02	536186	T	G	0.87	0.714286	-0.714286	Aradu.G1B6G.1		INTRON		F-box family protein%3B IPR017986 (WD40-repeat-containing domain)%3B GO:0005515 (protein binding)
Aradu.A02	536188	C	A	0.87	0.714286	-0.714286	Aradu.G1B6G.1		INTRON		F-box family protein%3B IPR017986 (WD40-repeat-containing domain)%3B GO:0005515 (protein binding)
Aradu.A02	548343	C	G	0.91	0.833333	-0.833333	Aradu.1JK1L.1		INTRON		NAD-dependent malic enzyme 1%3B IPR001891 (Malic oxidoreductase)%3B GO:0004470 (malic enzyme activity)%2C GO:0004471 (malate dehydrogenase (decarboxylating) (NAD+) activity)%2C GO:0006108 (malate metabolic process)%2C GO:0051287 (NAD binding)%2C GO:0055114 (oxidation-reduction process)
Aradu.A02	551221	A	G	0.78	0.75	-0.75	Aradu.1JK1L.1		INTRON		NAD-dependent malic enzyme 1%3B IPR001891 (Malic oxidoreductase)%3B GO:0004470 (malic enzyme activity)%2C GO:0004471 (malate dehydrogenase (decarboxylating) (NAD+) activity)%2C GO:0006108 (malate metabolic process)%2C GO:0051287 (NAD binding)%2C GO:0055114 (oxidation-reduction process)
Aradu.A02	554767	G	T	0.92	0.8	-0.8	Aradu.1JK1L.1		INTRON		NAD-dependent malic enzyme 1%3B IPR001891 (Malic oxidoreductase)%3B GO:0004470 (malic enzyme activity)%2C GO:0004471 (malate dehydrogenase (decarboxylating) (NAD+) activity)%2C GO:0006108 (malate metabolic process)%2C GO:0051287 (NAD binding)%2C GO:0055114 (oxidation-reduction process)
Aradu.A02	572294	A	G	0.7	0.7	-0.7			INTERGENIC
Aradu.A02	578209	A	G	0.9	0.8	-0.8	Aradu.1E4DL.1		INTRON		uncharacterized protein LOC100797525 isoform X1 [Glycine max]%3B IPR002921 (Lipase%2C class 3)%2C IPR027417 (P-loop containing nucleoside triphosphate hydrolase)%3B GO:0004806 (triglyceride lipase activity)%2C GO:0006629 (lipid metabolic process)
Aradu.A02	608529	A	G	0.61	0.7	-0.7	Aradu.P6VN5.1		INTRON		Retrograde Golgi transport protein RGP1-like protein n%3D3 Tax%3DPapilionoideae RepID%3DG7LDH4_MEDTR%3B IPR014848 (Reduced growth phenotype protein 1)
Aradu.A02	608851	T	C	0.58	0.666667	-0.666667	Aradu.P6VN5.1		INTRON		Retrograde Golgi transport protein RGP1-like protein n%3D3 Tax%3DPapilionoideae RepID%3DG7LDH4_MEDTR%3B IPR014848 (Reduced growth phenotype protein 1)
Aradu.A02	634360	C	A	1	0.833333	-0.833333	Aradu.QY6CA.1		INTRON		Fatty acid hydroxylase superfamily%3B IPR006694 (Fatty acid hydroxylase)%3B GO:0005506 (iron ion binding)%2C GO:0006633 (fatty acid biosynthetic process)%2C GO:0016491 (oxidoreductase activity)%2C GO:0055114 (oxidation-reduction process)
Aradu.A02	644315	G	A	-0.65	0.8	-0.8			INTERGENIC
Aradu.A02	663486	A	T	0.89	0.8	-0.8			INTERGENIC
Aradu.A02	673674	T	G	0.62	0.8	-0.8	Aradu.1W6ZM.1		INTRON		Fatty acid hydroxylase superfamily
Aradu.A02	690386	C	A	1	0.8	-0.8			INTERGENIC
Aradu.A02	693117	A	G	0.8	0.8	-0.8			INTERGENIC
Aradu.A02	693135	T	C	0.8	0.8	-0.8			INTERGENIC
Aradu.A02	704834	T	C	0.75	0.75	-0.75	Aradu.MD1P7.1		INTRON		40S ribosomal protein S8 [Glycine max]%3B IPR022309 (Ribosomal protein S8e/ribosomal biogenesis NSA2)%3B GO:0003735 (structural constituent of ribosome)%2C GO:0005622 (intracellular)%2C GO:0005840 (ribosome)%2C GO:0006412 (translation)
Aradu.A02	705045	T	A	0.77	0.666667	-0.666667	Aradu.MD1P7.1		INTRON		40S ribosomal protein S8 [Glycine max]%3B IPR022309 (Ribosomal protein S8e/ribosomal biogenesis NSA2)%3B GO:0003735 (structural constituent of ribosome)%2C GO:0005622 (intracellular)%2C GO:0005840 (ribosome)%2C GO:0006412 (translation)
Aradu.A02	705238	A	G	0.79	0.75	-0.75	Aradu.MD1P7.1		INTRON		40S ribosomal protein S8 [Glycine max]%3B IPR022309 (Ribosomal protein S8e/ribosomal biogenesis NSA2)%3B GO:0003735 (structural constituent of ribosome)%2C GO:0005622 (intracellular)%2C GO:0005840 (ribosome)%2C GO:0006412 (translation)
Aradu.A02	707121	T	G	0.66	0.75	-0.75			INTERGENIC
Aradu.A02	717898	G	A	0.88	0.8	-0.8			INTERGENIC
Aradu.A02	717961	C	G	1	0.8	-0.8			INTERGENIC
Aradu.A02	734030	A	G	0.67	0.8	-0.8	Aradu.8764I.1		INTRON		ATP-binding ABC transporter%3B IPR011527 (ABC transporter type 1%2C transmembrane domain)%2C IPR027417 (P-loop containing nucleoside triphosphate hydrolase)%3B GO:0000166 (nucleotide binding)%2C GO:0005524 (ATP binding)%2C GO:0006810 (transport)%2C GO:0016021 (integral component of membrane)%2C GO:0016887 (ATPase activity)%2C GO:0017111 (nucleoside-triphosphatase activity)%2C GO:0055085 (transmem…
Aradu.A02	759058	A	C	0.61	0.666667	-0.666667	Aradu.E9DCA.1	SILENT	SYNONYMOUS_CODING	gcT/gcG	NADH dehydrogenase [ubiquinone] 1 alpha subcomplex assembly factor 3 n%3D8 Tax%3DLaurasiatheria RepID%3DNDUF3_BOVIN%3B IPR007523 (NADH dehydrogenase [ubiquinone] 1 alpha subcomplex assembly factor 3)
Aradu.A02	765882	C	A	0.6	0.714286	-0.714286	Aradu.WTH25.1		INTRON		unknown protein%3B FUNCTIONS IN: molecular_function unknown%3B INVOLVED IN: biological_process unknown%3B LOCATED IN: nucleolus%3B EXPRESSED IN: 23 plant structures%3B EXPRESSED DURING: 13 growth stages%3B Has 114 Blast hits to 110 proteins in 37 species: Archae - 0%3B Bacteria - 0%3B Metazoa - 42%3B Fungi - 10%3B Plants - 37%3B Viruses - 0%3B Other Eukaryotes - 25 (source: NCBI BLink).
Aradu.A02	774742	G	A	0.71	0.8	-0.8	Aradu.P06YH.1		UTR_5_PRIME		Unknown protein
Aradu.A02	786924	C	G	0.66	0.8	-0.8			INTERGENIC
Aradu.A02	788851	A	G	1	0.8	-0.8	Aradu.K7WG6.1		INTRON		uncharacterized protein LOC100788522 isoform X3 [Glycine max]%3B IPR010410 (Protein of unknown function DUF1005)
Aradu.A02	799509	C	T	0.7	0.8	-0.8	Aradu.2L8S7.1		INTRON		uncharacterized protein LOC100807087 isoform X1 [Glycine max]%3B IPR008979 (Galactose-binding domain-like)%2C IPR016024 (Armadillo-type fold)%3B GO:0005488 (binding)
Aradu.A02	799898	C	A	1	0.8	-0.8	Aradu.2L8S7.1		INTRON		uncharacterized protein LOC100807087 isoform X1 [Glycine max]%3B IPR008979 (Galactose-binding domain-like)%2C IPR016024 (Armadillo-type fold)%3B GO:0005488 (binding)
Aradu.A02	800983	G	T	0.66	0.714286	-0.714286	Aradu.2L8S7.1		INTRON		uncharacterized protein LOC100807087 isoform X1 [Glycine max]%3B IPR008979 (Galactose-binding domain-like)%2C IPR016024 (Armadillo-type fold)%3B GO:0005488 (binding)
Aradu.A02	808097	T	C	1	0.8	-0.8	Aradu.2L8S7.1		INTRON		uncharacterized protein LOC100807087 isoform X1 [Glycine max]%3B IPR008979 (Galactose-binding domain-like)%2C IPR016024 (Armadillo-type fold)%3B GO:0005488 (binding)
Aradu.A02	808125	G	A	1	0.8	-0.8	Aradu.2L8S7.1		INTRON		uncharacterized protein LOC100807087 isoform X1 [Glycine max]%3B IPR008979 (Galactose-binding domain-like)%2C IPR016024 (Armadillo-type fold)%3B GO:0005488 (binding)
Aradu.A02	810385	A	G	0.76	0.666667	-0.666667	Aradu.2L8S7.1	SILENT	SYNONYMOUS_CODING	gaT/gaC	uncharacterized protein LOC100807087 isoform X1 [Glycine max]%3B IPR008979 (Galactose-binding domain-like)%2C IPR016024 (Armadillo-type fold)%3B GO:0005488 (binding)
Aradu.A02	811449	G	C	0.71	0.714286	-0.714286	Aradu.2L8S7.1		INTRON		uncharacterized protein LOC100807087 isoform X1 [Glycine max]%3B IPR008979 (Galactose-binding domain-like)%2C IPR016024 (Armadillo-type fold)%3B GO:0005488 (binding)
Aradu.A02	825580	A	C	-0.71	0.714286	-0.714286	Aradu.9L2GC.1	MISSENSE	NON_SYNONYMOUS_CODING	Ttt/Gtt	Major facilitator superfamily protein%3B IPR010658 (Nodulin-like)%2C IPR016196 (Major facilitator superfamily domain%2C general substrate transporter)
Aradu.A02	852909	G	A	0.73	0.833333	-0.833333	Aradu.61MYT.1		INTRON		single-stranded DNA-binding protein WHY1%2C chloroplastic-like isoform X3 [Glycine max]%3B IPR013742 (Plant transcription factor)%3B GO:0003677 (DNA binding)
Aradu.A02	863262	G	A	0.88	0.8	-0.8			INTERGENIC
Aradu.A02	869957	A	G	1	0.8	-0.8	Aradu.JZB0C.1		INTRON		NADP-dependent alkenal double bond reductase%3B IPR002085 (Alcohol dehydrogenase superfamily%2C zinc-type)%2C IPR016040 (NAD(P)-binding domain)%2C IPR020843 (Polyketide synthase%2C enoylreductase)%3B GO:0008270 (zinc ion binding)%2C GO:0016491 (oxidoreductase activity)%2C GO:0055114 (oxidation-reduction process)
Aradu.A02	881252	T	A	-0.89	0.666667	-0.666667	Aradu.TS2WW.1		INTRON		NADP-dependent alkenal double bond reductase%3B IPR002085 (Alcohol dehydrogenase superfamily%2C zinc-type)%2C IPR016040 (NAD(P)-binding domain)%2C IPR020843 (Polyketide synthase%2C enoylreductase)%3B GO:0008270 (zinc ion binding)%2C GO:0016491 (oxidoreductase activity)%2C GO:0055114 (oxidation-reduction process)
Aradu.A02	881268	C	T	0.9	0.7	-0.7	Aradu.TS2WW.1		INTRON		NADP-dependent alkenal double bond reductase%3B IPR002085 (Alcohol dehydrogenase superfamily%2C zinc-type)%2C IPR016040 (NAD(P)-binding domain)%2C IPR020843 (Polyketide synthase%2C enoylreductase)%3B GO:0008270 (zinc ion binding)%2C GO:0016491 (oxidoreductase activity)%2C GO:0055114 (oxidation-reduction process)
Aradu.A02	881706	T	C	0.66	0.666667	-0.666667	Aradu.TS2WW.1		INTRON		NADP-dependent alkenal double bond reductase%3B IPR002085 (Alcohol dehydrogenase superfamily%2C zinc-type)%2C IPR016040 (NAD(P)-binding domain)%2C IPR020843 (Polyketide synthase%2C enoylreductase)%3B GO:0008270 (zinc ion binding)%2C GO:0016491 (oxidoreductase activity)%2C GO:0055114 (oxidation-reduction process)
Aradu.A02	889270	A	C	0.67	0.8	-0.8			INTERGENIC
Aradu.A02	904552	A	G	0.54	0.75	-0.75	Aradu.2Y8IU.1		INTRON		NADP-dependent alkenal double bond reductase%3B IPR002085 (Alcohol dehydrogenase superfamily%2C zinc-type)%2C IPR016040 (NAD(P)-binding domain)%2C IPR020843 (Polyketide synthase%2C enoylreductase)%3B GO:0008270 (zinc ion binding)%2C GO:0016491 (oxidoreductase activity)%2C GO:0055114 (oxidation-reduction process)
Aradu.A02	906389	G	A	0.66	0.75	-0.75	Aradu.2Y8IU.1		INTRON		NADP-dependent alkenal double bond reductase%3B IPR002085 (Alcohol dehydrogenase superfamily%2C zinc-type)%2C IPR016040 (NAD(P)-binding domain)%2C IPR020843 (Polyketide synthase%2C enoylreductase)%3B GO:0008270 (zinc ion binding)%2C GO:0016491 (oxidoreductase activity)%2C GO:0055114 (oxidation-reduction process)
Aradu.A02	914630	T	C	-0.67	0.833333	-0.833333	Aradu.2Y8IU.1	MISSENSE	NON_SYNONYMOUS_CODING	Tat/Cat	NADP-dependent alkenal double bond reductase%3B IPR002085 (Alcohol dehydrogenase superfamily%2C zinc-type)%2C IPR016040 (NAD(P)-binding domain)%2C IPR020843 (Polyketide synthase%2C enoylreductase)%3B GO:0008270 (zinc ion binding)%2C GO:0016491 (oxidoreductase activity)%2C GO:0055114 (oxidation-reduction process)
Aradu.A02	932406	A	G	0.63	0.714286	-0.714286	Aradu.4GK35.1		INTRON		Calcium-binding EF hand family protein%3B IPR011992 (EF-hand domain pair)%3B GO:0005509 (calcium ion binding)
Aradu.A02	985140	T	A	0.87	0.75	-0.75			INTERGENIC
Aradu.A02	998444	A	C	0.87	0.833333	-0.833333			INTERGENIC
Aradu.A02	1004871	C	T	0.88	0.833333	-0.833333			INTERGENIC
Aradu.A02	1004943	A	C	0.62	0.714286	-0.714286			INTERGENIC
Aradu.A02	1009433	T	A	0.86	0.833333	-0.833333			INTERGENIC
Aradu.A02	1028931	T	A	0.8	0.8	-0.8			INTERGENIC
Aradu.A02	1028944	C	T	0.86	0.8	-0.8			INTERGENIC
Aradu.A02	1029921	C	T	0.94	0.714286	-0.714286	Aradu.BB9DD.1		INTRON		LURP-one-like protein%3B IPR025659 (Tubby C-terminal-like domain)
Aradu.A02	1045647	T	G	1	0.8	-0.8			INTERGENIC
Aradu.A02	1046368	G	C	0.51	0.75	-0.75			INTERGENIC
Aradu.A02	1048870	G	A	1	0.833333	-0.833333			INTERGENIC
Aradu.A02	1058875	A	G	0.88	0.8	-0.8	Aradu.2AQ5X.1		UTR_5_PRIME		EPIDERMAL PATTERNING FACTOR-like protein 2-like [Glycine max]
Aradu.A02	1058900	A	G	0.86	0.714286	-0.714286	Aradu.2AQ5X.1		UTR_5_PRIME		EPIDERMAL PATTERNING FACTOR-like protein 2-like [Glycine max]
Aradu.A02	1061984	A	T	1	0.714286	-0.714286			INTERGENIC
Aradu.A02	1088609	G	T	0.52	0.75	-0.75			INTERGENIC
Aradu.A02	1094710	A	G	0.75	0.75	-0.75			INTERGENIC
Aradu.A02	1097194	A	C	1	0.833333	-0.833333	Aradu.0L0WF.1	SILENT	SYNONYMOUS_CODING	Aga/Cga	uncharacterized protein LOC100786942 [Glycine max]
Aradu.A02	1112887	T	C	0.62	0.714286	-0.714286	Aradu.T698T.1		INTRON		signal peptidase complex catalytic subunit SEC11C-like isoform X2 [Glycine max]%3B IPR001733 (Peptidase S26B%2C eukaryotic signal peptidase)%2C IPR015927 (Peptidase S24/S26A/S26B/S26C)%2C IPR028360 (Peptidase S24/S26%2C beta-ribbon domain)%3B GO:0006465 (signal peptide processing)%2C GO:0008233 (peptidase activity)%2C GO:0016020 (membrane)
Aradu.A02	1134320	T	A	0.64	0.75	-0.75	Aradu.HPH3M.1		INTRON		rRNA-processing protein FCF1 homolog [Glycine max]%3B IPR006984 (rRNA-processing protein Fcf1/Utp23)%3B GO:0032040 (small-subunit processome)
Aradu.A02	1153395	T	A	0.66	0.75	-0.75	Aradu.K8WQA.1		INTRON		rRNA-processing protein FCF1 homolog [Glycine max]%3B IPR002716 (PIN domain)%2C IPR006984 (rRNA-processing protein Fcf1/Utp23)%3B GO:0032040 (small-subunit processome)
Aradu.A02	1159954	G	A	0.62	0.8	-0.8	Aradu.9HA2U.1		UTR_3_PRIME		unknown protein%3B FUNCTIONS IN: molecular_function unknown%3B INVOLVED IN: biological_process unknown%3B LOCATED IN: endomembrane system%3B EXPRESSED IN: 23 plant structures%3B EXPRESSED DURING: 15 growth stages%3B Has 30201 Blast hits to 17322 proteins in 780 species: Archae - 12%3B Bacteria - 1396%3B Metazoa - 17338%3B Fungi - 3422%3B Plants - 5037%3B Viruses - 0%3B Other Eukaryotes - 2996 (so…
Aradu.A02	1160473	T	A	0.76	0.636364	-0.636364			INTERGENIC
Aradu.A02	1160850	T	A	0.72	0.833333	-0.833333			INTERGENIC
Aradu.A02	1180874	C	T	0.69	0.8	-0.8	Aradu.E0LH8.1		INTRON		glutamate--tRNA ligase%2C chloroplastic/mitochondrial-like [Glycine max]%3B IPR000924 (Glutamyl/glutaminyl-tRNA synthetase)%3B GO:0000049 (tRNA binding)%2C GO:0000166 (nucleotide binding)%2C GO:0004812 (aminoacyl-tRNA ligase activity)%2C GO:0004818 (glutamate-tRNA ligase activity)%2C GO:0005524 (ATP binding)%2C GO:0005737 (cytoplasm)%2C GO:0006418 (tRNA aminoacylation for protein translation)%2C …
Aradu.A02	1181545	C	T	0.66	0.75	-0.75	Aradu.E0LH8.1		INTRON		glutamate--tRNA ligase%2C chloroplastic/mitochondrial-like [Glycine max]%3B IPR000924 (Glutamyl/glutaminyl-tRNA synthetase)%3B GO:0000049 (tRNA binding)%2C GO:0000166 (nucleotide binding)%2C GO:0004812 (aminoacyl-tRNA ligase activity)%2C GO:0004818 (glutamate-tRNA ligase activity)%2C GO:0005524 (ATP binding)%2C GO:0005737 (cytoplasm)%2C GO:0006418 (tRNA aminoacylation for protein translation)%2C …
Aradu.A02	1199970	C	T	0.6	0.8	-0.8			INTERGENIC
Aradu.A02	1210206	T	A	1	0.833333	-0.833333	Aradu.4MN5D.1		INTRON		protein SCAI homolog isoform X1 [Glycine max]%3B IPR022709 (Protein SCAI)%3B GO:0003714 (transcription corepressor activity)
Aradu.A02	1216564	A	G	0.6	0.714286	-0.714286	Aradu.ZW8JA.1		INTRON		Unknown protein
Aradu.A02	1217622	G	A	0.54	0.75	-0.75	Aradu.ZW8JA.1		INTRON		Unknown protein
Aradu.A02	1223367	G	T	0.71	0.833333	-0.833333	Aradu.AXZ18.1	MISSENSE	NON_SYNONYMOUS_CODING	Caa/Aaa	Ribosomal protein L13 family protein%3B IPR005822 (Ribosomal protein L13)%2C IPR023564 (Ribosomal protein L13 domain)%3B GO:0003735 (structural constituent of ribosome)%2C GO:0005840 (ribosome)%2C GO:0006412 (translation)
Aradu.A02	1232030	T	G	0.54	0.75	-0.75			INTERGENIC
Aradu.A02	1240694	T	C	1	0.75	-0.75	Aradu.6Q2SQ.1		INTRON		alpha/beta-Hydrolases superfamily protein
Aradu.A02	1259966	A	C	0.72	0.666667	-0.666667	Aradu.4H70X.1		INTRON		RNA binding methyltransferase FtsJ like protein n%3D1 Tax%3DCystobacter fuscus DSM 2262 RepID%3DS9QSN1_9DELT%3B IPR004538 (Haemolysin A)%3B GO:0003723 (RNA binding)%2C GO:0008168 (methyltransferase activity)%2C GO:0032259 (methylation)
Aradu.A02	1277740	A	T	0.63	0.636364	-0.636364	Aradu.23P3U.1		INTRON		FRIGIDA-like protein%3B IPR012474 (Frigida-like)
Aradu.A02	1278162	C	T	0.8	0.8	-0.8	Aradu.23P3U.1		INTRON		FRIGIDA-like protein%3B IPR012474 (Frigida-like)
Aradu.A02	1278292	T	G	0.75	0.8	-0.8	Aradu.23P3U.1		INTRON		FRIGIDA-like protein%3B IPR012474 (Frigida-like)
Aradu.A02	1279150	C	A	0.59	0.666667	-0.666667	Aradu.23P3U.1		INTRON		FRIGIDA-like protein%3B IPR012474 (Frigida-like)
Aradu.A02	1287313	T	C	0.71	0.714286	-0.714286			INTERGENIC
Aradu.A02	1295944	G	A	0.58	0.7	-0.7			INTERGENIC
Aradu.A02	1299235	T	C	0.91	0.714286	-0.714286			INTERGENIC
Aradu.A02	1303259	T	C	1	0.833333	-0.833333			INTERGENIC
Aradu.A02	1303405	T	C	0.88	0.8	-0.8			INTERGENIC
Aradu.A02	1308386	C	T	0.62	0.75	-0.75			INTERGENIC
Aradu.A02	1321354	A	G	0.76	0.833333	-0.833333			INTERGENIC
Aradu.A02	1322758	C	G	0.6	0.714286	-0.714286			INTERGENIC
Aradu.A02	1323808	G	A	0.75	0.714286	-0.714286			INTERGENIC
Aradu.A02	1332134	A	T	0.67	0.833333	-0.833333	Aradu.KXA2K.1	MISSENSE	NON_SYNONYMOUS_CODING	tAt/tTt	receptor-like protein kinase 2%3B IPR011009 (Protein kinase-like domain)%2C IPR013210 (Leucine-rich repeat-containing N-terminal%2C type 2)%2C IPR013320 (Concanavalin A-like lectin/glucanase%2C subgroup)%3B GO:0004672 (protein kinase activity)%2C GO:0006468 (protein phosphorylation)
Aradu.A02	1339849	T	C	0.83	0.8	-0.8			INTERGENIC
Aradu.A02	1348625	G	C	0.71	0.714286	-0.714286	Aradu.41LFF.1		INTRON		unknown protein
Aradu.A02	1348847	T	C	0.71	0.714286	-0.714286	Aradu.41LFF.1		INTRON		unknown protein
Aradu.A02	1356298	C	T	1	0.8	-0.8	Aradu.41LFF.1		INTRON		unknown protein
Aradu.A02	1357701	G	A	0.71	0.833333	-0.833333	Aradu.41LFF.1		INTRON		unknown protein
Aradu.A02	1359620	A	G	0.62	0.7	-0.7	Aradu.41LFF.1		INTRON		unknown protein
Aradu.A02	1368679	T	A	1	0.8	-0.8			INTERGENIC
Aradu.A02	1368757	T	C	0.66	0.8	-0.8			INTERGENIC
Aradu.A02	1368772	A	C	0.66	0.8	-0.8			INTERGENIC
Aradu.A02	1373997	T	C	0.83	0.833333	-0.833333	Aradu.G013M.1		INTRON		chromo domain-containing protein LHP1-like [Glycine max]%3B IPR016197 (Chromo domain-like)
Aradu.A02	1392200	C	G	0.8	0.8	-0.8			INTERGENIC
Aradu.A02	1413854	C	T	0.61	0.714286	-0.714286	Aradu.VXB34.1	MISSENSE	NON_SYNONYMOUS_CODING	aCt/aTt	subtilisin-like serine protease 2%3B IPR015500 (Peptidase S8%2C subtilisin-related)%3B GO:0004252 (serine-type endopeptidase activity)%2C GO:0006508 (proteolysis)%2C GO:0042802 (identical protein binding)%2C GO:0043086 (negative regulation of catalytic activity)
Aradu.A02	1440682	G	A	-0.9	0.8	-0.8			INTERGENIC
Aradu.A02	1448004	T	A	0.66	0.8	-0.8	Aradu.297AK.1		INTRON		uncharacterized protein LOC100778959 isoform X2 [Glycine max]%3B IPR021910 (Protein of unknown function DUF3522)
Aradu.A02	1479850	C	G	0.59	0.714286	-0.714286			INTERGENIC
Aradu.A02	1493652	C	T	0.7	0.666667	-0.666667			INTERGENIC
Aradu.A02	1495342	C	A	0.57	0.636364	-0.636364			INTERGENIC
Aradu.A02	1508693	T	A	0.71	0.75	-0.75			INTERGENIC
Aradu.A02	1536264	T	A	1	0.833333	-0.833333			INTERGENIC
Aradu.A02	1673957	A	G	1	0.833333	-0.833333	Aradu.K87DL.1		INTRON		Acyl-[acyl-carrier-protein] desaturase n%3D40 Tax%3DOphrys RepID%3DH8ZQ25_OPHAA%3B IPR005067 (Fatty acid desaturase%2C type 2)%2C IPR009078 (Ferritin-like superfamily)%3B GO:0006631 (fatty acid metabolic process)%2C GO:0016491 (oxidoreductase activity)%2C GO:0045300 (acyl-[acyl-carrier-protein] desaturase activity)%2C GO:0055114 (oxidation-reduction process)
Aradu.A02	1676054	T	C	0.75	0.75	-0.75			INTERGENIC
Aradu.A02	1676075	G	A	0.71	0.714286	-0.714286			INTERGENIC
Aradu.A02	1676977	C	T	1	0.8	-0.8	Aradu.HL19F.1		INTRON		alcohol dehydrogenase 1%3B IPR011032 (GroES (chaperonin 10)-like)
Aradu.A02	1697910	G	A	1	0.8	-0.8			INTERGENIC
Aradu.A02	1698410	A	G	0.89	0.8	-0.8			INTERGENIC
Aradu.A02	1725322	G	A	0.86	0.8	-0.8	Aradu.G0PDA.1	MISSENSE	NON_SYNONYMOUS_CODING	gGt/gAt	3-deoxy-D-manno-octulosonic-acid transferase%3B IPR007507 (3-deoxy-D-manno-octulosonic-acid transferase%2C N-terminal)
Aradu.A02	1725665	C	T	0.71	0.714286	-0.714286	Aradu.G0PDA.1	SILENT	SYNONYMOUS_CODING	Cta/Tta	3-deoxy-D-manno-octulosonic-acid transferase%3B IPR007507 (3-deoxy-D-manno-octulosonic-acid transferase%2C N-terminal)
Aradu.A02	1726781	T	C	1	0.714286	-0.714286	Aradu.G0PDA.1		INTRON		3-deoxy-D-manno-octulosonic-acid transferase%3B IPR007507 (3-deoxy-D-manno-octulosonic-acid transferase%2C N-terminal)
Aradu.A02	1728414	C	T	0.6	0.75	-0.75			INTERGENIC
Aradu.A02	1737319	T	G	0.65	0.75	-0.75			INTERGENIC
Aradu.A02	1849353	T	C	0.87	0.714286	-0.714286			INTERGENIC
Aradu.A02	1884404	G	T	0.75	0.833333	-0.833333	Aradu.RXA66.1		INTRON		UDP-Glycosyltransferase superfamily protein%3B IPR002213 (UDP-glucuronosyl/UDP-glucosyltransferase)%3B GO:0008152 (metabolic process)
Aradu.A02	1911369	G	T	0.53	0.7	-0.7			INTERGENIC
Aradu.A02	2029802	C	T	0.7	0.8	-0.8	Aradu.4ZJ4A.1		INTRON		LRR and NB-ARC domain disease resistance protein%3B IPR000767 (Disease resistance protein)%2C IPR003591 (Leucine-rich repeat%2C typical subtype)%2C IPR006553 (Leucine-rich repeat%2C cysteine-containing subtype)%2C IPR027417 (P-loop containing nucleoside triphosphate hydrolase)%3B GO:0006952 (defense response)%2C GO:0043531 (ADP binding)
Aradu.A02	2047644	C	T	0.58	0.7	-0.7			INTERGENIC
Aradu.A02	2079323	A	G	1	0.833333	-0.833333	Aradu.JSN8H.1	MISSENSE	NON_SYNONYMOUS_CODING	Aaa/Gaa	disease resistance protein (TIR-NBS-LRR class)%3B IPR000767 (Disease resistance protein)%2C IPR001611 (Leucine-rich repeat)%2C IPR003591 (Leucine-rich repeat%2C typical subtype)%2C IPR006553 (Leucine-rich repeat%2C cysteine-containing subtype)%2C IPR027417 (P-loop containing nucleoside triphosphate hydrolase)%3B GO:0005515 (protein binding)%2C GO:0006952 (defense response)%2C GO:0043531 (ADP bind…
Aradu.A02	2119538	C	A	0.63	0.625	-0.5625	Aradu.H2YCR.1		INTRON		LRR and NB-ARC domain disease resistance protein%3B IPR000767 (Disease resistance protein)%2C IPR003591 (Leucine-rich repeat%2C typical subtype)%2C IPR006553 (Leucine-rich repeat%2C cysteine-containing subtype)%2C IPR025875 (Leucine rich repeat 4)%2C IPR027417 (P-loop containing nucleoside triphosphate hydrolase)%3B GO:0006952 (defense response)%2C GO:0043531 (ADP binding)
Aradu.A02	2121155	T	G	0.86	0.8	-0.8	Aradu.H2YCR.1		INTRON		LRR and NB-ARC domain disease resistance protein%3B IPR000767 (Disease resistance protein)%2C IPR003591 (Leucine-rich repeat%2C typical subtype)%2C IPR006553 (Leucine-rich repeat%2C cysteine-containing subtype)%2C IPR025875 (Leucine rich repeat 4)%2C IPR027417 (P-loop containing nucleoside triphosphate hydrolase)%3B GO:0006952 (defense response)%2C GO:0043531 (ADP binding)
Aradu.A02	2123584	G	C	0.71	0.714286	-0.714286	Aradu.H2YCR.1		INTRON		LRR and NB-ARC domain disease resistance protein%3B IPR000767 (Disease resistance protein)%2C IPR003591 (Leucine-rich repeat%2C typical subtype)%2C IPR006553 (Leucine-rich repeat%2C cysteine-containing subtype)%2C IPR025875 (Leucine rich repeat 4)%2C IPR027417 (P-loop containing nucleoside triphosphate hydrolase)%3B GO:0006952 (defense response)%2C GO:0043531 (ADP binding)
Aradu.A02	2298139	T	A	0.71	0.714286	-0.714286	Aradu.XK54J.1		INTRON		disease resistance protein (TIR-NBS-LRR class)%3B IPR000767 (Disease resistance protein)%2C IPR001611 (Leucine-rich repeat)%2C IPR003591 (Leucine-rich repeat%2C typical subtype)%2C IPR006553 (Leucine-rich repeat%2C cysteine-containing subtype)%2C IPR027417 (P-loop containing nucleoside triphosphate hydrolase)%3B GO:0005515 (protein binding)%2C GO:0006952 (defense response)%2C GO:0043531 (ADP bind…
Aradu.A02	2298372	A	T	0.9	0.8	-0.8	Aradu.XK54J.1	MISSENSE	NON_SYNONYMOUS_CODING	aAg/aTg	disease resistance protein (TIR-NBS-LRR class)%3B IPR000767 (Disease resistance protein)%2C IPR001611 (Leucine-rich repeat)%2C IPR003591 (Leucine-rich repeat%2C typical subtype)%2C IPR006553 (Leucine-rich repeat%2C cysteine-containing subtype)%2C IPR027417 (P-loop containing nucleoside triphosphate hydrolase)%3B GO:0005515 (protein binding)%2C GO:0006952 (defense response)%2C GO:0043531 (ADP bind…
Aradu.A02	2299380	C	A	-1	0.8	-0.8	Aradu.XK54J.1		INTRON		disease resistance protein (TIR-NBS-LRR class)%3B IPR000767 (Disease resistance protein)%2C IPR001611 (Leucine-rich repeat)%2C IPR003591 (Leucine-rich repeat%2C typical subtype)%2C IPR006553 (Leucine-rich repeat%2C cysteine-containing subtype)%2C IPR027417 (P-loop containing nucleoside triphosphate hydrolase)%3B GO:0005515 (protein binding)%2C GO:0006952 (defense response)%2C GO:0043531 (ADP bind…
Aradu.A02	2299390	C	T	-1	0.8	-0.8	Aradu.XK54J.1		INTRON		disease resistance protein (TIR-NBS-LRR class)%3B IPR000767 (Disease resistance protein)%2C IPR001611 (Leucine-rich repeat)%2C IPR003591 (Leucine-rich repeat%2C typical subtype)%2C IPR006553 (Leucine-rich repeat%2C cysteine-containing subtype)%2C IPR027417 (P-loop containing nucleoside triphosphate hydrolase)%3B GO:0005515 (protein binding)%2C GO:0006952 (defense response)%2C GO:0043531 (ADP bind…
Aradu.A02	2339351	G	A	0.61	0.714286	-0.714286			INTERGENIC
Aradu.A02	2340990	G	A	0.86	0.8	-0.8	Aradu.F2ZNU.1	SILENT	SYNONYMOUS_CODING	ttC/ttT	CAAX prenyl protease 1 homolog [Glycine max]%3B IPR001915 (Peptidase M48)%3B GO:0004222 (metalloendopeptidase activity)%2C GO:0006508 (proteolysis)%2C GO:0008233 (peptidase activity)%2C GO:0016020 (membrane)%2C GO:0071586 (CAAX-box protein processing)
Aradu.A02	2397470	T	A	0.75	0.75	-0.75	Aradu.73E3B.1		INTRON		CAAX prenyl protease 1 homolog [Glycine max]%3B IPR001915 (Peptidase M48)%3B GO:0004222 (metalloendopeptidase activity)%2C GO:0006508 (proteolysis)%2C GO:0008233 (peptidase activity)%2C GO:0016020 (membrane)%2C GO:0071586 (CAAX-box protein processing)
Aradu.A02	2444119	A	C	0.72	0.833333	-0.833333	Aradu.Z94KU.1		INTRON		1-aminocyclopropane-1-carboxylate synthase 11%3B IPR015424 (Pyridoxal phosphate-dependent transferase)%3B GO:0003824 (catalytic activity)%2C GO:0009058 (biosynthetic process)%2C GO:0030170 (pyridoxal phosphate binding)
Aradu.A02	2444207	C	A	0.51	0.75	-0.75	Aradu.Z94KU.1		INTRON		1-aminocyclopropane-1-carboxylate synthase 11%3B IPR015424 (Pyridoxal phosphate-dependent transferase)%3B GO:0003824 (catalytic activity)%2C GO:0009058 (biosynthetic process)%2C GO:0030170 (pyridoxal phosphate binding)
Aradu.A02	2444865	A	T	0.71	0.714286	-0.714286	Aradu.Z94KU.1		INTRON		1-aminocyclopropane-1-carboxylate synthase 11%3B IPR015424 (Pyridoxal phosphate-dependent transferase)%3B GO:0003824 (catalytic activity)%2C GO:0009058 (biosynthetic process)%2C GO:0030170 (pyridoxal phosphate binding)
Aradu.A02	2460025	G	T	1	0.833333	-0.833333	Aradu.02MM2.1		INTRON		RING zinc finger protein%3B IPR013083 (Zinc finger%2C RING/FYVE/PHD-type)%3B GO:0005515 (protein binding)%2C GO:0008270 (zinc ion binding)
Aradu.A02	2529786	T	G	0.66	0.8	-0.8	Aradu.B49HG.1		INTRON		39S ribosomal protein L46%2C mitochondrial-like [Glycine max]%3B IPR021757 (Ribosomal protein L46)
Aradu.A02	2555438	A	G	0.69	0.833333	-0.833333			INTERGENIC
Aradu.A02	2555578	C	A	0.86	0.8	-0.8			INTERGENIC
Aradu.A02	2558296	G	C	-0.89	0.75	-0.75			INTERGENIC
Aradu.A02	2558649	A	T	0.78	0.75	-0.75			INTERGENIC
Aradu.A02	2558742	T	G	0.71	0.714286	-0.714286			INTERGENIC
Aradu.A02	2562155	T	G	1	0.8	-0.8			INTERGENIC
Aradu.A02	2582687	C	G	0.87	0.8	-0.8	Aradu.SC5DZ.1	MISSENSE	NON_SYNONYMOUS_CODING	Gtg/Ctg	Pentatricopeptide repeat (PPR) superfamily protein%3B IPR002885 (Pentatricopeptide repeat)%2C IPR011990 (Tetratricopeptide-like helical)%3B GO:0005515 (protein binding)
Aradu.A02	2584015	A	G	0.71	0.714286	-0.714286	Aradu.SC5DZ.1	MISSENSE	NON_SYNONYMOUS_CODING	cTa/cCa	Pentatricopeptide repeat (PPR) superfamily protein%3B IPR002885 (Pentatricopeptide repeat)%2C IPR011990 (Tetratricopeptide-like helical)%3B GO:0005515 (protein binding)
Aradu.A02	2588015	C	G	0.77	0.666667	-0.666667			INTERGENIC
Aradu.A02	2650501	A	T	0.7	0.666667	-0.666667	Aradu.U590Q.1		INTRON		LRR and NB-ARC domain disease resistance protein%3B IPR000767 (Disease resistance protein)%2C IPR003591 (Leucine-rich repeat%2C typical subtype)%2C IPR006553 (Leucine-rich repeat%2C cysteine-containing subtype)%2C IPR027417 (P-loop containing nucleoside triphosphate hydrolase)%3B GO:0006952 (defense response)%2C GO:0043531 (ADP binding)
Aradu.A02	2650974	T	A	0.58	0.714286	-0.714286	Aradu.U590Q.1		INTRON		LRR and NB-ARC domain disease resistance protein%3B IPR000767 (Disease resistance protein)%2C IPR003591 (Leucine-rich repeat%2C typical subtype)%2C IPR006553 (Leucine-rich repeat%2C cysteine-containing subtype)%2C IPR027417 (P-loop containing nucleoside triphosphate hydrolase)%3B GO:0006952 (defense response)%2C GO:0043531 (ADP binding)
Aradu.A02	2672340	T	C	0.59	0.714286	-0.714286	Aradu.XHR0E.1	MISSENSE	NON_SYNONYMOUS_CODING	Tgt/Cgt	disease resistance protein (TIR-NBS-LRR class)%3B IPR000767 (Disease resistance protein)%2C IPR001611 (Leucine-rich repeat)%2C IPR003591 (Leucine-rich repeat%2C typical subtype)%2C IPR006553 (Leucine-rich repeat%2C cysteine-containing subtype)%2C IPR027417 (P-loop containing nucleoside triphosphate hydrolase)%3B GO:0005515 (protein binding)%2C GO:0006952 (defense response)%2C GO:0043531 (ADP bind…
Aradu.A02	2739844	T	G	0.71	0.833333	-0.833333			INTERGENIC
Aradu.A02	2809796	G	C	0.77	0.714286	-0.714286			INTERGENIC
Aradu.A02	2837106	C	A	0.83	0.833333	-0.833333			INTERGENIC
Aradu.A02	2901483	T	C	0.68	0.833333	-0.833333	Aradu.FJ2MI.1		INTRON		Unknown protein
Aradu.A02	2902346	G	A	-0.71	0.8	-0.8			INTERGENIC
Aradu.A02	2907351	A	G	1	0.8	-0.8	Aradu.BY4US.1		INTRON		disease resistance protein (TIR-NBS-LRR class)%2C putative%3B IPR000157 (Toll/interleukin-1 receptor homology (TIR) domain)%2C IPR000767 (Disease resistance protein)%2C IPR001611 (Leucine-rich repeat)%2C IPR003591 (Leucine-rich repeat%2C typical subtype)%2C IPR027417 (P-loop containing nucleoside triphosphate hydrolase)%3B GO:0005515 (protein binding)%2C GO:0006952 (defense response)%2C GO:000716…
Aradu.A02	2908635	C	T	-0.63	0.75	-0.75			INTERGENIC
Aradu.A02	2909076	C	T	1	0.833333	-0.833333			INTERGENIC
Aradu.A02	2917183	C	T	0.8	0.8	-0.8			INTERGENIC
Aradu.A02	2937766	C	T	0.58	0.714286	-0.714286	Aradu.0T2E4.1	MISSENSE	NON_SYNONYMOUS_CODING	gGt/gAt	LRR and NB-ARC domain disease resistance protein%3B IPR000767 (Disease resistance protein)%2C IPR027417 (P-loop containing nucleoside triphosphate hydrolase)%3B GO:0006952 (defense response)%2C GO:0043531 (ADP binding)
Aradu.A02	2990287	C	T	0.8	0.8	-0.8			INTERGENIC
Aradu.A02	3001115	C	G	0.7	0.8	-0.8	Aradu.GEE09.1		INTRON		ribosomal protein L5%3B IPR005484 (Ribosomal protein L18/L5)%2C IPR025607 (Ribosomal protein L5 eukaryotic/L18 archaeal%2C C-terminal)%3B GO:0003735 (structural constituent of ribosome)%2C GO:0005622 (intracellular)%2C GO:0005840 (ribosome)%2C GO:0006412 (translation)%2C GO:0008097 (5S rRNA binding)
Aradu.A02	3023357	T	C	1	0.833333	-0.833333	Aradu.WLL49.1		INTRON		4-hydroxy-tetrahydrodipicolinate reductase 2%2C chloroplastic-like [Glycine max]%3B IPR011770 (Dihydrodipicolinate reductase%2C bacterial/plant)%3B GO:0008839 (4-hydroxy-tetrahydrodipicolinate reductase)%2C GO:0009089 (lysine biosynthetic process via diaminopimelate)%2C GO:0009507 (chloroplast)%2C GO:0055114 (oxidation-reduction process)%2C GO:0070402 (NADPH binding)
Aradu.A02	3023600	T	C	1	0.8	-0.8	Aradu.WLL49.1		UTR_3_PRIME		4-hydroxy-tetrahydrodipicolinate reductase 2%2C chloroplastic-like [Glycine max]%3B IPR011770 (Dihydrodipicolinate reductase%2C bacterial/plant)%3B GO:0008839 (4-hydroxy-tetrahydrodipicolinate reductase)%2C GO:0009089 (lysine biosynthetic process via diaminopimelate)%2C GO:0009507 (chloroplast)%2C GO:0055114 (oxidation-reduction process)%2C GO:0070402 (NADPH binding)
Aradu.A02	3025605	A	G	0.89	0.714286	-0.714286	Aradu.315HW.1		INTRON		TGACG-sequence-specific DNA-binding protein TGA-1B-like [Glycine max]%3B IPR004827 (Basic-leucine zipper domain)%2C IPR012900 (G-box binding%2C MFMR)%3B GO:0003677 (DNA binding)%2C GO:0003700 (sequence-specific DNA binding transcription factor activity)%2C GO:0005634 (nucleus)%2C GO:0043565 (sequence-specific DNA binding)
Aradu.A02	3084481	T	C	0.66	0.666667	-0.666667			INTERGENIC
Aradu.A02	3090126	G	A	0.62	0.8	-0.8	Aradu.KNK4F.1	MISSENSE	NON_SYNONYMOUS_CODING	Gtc/Atc	copper ion binding
Aradu.A02	3098332	T	C	1	0.8	-0.8	Aradu.7F2BY.1	MISSENSE	NON_SYNONYMOUS_CODING	Act/Gct	BTB/POZ domain-containing protein%3B IPR008974 (TRAF-like)%2C IPR011333 (BTB/POZ fold)%2C IPR011705 (BTB/Kelch-associated)%3B GO:0005515 (protein binding)
Aradu.A02	3098339	C	G	1	0.8	-0.8	Aradu.7F2BY.1	SILENT	SYNONYMOUS_CODING	ccG/ccC	BTB/POZ domain-containing protein%3B IPR008974 (TRAF-like)%2C IPR011333 (BTB/POZ fold)%2C IPR011705 (BTB/Kelch-associated)%3B GO:0005515 (protein binding)
Aradu.A02	3102474	G	T	0.7	0.666667	-0.666667	Aradu.3V1BQ.1		UTR_3_PRIME		BTB/POZ domain-containing protein%3B IPR008974 (TRAF-like)%2C IPR011333 (BTB/POZ fold)%2C IPR011705 (BTB/Kelch-associated)%3B GO:0005515 (protein binding)
Aradu.A02	3114967	A	G	0.62	0.75	-0.75			INTERGENIC
Aradu.A02	3118727	A	G	0.59	0.714286	-0.714286			INTERGENIC
Aradu.A02	3164857	T	C	1	0.8	-0.8			INTERGENIC
Aradu.A02	3271271	C	T	-0.63	0.8	-0.8	Aradu.L4NEQ.1		INTRON		LRR and NB-ARC domain disease resistance protein%3B IPR000767 (Disease resistance protein)%2C IPR001611 (Leucine-rich repeat)%2C IPR003591 (Leucine-rich repeat%2C typical subtype)%2C IPR006553 (Leucine-rich repeat%2C cysteine-containing subtype)%2C IPR027417 (P-loop containing nucleoside triphosphate hydrolase)%3B GO:0005515 (protein binding)%2C GO:0006952 (defense response)%2C GO:0043531 (ADP bi…
Aradu.A02	3325396	G	A	0.71	0.833333	-0.833333	Aradu.J84T4.1		INTRON		Pentatricopeptide repeat (PPR) superfamily protein%3B IPR002885 (Pentatricopeptide repeat)
Aradu.A02	3371478	A	G	0.62	0.714286	-0.714286			INTERGENIC
Aradu.A02	3388680	A	T	0.75	0.75	-0.75	Aradu.WKJ3N.1		INTRON		E3 ubiquitin-protein ligase COP1-like [Glycine max]%3B IPR011009 (Protein kinase-like domain)%2C IPR015943 (WD40/YVTN repeat-like-containing domain)%2C IPR020472 (G-protein beta WD-40 repeat)%3B GO:0004672 (protein kinase activity)%2C GO:0005515 (protein binding)%2C GO:0005524 (ATP binding)%2C GO:0006468 (protein phosphorylation)
Aradu.A02	3394365	T	A	0.71	0.833333	-0.833333	Aradu.B5TED.1	MISSENSE	NON_SYNONYMOUS_CODING	gAc/gTc	WD-40 repeat family protein%3B IPR015943 (WD40/YVTN repeat-like-containing domain)%2C IPR022052 (Histone-binding protein RBBP4%2C N-terminal)%3B GO:0005515 (protein binding)
Aradu.A02	3396367	G	C	1	0.714286	-0.714286	Aradu.B5TED.1		INTRON		WD-40 repeat family protein%3B IPR015943 (WD40/YVTN repeat-like-containing domain)%2C IPR022052 (Histone-binding protein RBBP4%2C N-terminal)%3B GO:0005515 (protein binding)
Aradu.A02	3396368	G	A	1	0.714286	-0.714286	Aradu.B5TED.1		INTRON		WD-40 repeat family protein%3B IPR015943 (WD40/YVTN repeat-like-containing domain)%2C IPR022052 (Histone-binding protein RBBP4%2C N-terminal)%3B GO:0005515 (protein binding)
Aradu.A02	3466133	G	A	-0.67	0.8	-0.8			INTERGENIC
Aradu.A02	3478157	C	T	-0.8	0.7	-0.7	Aradu.HN9N9.1	SILENT	SYNONYMOUS_CODING	aaC/aaT	putative indole-3-acetic acid-amido synthetase GH3.9%3B IPR004993 (GH3 auxin-responsive promoter)
Aradu.A02	3478226	T	G	-0.8	0.8	-0.8	Aradu.HN9N9.1	SILENT	SYNONYMOUS_CODING	ctT/ctG	putative indole-3-acetic acid-amido synthetase GH3.9%3B IPR004993 (GH3 auxin-responsive promoter)
Aradu.A02	3491096	G	A	0.71	0.714286	-0.714286			INTERGENIC
Aradu.A02	3507649	A	G	1	0.833333	-0.833333			INTERGENIC
Aradu.A02	3507662	A	C	1	0.75	-0.75			INTERGENIC
Aradu.A02	3837466	G	A	0.71	0.833333	-0.833333	Aradu.J5RYM.1	SILENT	SYNONYMOUS_CODING	ctC/ctT	disease resistance protein%3B IPR000767 (Disease resistance protein)%2C IPR027417 (P-loop containing nucleoside triphosphate hydrolase)%3B GO:0006952 (defense response)%2C GO:0043531 (ADP binding)
Aradu.A02	3839368	A	C	0.59	0.666667	-0.666667	Aradu.J5RYM.1		INTRON		disease resistance protein%3B IPR000767 (Disease resistance protein)%2C IPR027417 (P-loop containing nucleoside triphosphate hydrolase)%3B GO:0006952 (defense response)%2C GO:0043531 (ADP binding)
Aradu.A02	3842440	T	A	0.66	0.8	-0.8			INTERGENIC
Aradu.A02	3845696	G	A	1	0.8	-0.8			INTERGENIC
Aradu.A02	3846891	G	A	0.59	0.714286	-0.714286			INTERGENIC
Aradu.A02	3847439	G	A	0.75	0.8	-0.8			INTERGENIC
Aradu.A02	3862767	T	G	0.75	0.8	-0.8	Aradu.L3L53.1		INTRON		ubiquitin-conjugating enzyme 34
Aradu.A02	3878245	G	A	-0.75	0.833333	-0.833333			INTERGENIC
Aradu.A02	3890860	G	A	0.83	0.833333	-0.833333			INTERGENIC
Aradu.A02	3891018	G	A	0.71	0.833333	-0.833333			INTERGENIC
Aradu.A02	3894332	C	G	0.71	0.8	-0.8	Aradu.3X8QV.1	MISSENSE	NON_SYNONYMOUS_CODING	Ggt/Cgt	arginine/serine-rich splicing factor 35%3B IPR012677 (Nucleotide-binding%2C alpha-beta plait)%3B GO:0000166 (nucleotide binding)%2C GO:0003676 (nucleic acid binding)
Aradu.A02	3911132	T	G	0.7	0.714286	-0.714286			INTERGENIC
Aradu.A02	3911555	T	C	0.75	0.75	-0.75			INTERGENIC
Aradu.A02	3916197	G	A	0.62	0.75	-0.75			INTERGENIC
Aradu.A02	3916208	T	C	0.62	0.75	-0.75			INTERGENIC
Aradu.A02	3919932	A	G	0.66	0.8	-0.8			INTERGENIC
Aradu.A02	3927265	C	T	-0.83	0.833333	-0.833333	Aradu.L9SJ9.1		INTRON		arginine/serine-rich-splicing factor RSP31-like isoform X2 [Glycine max]%3B IPR012677 (Nucleotide-binding%2C alpha-beta plait)%3B GO:0000166 (nucleotide binding)%2C GO:0003676 (nucleic acid binding)
Aradu.A02	3943231	T	C	0.61	0.8	-0.8			INTERGENIC
Aradu.A02	3957774	A	C	0.76	0.714286	-0.714286			INTERGENIC
Aradu.A02	3961574	A	C	0.69	0.7	-0.7			INTERGENIC
Aradu.A02	3965683	G	A	0.7	0.7	-0.7			INTERGENIC
Aradu.A02	3966422	G	A	0.87	0.8	-0.8			INTERGENIC
Aradu.A02	3969418	A	G	1	0.8	-0.8	Aradu.A3U9R.1		INTRON		unknown protein%3B FUNCTIONS IN: molecular_function unknown%3B INVOLVED IN: biological_process unknown%3B LOCATED IN: chloroplast%2C chloroplast inner membrane%3B EXPRESSED IN: 23 plant structures%3B EXPRESSED DURING: 14 growth stages%3B Has 35333 Blast hits to 34131 proteins in 2444 species: Archae - 798%3B Bacteria - 22429%3B Metazoa - 974%3B Fungi - 991%3B Plants - 531%3B Viruses - 0%3B Other …
Aradu.A02	3974487	A	G	0.61	0.714286	-0.714286			INTERGENIC
Aradu.A02	3974662	G	C	0.53	0.75	-0.75			INTERGENIC
Aradu.A02	3983676	G	C	0.76	0.714286	-0.714286			INTERGENIC
Aradu.A02	3983966	G	C	0.78	0.714286	-0.714286			INTERGENIC
Aradu.A02	3996890	A	G	0.71	0.833333	-0.833333			INTERGENIC
Aradu.A02	4050366	G	T	0.75	0.8	-0.8			INTERGENIC
Aradu.A02	4059775	T	A	1	0.714286	-0.714286			INTERGENIC
Aradu.A02	4059997	A	C	0.9	0.714286	-0.714286			INTERGENIC
Aradu.A02	4061517	G	A	0.51	0.7	-0.7			INTERGENIC
Aradu.A02	4071683	C	T	0.62	0.75	-0.75			INTERGENIC
Aradu.A02	4076947	T	C	1	0.8	-0.8			INTERGENIC
Aradu.A02	4076972	C	T	0.9	0.833333	-0.833333			INTERGENIC
Aradu.A02	4095657	C	T	1	0.8	-0.8			INTERGENIC
Aradu.A02	4104044	A	C	1	0.833333	-0.833333			INTERGENIC
Aradu.A02	4113185	G	A	1	0.714286	-0.714286			INTERGENIC
Aradu.A02	4113210	A	T	1	0.8	-0.8			INTERGENIC
Aradu.A02	4113681	A	G	1	0.8	-0.8			INTERGENIC
Aradu.A02	4114512	C	T	0.66	0.75	-0.75			INTERGENIC
Aradu.A02	4115343	G	A	0.62	0.714286	-0.714286			INTERGENIC
Aradu.A02	4131601	G	A	1	0.8	-0.8			INTERGENIC
Aradu.A02	4147603	C	T	0.88	0.833333	-0.833333			INTERGENIC
Aradu.A02	4166402	G	A	1	0.75	-0.75			INTERGENIC
Aradu.A02	4195839	A	C	0.8	0.8	-0.8			INTERGENIC
Aradu.A02	4196146	C	T	1	0.8	-0.8			INTERGENIC
Aradu.A02	4223068	G	C	1	0.8	-0.8			INTERGENIC
Aradu.A02	4223080	C	T	1	0.8	-0.8			INTERGENIC
Aradu.A02	4247601	C	T	0.88	0.75	-0.75			INTERGENIC
Aradu.A02	4251185	C	T	0.85	0.714286	-0.714286			INTERGENIC
Aradu.A02	4253781	A	G	0.51	0.7	-0.7			INTERGENIC
Aradu.A02	4256333	G	A	-0.75	0.75	-0.75			INTERGENIC
Aradu.A02	4258097	T	C	0.66	0.8	-0.8			INTERGENIC
Aradu.A02	4262757	A	G	0.54	0.75	-0.75			INTERGENIC
Aradu.A02	4274624	C	T	0.67	0.833333	-0.833333			INTERGENIC
Aradu.A02	4313339	C	T	0.86	0.8	-0.8			INTERGENIC
Aradu.A02	4313342	A	T	0.86	0.8	-0.8			INTERGENIC
Aradu.A02	4314960	A	T	0.71	0.833333	-0.833333			INTERGENIC
Aradu.A02	4325557	G	A	0.57	0.666667	-0.666667	Aradu.724L3.1|Aradu.J7Y00.1	|	INTRON|INTRON	|	Phosphoinositide phosphatase family protein%3B IPR002013 (Synaptojanin%2C N-terminal)%3B GO:0042578 (phosphoric ester hydrolase activity)|
Aradu.A02	4340313	T	C	0.8	0.8	-0.8			INTERGENIC
Aradu.A02	4384973	G	A	0.62	0.75	-0.75			INTERGENIC
Aradu.A02	4390943	A	G	0.77	0.714286	-0.714286			INTERGENIC
Aradu.A02	4402041	G	A	0.66	0.8	-0.8			INTERGENIC
Aradu.A02	4402391	T	C	0.69	0.714286	-0.714286			INTERGENIC
Aradu.A02	4402414	G	A	0.66	0.75	-0.75			INTERGENIC
Aradu.A02	4404887	C	T	1	0.8	-0.8			INTERGENIC
Aradu.A02	4425295	T	G	1	0.833333	-0.833333			INTERGENIC
Aradu.A02	4426554	T	C	1	0.75	-0.75	Aradu.MRA83.1		INTRON		protein kinase family protein%3B IPR004041 (NAF domain)%2C IPR011009 (Protein kinase-like domain)%3B GO:0004672 (protein kinase activity)%2C GO:0005524 (ATP binding)%2C GO:0006468 (protein phosphorylation)%2C GO:0007165 (signal transduction)
Aradu.A02	4426899	G	A	0.66	0.666667	-0.666667	Aradu.MRA83.1		INTRON		protein kinase family protein%3B IPR004041 (NAF domain)%2C IPR011009 (Protein kinase-like domain)%3B GO:0004672 (protein kinase activity)%2C GO:0005524 (ATP binding)%2C GO:0006468 (protein phosphorylation)%2C GO:0007165 (signal transduction)
Aradu.A02	4434787	C	T	0.72	0.75	-0.75			INTERGENIC
Aradu.A02	4435153	G	A	0.58	0.666667	-0.666667			INTERGENIC
Aradu.A02	4435165	T	C	0.56	0.666667	-0.666667			INTERGENIC
Aradu.A02	4436999	C	T	1	0.833333	-0.833333			INTERGENIC
Aradu.A02	4439727	C	T	0.77	0.8	-0.8			INTERGENIC
Aradu.A02	4451740	G	A	1	0.8	-0.8			INTERGENIC
Aradu.A02	4682435	G	A	-0.83	0.833333	-0.833333			INTERGENIC
Aradu.A02	5245689	G	A	-0.83	0.833333	-0.833333	Aradu.D1N5P.1		INTRON		Protein kinase superfamily protein%3B IPR011009 (Protein kinase-like domain)%2C IPR025287 (Wall-associated receptor kinase galacturonan-binding domain)%3B GO:0004672 (protein kinase activity)%2C GO:0006468 (protein phosphorylation)%2C GO:0030247 (polysaccharide binding)
Aradu.A02	5487235	C	T	0.75	0.714286	-0.714286			INTERGENIC
Aradu.A02	5933640	C	T	0.67	0.8	-0.8			INTERGENIC
Aradu.A02	6055870	A	G	0.78	0.666667	-0.666667			INTERGENIC
Aradu.A02	6396254	C	T	0.68	0.833333	-0.833333			INTERGENIC
Aradu.A02	6431830	A	T	0.78	0.666667	-0.666667			INTERGENIC
Aradu.A02	6855057	G	A	-0.67	0.833333	-0.833333			INTERGENIC
Aradu.A02	8633873	A	G	0.67	0.8	-0.8			INTERGENIC
Aradu.A02	8877840	C	T	0.64	0.714286	-0.714286			INTERGENIC
Aradu.A02	9486281	G	A	-0.63	0.8	-0.8			INTERGENIC
Aradu.A02	10284972	C	T	0.67	0.8	-0.8			INTERGENIC
Aradu.A02	11170444	T	A	0.58	0.666667	-0.666667			INTERGENIC
Aradu.A02	11305028	G	A	0.62	0.8	-0.8			INTERGENIC
Aradu.A02	11319066	A	G	0.67	0.833333	-0.833333			INTERGENIC
Aradu.A02	11851650	G	A	0.58	0.7	-0.7			INTERGENIC
Aradu.A02	12281191	G	A	0.66	0.8	-0.8			INTERGENIC
Aradu.A02	12292601	A	C	0.67	0.833333	-0.833333			INTERGENIC
Aradu.A02	12785524	C	T	0.86	0.833333	-0.833333			INTERGENIC
Aradu.A02	12962426	A	C	0.71	0.714286	-0.714286	Aradu.P6Q4D.1		INTRON		Nucleotide excision repair%2C TFIIH%2C subunit TTDA%3B IPR009400 (TFIIH subunit TTDA/Tfb5)%3B GO:0000439 (core TFIIH complex)%2C GO:0006289 (nucleotide-excision repair)
Aradu.A02	13152856	A	T	-0.55	0.7	-0.7			INTERGENIC
Aradu.A02	13173745	G	A	0.66	0.8	-0.8			INTERGENIC
Aradu.A02	14307341	G	T	0.77	0.833333	-0.833333			INTERGENIC
Aradu.A02	14310880	C	T	0.66	0.8	-0.8			INTERGENIC
Aradu.A02	14319064	A	G	-0.58	0.666667	-0.666667	Aradu.0SZ74.1		UTR_5_PRIME		Ubiquitin n%3D2 Tax%3DMedicago truncatula RepID%3DA2Q1T1_MEDTR%3B IPR004252 (Probable transposase%2C Ptta/En/Spm%2C plant)
Aradu.A02	14545670	A	T	-1	0.8	-0.8			INTERGENIC
Aradu.A02	15796179	G	A	0.61	0.714286	-0.714286			INTERGENIC
Aradu.A02	15846625	G	A	0.6	0.714286	-0.714286			INTERGENIC
Aradu.A02	16544522	G	A	-0.6	0.8	-0.8			INTERGENIC
Aradu.A02	16562760	C	T	0.67	0.833333	-0.833333			INTERGENIC
Aradu.A02	16691331	C	T	0.71	0.8	-0.8			INTERGENIC
Aradu.A02	16955502	T	C	0.7	0.8	-0.8			INTERGENIC
Aradu.A02	17218462	G	A	0.58	0.75	-0.75			INTERGENIC
Aradu.A02	17584121	T	C	-0.6	0.8	-0.8			INTERGENIC
Aradu.A02	17789434	G	A	0.8	0.8	-0.8			INTERGENIC
Aradu.A02	17933580	C	T	0.66	0.8	-0.8			INTERGENIC
Aradu.A02	18678051	G	T	0.52	0.75	-0.75			INTERGENIC
Aradu.A02	19106889	C	T	0.67	0.833333	-0.833333			INTERGENIC
Aradu.A02	19277679	C	A	0.8	0.8	-0.8			INTERGENIC
Aradu.A02	19733371	G	C	1	0.833333	-0.833333			INTERGENIC
Aradu.A02	19746046	G	A	0.58	0.714286	-0.714286			INTERGENIC
Aradu.A02	19892355	C	T	-0.67	0.8	-0.8			INTERGENIC
Aradu.A02	22216288	G	A	0.53	0.7	-0.7			INTERGENIC
Aradu.A02	22297153	T	A	0.7	0.8	-0.8			INTERGENIC
Aradu.A02	22704001	C	T	0.67	0.833333	-0.833333			INTERGENIC
Aradu.A02	22722775	G	A	-0.8	0.8	-0.8			INTERGENIC
Aradu.A02	23070069	C	T	0.67	0.833333	-0.833333			INTERGENIC
Aradu.A02	23696958	T	C	0.71	0.8	-0.8			INTERGENIC
Aradu.A02	24326123	C	T	0.67	0.833333	-0.833333			INTERGENIC
Aradu.A02	24404225	G	A	0.78	0.833333	-0.833333			INTERGENIC
Aradu.A02	27494634	G	A	0.76	0.714286	-0.714286			INTERGENIC
Aradu.A02	27579293	A	G	-0.6	0.7	-0.7			INTERGENIC
Aradu.A02	27876213	A	C	0.66	0.714286	-0.714286			INTERGENIC
Aradu.A02	28497744	T	C	0.6	0.8	-0.8			INTERGENIC
Aradu.A02	29380939	C	T	0.8	0.8	-0.8			INTERGENIC
Aradu.A02	29723470	C	T	0.75	0.833333	-0.833333			INTERGENIC
Aradu.A02	30301259	C	G	-0.58	0.714286	-0.714286			INTERGENIC
Aradu.A02	30353353	C	A	-0.78	0.8	-0.8			INTERGENIC
Aradu.A02	30669378	C	A	-0.8	0.8	-0.8			INTERGENIC
Aradu.A02	31089253	G	T	0.66	0.8	-0.8	Aradu.7A20D.1		INTRON		Myb/SANT-like DNA-binding domain protein%3B IPR024752 (Myb/SANT-like domain)
Aradu.A02	33050210	C	A	0.59	0.714286	-0.714286			INTERGENIC
Aradu.A02	33584351	G	A	0.8	0.8	-0.8			INTERGENIC
Aradu.A02	34667861	A	G	0.66	0.8	-0.8			INTERGENIC
Aradu.A02	34739748	A	T	0.66	0.8	-0.8			INTERGENIC
Aradu.A02	34809722	G	C	0.92	0.833333	-0.833333			INTERGENIC
Aradu.A02	35395019	C	A	0.62	0.8	-0.8			INTERGENIC
Aradu.A02	35838251	G	T	0.86	0.714286	-0.714286			INTERGENIC
Aradu.A02	36695559	C	A	0.83	0.833333	-0.833333			INTERGENIC
Aradu.A02	37442872	G	A	-0.59	0.714286	-0.714286			INTERGENIC
Aradu.A02	38545550	A	G	-0.62	0.8	-0.8			INTERGENIC
Aradu.A02	38883229	A	T	0.8	0.8	-0.8			INTERGENIC
Aradu.A02	39240326	C	T	0.75	0.8	-0.8			INTERGENIC
Aradu.A02	40030026	T	C	-0.67	0.714286	-0.714286			INTERGENIC
Aradu.A02	40504481	C	G	0.64	0.7	-0.7			INTERGENIC
Aradu.A02	40811487	G	C	-0.68	0.833333	-0.833333			INTERGENIC
Aradu.A02	41372084	A	C	0.86	0.8	-0.8			INTERGENIC
Aradu.A02	42626973	C	T	0.6	0.75	-0.75			INTERGENIC
Aradu.A02	44250152	G	A	0.56	0.666667	-0.666667			INTERGENIC
Aradu.A02	44257135	A	G	0.76	0.75	-0.75			INTERGENIC
Aradu.A02	44459021	G	A	0.67	0.833333	-0.833333			INTERGENIC
Aradu.A02	44838063	A	T	0.54	0.75	-0.75			INTERGENIC
Aradu.A02	45070003	A	T	0.67	0.8	-0.8			INTERGENIC
Aradu.A02	45429479	G	A	-0.8	0.8	-0.8			INTERGENIC
Aradu.A02	46464834	C	G	0.7	0.833333	-0.833333			INTERGENIC
Aradu.A02	46922664	G	A	0.62	0.75	-0.75			INTERGENIC
Aradu.A02	47244242	A	G	-0.63	0.714286	-0.714286			INTERGENIC
Aradu.A02	47633701	G	C	0.83	0.833333	-0.833333			INTERGENIC
Aradu.A02	47743298	G	A	-0.87	0.714286	-0.714286			INTERGENIC
Aradu.A02	47834813	C	A	0.55	0.75	-0.75			INTERGENIC
Aradu.A02	47925976	G	A	0.6	0.714286	-0.714286			INTERGENIC
Aradu.A02	47983460	A	T	0.63	0.8	-0.8			INTERGENIC
Aradu.A02	48268205	C	T	1	0.714286	-0.714286			INTERGENIC
Aradu.A02	48268228	G	A	0.78	0.833333	-0.833333			INTERGENIC
Aradu.A02	48355416	C	T	0.63	0.8	-0.8			INTERGENIC
Aradu.A02	48380082	G	A	0.71	0.714286	-0.714286			INTERGENIC
Aradu.A02	48643613	T	C	0.62	0.7	-0.7			INTERGENIC
Aradu.A02	48738147	C	A	0.62	0.714286	-0.714286			INTERGENIC
Aradu.A02	49040317	C	T	0.67	0.8	-0.8			INTERGENIC
Aradu.A02	49058992	C	G	0.6	0.7	-0.7			INTERGENIC
Aradu.A02	49394980	G	A	0.67	0.833333	-0.833333			INTERGENIC
Aradu.A02	50326349	C	G	0.6	0.636364	-0.636364			INTERGENIC
Aradu.A02	50331325	C	T	0.57	0.666667	-0.666667			INTERGENIC
Aradu.A02	50334105	G	A	-0.83	0.833333	-0.833333			INTERGENIC
Aradu.A02	50601581	C	T	0.66	0.8	-0.8			INTERGENIC
Aradu.A02	50665322	G	T	0.51	0.75	-0.75			INTERGENIC
Aradu.A02	50884571	G	A	0.6	0.7	-0.7			INTERGENIC
Aradu.A02	51047244	C	T	0.8	0.8	-0.8			INTERGENIC
Aradu.A02	51182945	C	T	0.7	0.666667	-0.666667			INTERGENIC
Aradu.A02	51185416	C	G	0.71	0.714286	-0.714286			INTERGENIC
Aradu.A02	52275445	C	T	0.8	0.8	-0.8			INTERGENIC
Aradu.A02	54045910	G	T	0.62	0.8	-0.8			INTERGENIC
Aradu.A02	54262260	G	A	0.86	0.8	-0.8			INTERGENIC
Aradu.A02	54477987	C	T	0.67	0.833333	-0.833333			INTERGENIC
Aradu.A02	55784320	G	A	0.67	0.833333	-0.833333			INTERGENIC
Aradu.A02	55837534	G	A	-0.67	0.833333	-0.833333			INTERGENIC
Aradu.A02	56532206	C	T	0.56	0.75	-0.75			INTERGENIC
Aradu.A02	56669712	T	C	0.63	0.75	-0.75			INTERGENIC
Aradu.A02	57711670	C	A	0.75	0.8	-0.8			INTERGENIC
Aradu.A02	58047593	T	C	0.59	0.714286	-0.714286			INTERGENIC
Aradu.A02	58806794	G	A	-0.75	0.833333	-0.833333			INTERGENIC
Aradu.A02	59680797	C	T	0.62	0.75	-0.75			INTERGENIC
Aradu.A02	60140083	C	T	-0.62	0.8	-0.8	Aradu.5309B.1		INTRON		beta-amyrin synthase isoform X1 [Glycine max]%3B IPR008930 (Terpenoid cyclases/protein prenyltransferase alpha-alpha toroid)%3B GO:0003824 (catalytic activity)
Aradu.A02	60445554	G	A	-0.71	0.8	-0.8			INTERGENIC
Aradu.A02	60579288	C	T	-0.88	0.8	-0.8			INTERGENIC
Aradu.A02	61036903	G	A	0.6	0.8	-0.8			INTERGENIC
Aradu.A02	61325953	C	T	-0.86	0.833333	-0.833333	Aradu.38Y8J.1	MISSENSE	NON_SYNONYMOUS_CODING	Gca/Aca	calcium-transporting ATPase 4%2C plasma membrane-type protein%3B IPR001757 (Cation-transporting P-type ATPase)%2C IPR023214 (HAD-like domain)%2C IPR023298 (P-type ATPase%2C transmembrane domain)%2C IPR024750 (Calcium-transporting P-type ATPase%2C N-terminal autoinhibitory domain)%3B GO:0000166 (nucleotide binding)%2C GO:0005388 (calcium-transporting ATPase activity)%2C GO:0005516 (calmodulin bind…
Aradu.A02	61327014	G	A	-0.69	0.8	-0.8	Aradu.38Y8J.1		INTRON		calcium-transporting ATPase 4%2C plasma membrane-type protein%3B IPR001757 (Cation-transporting P-type ATPase)%2C IPR023214 (HAD-like domain)%2C IPR023298 (P-type ATPase%2C transmembrane domain)%2C IPR024750 (Calcium-transporting P-type ATPase%2C N-terminal autoinhibitory domain)%3B GO:0000166 (nucleotide binding)%2C GO:0005388 (calcium-transporting ATPase activity)%2C GO:0005516 (calmodulin bind…
Aradu.A02	62595707	T	C	0.55	0.75	-0.75			INTERGENIC
Aradu.A02	63553100	A	G	0.64	0.8	-0.8			INTERGENIC
Aradu.A02	64477667	C	T	0.67	0.8	-0.8			INTERGENIC
Aradu.A02	64871389	G	A	0.7	0.8	-0.8			INTERGENIC
Aradu.A02	65568160	G	T	0.83	0.833333	-0.833333			INTERGENIC
Aradu.A02	65824974	C	T	0.58	0.666667	-0.666667			INTERGENIC
Aradu.A02	65861217	C	T	0.77	0.714286	-0.714286	Aradu.JMP6M.1	MISSENSE	NON_SYNONYMOUS_CODING	tCa/tTa	Transposon protein n%3D1 Tax%3DArachis hypogaea RepID%3DG0Y6V7_ARAHY
Aradu.A02	66179857	C	A	0.67	0.833333	-0.833333			INTERGENIC
Aradu.A02	66504966	C	T	-0.67	0.833333	-0.833333			INTERGENIC
Aradu.A02	66623164	G	A	0.62	0.8	-0.8			INTERGENIC
Aradu.A02	66807129	C	T	0.71	0.8	-0.8			INTERGENIC
Aradu.A02	66816025	C	T	0.67	0.666667	-0.666667	Aradu.E2TTY.1		INTRON		uncharacterized protein LOC102668833 isoform X1 [Glycine max]
Aradu.A02	67162137	C	T	0.6	0.8	-0.8			INTERGENIC
Aradu.A02	67298827	T	C	0.7	0.8	-0.8			INTERGENIC
Aradu.A02	67604594	C	A	0.56	0.75	-0.75			INTERGENIC
Aradu.A02	68427276	G	A	0.55	0.75	-0.75			INTERGENIC
Aradu.A02	68428445	G	A	0.58	0.714286	-0.714286			INTERGENIC
Aradu.A02	68717552	C	T	0.62	0.714286	-0.714286			INTERGENIC
Aradu.A02	69130430	G	T	0.58	0.714286	-0.714286			INTERGENIC
Aradu.A02	69729340	C	T	0.57	0.666667	-0.666667			INTERGENIC
Aradu.A02	71764741	G	A	0.53	0.7	-0.7			INTERGENIC
Aradu.A02	71845186	A	T	0.71	0.8	-0.8			INTERGENIC
Aradu.A02	72160734	C	T	0.62	0.8	-0.8			INTERGENIC
Aradu.A02	72452120	C	T	-0.61	0.8	-0.8			INTERGENIC
Aradu.A02	72494231	G	A	0.52	0.75	-0.75			INTERGENIC
Aradu.A02	72778894	G	A	0.66	0.8	-0.8			INTERGENIC
Aradu.A02	72895206	C	T	0.67	0.833333	-0.833333			INTERGENIC
Aradu.A02	73831671	G	A	0.75	0.75	-0.75			INTERGENIC
Aradu.A02	73848999	C	T	0.61	0.714286	-0.714286			INTERGENIC
Aradu.A02	73855720	A	G	0.59	0.7	-0.7			INTERGENIC
Aradu.A02	74204496	G	T	0.88	0.75	-0.75			INTERGENIC
Aradu.A02	74850317	C	T	0.88	0.8	-0.8			INTERGENIC
Aradu.A02	75669616	T	G	0.61	0.714286	-0.714286	Aradu.U53UJ.1		INTRON		aldo/keto reductase family oxidoreductase%3B IPR001395 (Aldo/keto reductase)%2C IPR023210 (NADP-dependent oxidoreductase domain)%3B GO:0016491 (oxidoreductase activity)%2C GO:0055114 (oxidation-reduction process)
Aradu.A02	76168364	C	T	0.64	0.75	-0.75			INTERGENIC
Aradu.A02	76174940	C	T	0.8	0.7	-0.7			INTERGENIC
Aradu.A02	76190248	A	G	0.6	0.714286	-0.714286			INTERGENIC
Aradu.A02	76351886	G	A	1	0.8	-0.8			INTERGENIC
Aradu.A02	76569110	A	T	0.67	0.8	-0.8			INTERGENIC
Aradu.A02	76569111	T	A	0.71	0.8	-0.8			INTERGENIC
Aradu.A02	77024047	A	G	0.67	0.833333	-0.833333			INTERGENIC
Aradu.A02	77306820	G	A	-0.8	0.8	-0.8			INTERGENIC
Aradu.A02	77534373	G	A	0.6	0.666667	-0.666667			INTERGENIC
Aradu.A02	77719260	C	T	0.66	0.8	-0.8			INTERGENIC
Aradu.A02	78072476	A	G	-0.42	0.545455	-0.545455			INTERGENIC
Aradu.A02	78818902	G	T	0.71	0.833333	-0.833333	Aradu.J6HTG.1		INTRON		DUF674 family protein%3B IPR007750 (Protein of unknown function DUF674)
Aradu.A02	79291857	C	T	-0.66	0.8	-0.8	Aradu.E2CQ9.1	SILENT	SYNONYMOUS_CODING	agC/agT	Disease resistance protein (TIR-NBS-LRR class) family%3B IPR000157 (Toll/interleukin-1 receptor homology (TIR) domain)%2C IPR000767 (Disease resistance protein)%2C IPR027417 (P-loop containing nucleoside triphosphate hydrolase)%3B GO:0005515 (protein binding)%2C GO:0006952 (defense response)%2C GO:0007165 (signal transduction)%2C GO:0043531 (ADP binding)
Aradu.A02	79735787	G	A	-0.63	0.714286	-0.714286	Aradu.7I3EF.1		INTRON		COP9 signalosome complex subunit 2%3B IPR000717 (Proteasome component (PCI) domain)%2C IPR011990 (Tetratricopeptide-like helical)%2C IPR013143 (PCI/PINT associated module)%3B GO:0005515 (protein binding)
Aradu.A02	80422519	T	C	-0.71	0.8	-0.8			INTERGENIC
Aradu.A02	80422549	A	C	-0.62	0.714286	-0.714286			INTERGENIC
Aradu.A02	80466469	G	A	1	0.8	-0.8			INTERGENIC
Aradu.A02	80558548	C	T	-0.62	0.8	-0.8	Aradu.ZM0JI.1		INTRON		auxin transporter-like protein 2-like isoform X1 [Glycine max]%3B IPR013057 (Amino acid transporter%2C transmembrane)
Aradu.A02	80711097	T	C	-0.6	0.636364	-0.636364			INTERGENIC
Aradu.A02	80719715	A	G	-0.63	0.714286	-0.714286	Aradu.EC7GB.1		INTRON		unknown protein%3B FUNCTIONS IN: molecular_function unknown%3B INVOLVED IN: biological_process unknown%3B LOCATED IN: membrane
Aradu.A02	80752294	C	T	-0.72	0.75	-0.75			INTERGENIC
Aradu.A02	80756648	G	A	-0.69	0.666667	-0.666667			INTERGENIC
Aradu.A02	80793542	C	T	-1	0.8	-0.8	Aradu.M2JTD.1	SILENT	SYNONYMOUS_CODING	tcC/tcT	receptor-like protein kinase 2%3B IPR001611 (Leucine-rich repeat)%2C IPR011009 (Protein kinase-like domain)%2C IPR013320 (Concanavalin A-like lectin/glucanase%2C subgroup)%3B GO:0004672 (protein kinase activity)%2C GO:0005515 (protein binding)%2C GO:0005524 (ATP binding)%2C GO:0006468 (protein phosphorylation)
Aradu.A02	80878770	C	T	0.83	0.833333	-0.833333			INTERGENIC
Aradu.A02	80924456	A	G	0.62	0.75	-0.75			INTERGENIC
Aradu.A02	81269494	G	A	-0.86	0.714286	-0.714286	Aradu.SEV5T.1		INTRON		uncharacterized protein LOC100779360 isoform X1 [Glycine max]%3B IPR022075 (Symplekin C-terminal)
Aradu.A02	81457849	G	A	-0.68	0.666667	-0.666667			INTERGENIC
Aradu.A02	81464094	G	A	-0.58	0.714286	-0.714286			INTERGENIC
Aradu.A02	81722278	T	C	-0.71	0.8	-0.8	Aradu.YB498.1		INTRON		Pentatricopeptide repeat (PPR) superfamily protein%3B IPR002625 (Smr protein/MutS2 C-terminal)%2C IPR002885 (Pentatricopeptide repeat)%2C IPR011990 (Tetratricopeptide-like helical)%3B GO:0005515 (protein binding)
Aradu.A02	81817131	C	T	-0.71	0.8	-0.8			INTERGENIC
Aradu.A02	81830084	A	T	-0.71	0.833333	-0.833333			INTERGENIC
Aradu.A02	82291984	A	G	-0.68	0.666667	-0.666667			INTERGENIC
Aradu.A02	82301260	T	A	0.67	0.833333	-0.833333			INTERGENIC
Aradu.A02	82350418	G	C	-1	0.8	-0.8	Aradu.SIK9X.1	MISSENSE	NON_SYNONYMOUS_CODING	Gct/Cct	pyruvate decarboxylase-2%3B IPR011766 (Thiamine pyrophosphate enzyme%2C C-terminal TPP-binding)%2C IPR012110 (Thiamine pyrophosphate (TPP)-dependent enzyme)%3B GO:0000287 (magnesium ion binding)%2C GO:0003824 (catalytic activity)%2C GO:0030976 (thiamine pyrophosphate binding)
Aradu.A02	82350480	T	C	-0.83	0.833333	-0.833333	Aradu.SIK9X.1		INTRON		pyruvate decarboxylase-2%3B IPR011766 (Thiamine pyrophosphate enzyme%2C C-terminal TPP-binding)%2C IPR012110 (Thiamine pyrophosphate (TPP)-dependent enzyme)%3B GO:0000287 (magnesium ion binding)%2C GO:0003824 (catalytic activity)%2C GO:0030976 (thiamine pyrophosphate binding)
Aradu.A02	82548750	A	C	-0.62	0.714286	-0.714286	Aradu.CL88C.1	SILENT	SYNONYMOUS_CODING	ctA/ctC	receptor-like protein kinase 2%3B IPR001611 (Leucine-rich repeat)%2C IPR003591 (Leucine-rich repeat%2C typical subtype)%2C IPR013210 (Leucine-rich repeat-containing N-terminal%2C type 2)%3B GO:0005515 (protein binding)
Aradu.A02	83043546	G	A	-0.54	0.636364	-0.636364	Aradu.MHI7E.1		INTRON		gamma interferon inducible lysosomal thiol reductase%3B IPR004911 (Gamma interferon inducible lysosomal thiol reductase GILT)
Aradu.A02	83060808	A	G	-0.53	0.636364	-0.636364			INTERGENIC
Aradu.A02	83089171	A	G	-0.66	0.8	-0.8	Aradu.AB8JZ.1	SILENT	SYNONYMOUS_CODING	gcA/gcG	uncharacterized protein LOC100801248 isoform X2 [Glycine max]%3B IPR025640 (Domain of unknown function DUF4339)
Aradu.A02	83217905	T	C	-0.71	0.833333	-0.833333	Aradu.Z9K5D.1		INTRON		protein YLS7 [Glycine max]%3B IPR025846 (PMR5 N-terminal domain)%2C IPR026057 (PC-Esterase)
Aradu.A02	83348949	C	T	-0.66	0.8	-0.8	Aradu.8Y5VQ.1		INTRON		macrophage migration inhibitory factor homolog [Glycine max]%3B IPR001398 (Macrophage migration inhibitory factor)%2C IPR014347 (Tautomerase/MIF superfamily)
Aradu.A02	83554411	C	G	0.8	0.8	-0.8			INTERGENIC
Aradu.A02	83701693	C	A	1	0.8	-0.8			INTERGENIC
Aradu.A02	83701695	G	A	1	0.8	-0.8			INTERGENIC
Aradu.A02	83708036	T	G	-0.58	0.714286	-0.714286			INTERGENIC
Aradu.A02	83956890	C	T	-0.71	0.714286	-0.714286			INTERGENIC
Aradu.A02	84118054	T	C	-0.59	0.714286	-0.714286			INTERGENIC
Aradu.A02	84196422	C	G	-0.71	0.833333	-0.833333			INTERGENIC
Aradu.A02	84478778	C	T	-0.75	0.75	-0.75	Aradu.LYL9H.1		INTRON		uncharacterized protein LOC100776940 isoform X4 [Glycine max]%3B IPR007527 (Zinc finger%2C SWIM-type)%3B GO:0008270 (zinc ion binding)
Aradu.A02	84510972	G	A	1	0.8	-0.8			INTERGENIC
Aradu.A02	84803348	C	T	-0.8	0.8	-0.8			INTERGENIC
Aradu.A02	84815965	G	A	-0.62	0.8	-0.8			INTERGENIC
Aradu.A02	84837541	A	T	-0.54	0.636364	-0.636364	Aradu.R0UPD.1		INTRON		MACPF domain-containing protein At4g24290-like isoform X3 [Glycine max]%3B IPR020864 (Membrane attack complex component/perforin (MACPF) domain)
Aradu.A02	84904041	T	C	-0.66	0.8	-0.8			INTERGENIC
Aradu.A02	84929067	C	T	0.75	0.8	-0.8			INTERGENIC
Aradu.A02	85043673	C	T	-0.63	0.8	-0.8			INTERGENIC
Aradu.A02	85071104	A	G	-0.78	0.666667	-0.666667			INTERGENIC
Aradu.A02	85071332	A	G	-0.82	0.714286	-0.714286			INTERGENIC
Aradu.A02	85271835	T	C	0.56	0.666667	-0.666667			INTERGENIC
Aradu.A02	85309199	A	G	-0.66	0.8	-0.8			INTERGENIC
Aradu.A02	85454901	A	G	-0.63	0.75	-0.75	Aradu.Q1IQ8.1		INTRON		Unknown protein
Aradu.A02	85478273	C	A	-0.62	0.8	-0.8			INTERGENIC
Aradu.A02	85610797	C	G	-0.7	0.833333	-0.833333	Aradu.B5CS7.1		INTRON		SPX domain gene 3%3B IPR004331 (SPX%2C N-terminal)
Aradu.A02	85827503	G	A	0.8	0.8	-0.8			INTERGENIC
Aradu.A02	85914606	A	T	-0.71	0.714286	-0.714286	Aradu.1WD61.1	MISSENSE	NON_SYNONYMOUS_CODING	cTa/cAa	Cytochrome P450 superfamily protein%3B IPR001128 (Cytochrome P450)%3B GO:0005506 (iron ion binding)%2C GO:0020037 (heme binding)%2C GO:0055114 (oxidation-reduction process)
Aradu.A02	85923595	A	G	-0.71	0.833333	-0.833333			INTERGENIC
Aradu.A02	85953464	C	T	1	0.833333	-0.833333			INTERGENIC
Aradu.A02	86410912	C	A	-0.71	0.8	-0.8	Aradu.U8YJ6.1		INTRON		Unknown protein
Aradu.A02	86876866	C	T	0.6	0.666667	-0.666667			INTERGENIC
Aradu.A02	87229928	C	T	0.78	0.666667	-0.666667			INTERGENIC
Aradu.A02	87491938	G	C	-0.86	0.833333	-0.833333			INTERGENIC
Aradu.A02	88384983	A	G	0.8	0.8	-0.8			INTERGENIC
Aradu.A02	89064141	C	A	0.66	0.75	-0.75			INTERGENIC
Aradu.A02	89077905	G	A	0.53	0.75	-0.75			INTERGENIC
Aradu.A02	89805005	A	G	0.7	0.7	-0.7	Aradu.M7NEJ.1		INTRON		dehydroquinate dehydratase%2C putative / shikimate dehydrogenase%2C putative%3B IPR013708 (Shikimate dehydrogenase substrate binding%2C N-terminal)%2C IPR013785 (Aldolase-type TIM barrel)%2C IPR016040 (NAD(P)-binding domain)%2C IPR022893 (Shikimate%2C quinate/shikimate dehydrogenase)%3B GO:0003824 (catalytic activity)%2C GO:0003855 (3-dehydroquinate dehydratase activity)%2C GO:0004764 (shikimate …
Aradu.A02	91036377	C	T	0.66	0.8	-0.8			INTERGENIC
Aradu.A02	91315692	A	G	-0.91	0.833333	-0.833333			INTERGENIC
Aradu.A02	93207207	T	C	-0.6	0.666667	-0.666667			INTERGENIC
Aradu.A02	93842458	G	A	-0.47	0.6	-0.6			INTERGENIC
Aradu.A03	641386	C	A	0.62	0.8	-0.8			INTERGENIC
Aradu.A03	751549	G	A	0.71	0.8	-0.8			INTERGENIC
Aradu.A03	933919	C	T	0.58	0.714286	-0.714286	Aradu.S8SMF.1		INTRON		serine carboxypeptidase-like 48%3B IPR001563 (Peptidase S10%2C serine carboxypeptidase)%3B GO:0004185 (serine-type carboxypeptidase activity)%2C GO:0006508 (proteolysis)
Aradu.A03	968639	T	A	-0.61	0.7	-0.7			INTERGENIC
Aradu.A03	2245528	A	G	-0.8	0.8	-0.8			INTERGENIC
Aradu.A03	2394467	G	A	-0.86	0.714286	-0.714286			INTERGENIC
Aradu.A03	2922713	G	A	-0.75	0.833333	-0.833333			INTERGENIC
Aradu.A03	2969948	T	C	-0.7	0.8	-0.8	Aradu.RJ0UE.1		INTRON		myb transcription factor%3B IPR009057 (Homeodomain-like)%3B GO:0003677 (DNA binding)%2C GO:0003682 (chromatin binding)
Aradu.A03	3058320	C	T	-0.61	0.714286	-0.714286
Aradu.A03	3164576	G	A	-0.83	0.8	-0.8			INTERGENIC
Aradu.A03	3215833	C	T	-0.56	0.666667	-0.666667			INTERGENIC
Aradu.A03	5697425	C	T	-0.61	0.714286	-0.714286			INTERGENIC
Aradu.A03	6884509	G	A	-0.7	0.8	-0.8			INTERGENIC
Aradu.A03	6884535	G	A	-0.71	0.8	-0.8			INTERGENIC
Aradu.A03	7546857	G	A	-0.72	0.75	-0.75			INTERGENIC
Aradu.A03	7911596	C	T	-0.56	0.666667	-0.666667			INTERGENIC
Aradu.A03	9901085	T	A	-0.58	0.714286	-0.714286			INTERGENIC
Aradu.A03	11143688	C	T	0.66	0.75	-0.75			INTERGENIC
Aradu.A03	13617041	A	G	-0.48	0.636364	-0.636364			INTERGENIC
Aradu.A03	13677919	C	T	-0.59	0.714286	-0.714286			INTERGENIC
Aradu.A03	13683864	A	T	-0.82	0.8	-0.8			INTERGENIC
Aradu.A03	13781630	G	T	-0.8	0.666667	-0.666667			INTERGENIC
Aradu.A03	15305881	T	A	-0.83	0.833333	-0.833333			INTERGENIC
Aradu.A03	16174239	C	T	-0.88	0.8	-0.8			INTERGENIC
Aradu.A03	16431666	G	A	-1	0.8	-0.8			INTERGENIC
Aradu.A03	17583601	A	T	-0.8	0.8	-0.8			INTERGENIC
Aradu.A03	17591046	A	T	-0.8	0.714286	-0.714286			INTERGENIC
Aradu.A03	17819771	C	T	-0.85	0.833333	-0.833333			INTERGENIC
Aradu.A03	17980652	T	C	-0.83	0.833333	-0.833333			INTERGENIC
Aradu.A03	18000797	C	T	-0.68	0.666667	-0.666667			INTERGENIC
Aradu.A03	18025224	C	T	-0.48	0.615385	-0.615385			INTERGENIC
Aradu.A03	18711163	A	T	-0.67	0.8	-0.8			INTERGENIC
Aradu.A03	18720736	G	T	-0.62	0.8	-0.8	Aradu.US8PA.1		INTRON		hypothetical protein
Aradu.A03	18761414	G	A	-1	0.833333	-0.833333			INTERGENIC
Aradu.A03	18821559	C	G	-0.88	0.75	-0.75			INTERGENIC
Aradu.A03	19093790	G	T	-0.71	0.714286	-0.714286			INTERGENIC
Aradu.A03	19170782	C	T	-1	0.8	-0.8			INTERGENIC
Aradu.A03	19225110	C	T	-0.86	0.714286	-0.714286			INTERGENIC
Aradu.A03	19440062	C	A	-0.75	0.714286	-0.714286			INTERGENIC
Aradu.A03	19461152	A	T	-0.8	0.8	-0.8			INTERGENIC
Aradu.A03	19554163	G	A	-0.62	0.8	-0.8			INTERGENIC
Aradu.A03	19797815	G	A	-0.71	0.714286	-0.714286			INTERGENIC
Aradu.A03	20809642	T	C	-0.88	0.8	-0.8	Aradu.T74KB.1		INTRON		Unknown protein
Aradu.A03	21331605	G	A	-0.7	0.833333	-0.833333			INTERGENIC
Aradu.A03	21874607	G	A	0.51	0.75	-0.75			INTERGENIC
Aradu.A03	23192338	C	T	-0.6	0.666667	-0.666667			INTERGENIC
Aradu.A03	24106969	G	A	0.58	0.714286	-0.714286	Aradu.X5JN9.1	SILENT	SYNONYMOUS_CODING	gaC/gaT	nucleolin 1-like [Glycine max]
Aradu.A03	32335740	G	A	0.76	0.714286	-0.714286			INTERGENIC
Aradu.A03	37390596	T	A	0.58	0.714286	-0.714286			INTERGENIC
Aradu.A03	40160437	G	C	0.67	0.8	-0.8			INTERGENIC
Aradu.A03	42447966	C	T	0.67	0.833333	-0.833333			INTERGENIC
Aradu.A03	43359588	G	A	-0.6	0.8	-0.8			INTERGENIC
Aradu.A03	43955717	G	C	0.75	0.8	-0.8			INTERGENIC
Aradu.A03	44087741	G	T	0.57	0.75	-0.75			INTERGENIC
Aradu.A03	45325323	T	C	0.63	0.714286	-0.714286			INTERGENIC
Aradu.A03	47575857	G	A	0.89	0.833333	-0.833333			INTERGENIC
Aradu.A03	50269886	G	A	0.71	0.833333	-0.833333			INTERGENIC
Aradu.A03	50724120	T	G	-0.46	0.636364	-0.636364			INTERGENIC
Aradu.A03	52889256	G	T	0.8	0.8	-0.8			INTERGENIC
Aradu.A03	58800709	A	T	-0.6	0.8	-0.8			INTERGENIC
Aradu.A03	58886061	G	A	-0.63	0.714286	-0.714286			INTERGENIC
Aradu.A03	58915417	C	T	-0.8	0.8	-0.8			INTERGENIC
Aradu.A03	58988702	G	A	-0.63	0.714286	-0.714286			INTERGENIC
Aradu.A03	60835756	A	G	-1	0.8	-0.8			INTERGENIC
Aradu.A03	63817125	C	T	0.62	0.8	-0.8			INTERGENIC
Aradu.A03	65574857	C	T	0.8	0.8	-0.8			INTERGENIC
Aradu.A03	66325297	G	A	0.52	0.75	-0.75			INTERGENIC
Aradu.A03	66532210	T	G	-0.67	0.8	-0.8			INTERGENIC
Aradu.A03	70703750	A	T	0.67	0.8	-0.8			INTERGENIC
Aradu.A03	71168525	G	A	-0.61	0.714286	-0.714286			INTERGENIC
Aradu.A03	71266705	T	A	-0.63	0.714286	-0.714286			INTERGENIC
Aradu.A03	73965154	G	C	0.71	0.714286	-0.714286			INTERGENIC
Aradu.A03	74254445	C	A	0.71	0.8	-0.8			INTERGENIC
Aradu.A03	75401733	T	C	0.8	0.8	-0.8			INTERGENIC
Aradu.A03	75820687	C	T	0.83	0.833333	-0.833333			INTERGENIC
Aradu.A03	76632968	G	A	-0.69	0.833333	-0.833333			INTERGENIC
Aradu.A03	76699906	A	C	-0.69	0.8	-0.8			INTERGENIC
Aradu.A03	77102776	A	G	-0.67	0.8	-0.8			INTERGENIC
Aradu.A03	77536982	G	A	-0.8	0.8	-0.8			INTERGENIC
Aradu.A03	77558318	T	A	-0.85	0.8	-0.8			INTERGENIC
Aradu.A03	77793893	A	G	0.52	0.75	-0.75			INTERGENIC
Aradu.A03	78415455	C	A	-0.6	0.8	-0.8			INTERGENIC
Aradu.A03	80850006	G	A	-0.71	0.8	-0.8			INTERGENIC
Aradu.A03	82629882	A	C	1	0.833333	-0.833333			INTERGENIC
Aradu.A03	83978156	C	T	0.54	0.75	-0.75			INTERGENIC
Aradu.A03	86094214	C	A	-0.6	0.8	-0.8			INTERGENIC
Aradu.A03	90960813	A	G	0.56	0.642857	-0.642857			INTERGENIC
Aradu.A03	92175815	G	T	0.8	0.8	-0.8			INTERGENIC
Aradu.A03	94111935	T	C	-0.67	0.8	-0.8			INTERGENIC
Aradu.A03	95944718	C	T	0.6	0.714286	-0.714286			INTERGENIC
Aradu.A03	96203008	G	A	0.8	0.8	-0.8			INTERGENIC
Aradu.A03	97625299	C	A	0.88	0.8	-0.8			INTERGENIC
Aradu.A03	98094865	T	C	-0.67	0.8	-0.8			INTERGENIC
Aradu.A03	102571018	C	G	-0.66	0.8	-0.8			INTERGENIC
Aradu.A03	102739768	A	G	0.53	0.75	-0.75	Aradu.EUY81.1	MISSENSE	NON_SYNONYMOUS_CODING	cTa/cCa	Zinc knuckle family protein n%3D1 Tax%3DSolanum demissum RepID%3DQ6L424_SOLDE
Aradu.A03	102853284	A	G	-0.62	0.8	-0.8			INTERGENIC
Aradu.A03	103101353	T	A	0.61	0.714286	-0.714286			INTERGENIC
Aradu.A03	109921133	C	T	-0.86	0.8	-0.8	Aradu.Z3D4M.1	MISSENSE	NON_SYNONYMOUS_CODING	Ggg/Agg	methionine sulfoxide reductase B5%3B IPR001610 (PAC motif)%2C IPR011057 (Mss4-like)%2C IPR028427 (Peptide methionine sulfoxide reductase)%3B GO:0006979 (response to oxidative stress)%2C GO:0030091 (protein repair)%2C GO:0033743 (peptide-methionine (R)-S-oxide reductase activity)%2C GO:0055114 (oxidation-reduction process)
Aradu.A03	111762694	C	T	-0.67	0.714286	-0.714286			INTERGENIC
Aradu.A03	114316476	C	T	-0.67	0.833333	-0.833333			INTERGENIC
Aradu.A03	114498515	G	T	0.67	0.75	-0.75	Aradu.PUJ92.1	MISSENSE	NON_SYNONYMOUS_CODING	ttG/ttT	unknown protein
Aradu.A03	115221278	G	A	0.63	0.8	-0.8			INTERGENIC
Aradu.A03	118563142	A	G	0.93	0.8	-0.8	Aradu.S4Q0J.1	MISSENSE	NON_SYNONYMOUS_CODING	gAg/gGg	Unknown protein
Aradu.A03	118833136	T	G	-0.67	0.833333	-0.833333			INTERGENIC
Aradu.A03	119425503	T	C	-1	0.833333	-0.833333			INTERGENIC
Aradu.A03	120817600	C	T	0.67	0.8	-0.8			INTERGENIC
Aradu.A03	121105755	C	T	1	0.8	-0.8			INTERGENIC
Aradu.A03	121187022	G	C	0.8	0.8	-0.8			INTERGENIC
Aradu.A03	121311161	G	A	0.62	0.75	-0.75			INTERGENIC
Aradu.A03	121868640	A	C	0.67	0.666667	-0.666667	Aradu.L5NNP.1		INTRON		double-stranded-RNA-binding protein 4%3B IPR014720 (Double-stranded RNA-binding domain)
Aradu.A03	122098784	A	G	0.62	0.75	-0.75			INTERGENIC
Aradu.A03	122252605	C	T	0.67	0.8	-0.8	Aradu.MFR63.1		INTRON		disease resistance protein%3B IPR002182 (NB-ARC)%2C IPR027417 (P-loop containing nucleoside triphosphate hydrolase)%3B GO:0043531 (ADP binding)
Aradu.A03	122277700	T	A	0.67	0.833333	-0.833333			INTERGENIC
Aradu.A03	122642239	A	G	0.8	0.8	-0.8			INTERGENIC
Aradu.A03	122932292	C	T	0.71	0.8	-0.8			INTERGENIC
Aradu.A03	122939135	G	A	0.55	0.75	-0.75	Aradu.092KC.1	MISSENSE	NON_SYNONYMOUS_CODING	gGa/gAa	serine/threonine-protein phosphatase 7 long form homolog [Glycine max]%3B IPR019557 (Aminotransferase-like%2C plant mobile domain)
Aradu.A03	122971858	A	T	0.8	0.8	-0.8			INTERGENIC
Aradu.A03	123310713	T	A	0.78	0.666667	-0.666667	Aradu.9A5PX.1		INTRON		Rhamnogalacturonate lyase family protein%3B IPR008979 (Galactose-binding domain-like)%2C IPR010325 (Rhamnogalacturonate lyase)%2C IPR011013 (Galactose mutarotase-like domain)%2C IPR013784 (Carbohydrate-binding-like fold)%2C IPR014766 (Carboxypeptidase%2C regulatory domain)%3B GO:0003824 (catalytic activity)%2C GO:0005975 (carbohydrate metabolic process)%2C GO:0030246 (carbohydrate binding)
Aradu.A03	123597506	C	T	0.56	0.75	-0.75			INTERGENIC
Aradu.A03	123598892	C	T	0.83	0.833333	-0.833333			INTERGENIC
Aradu.A03	123839258	C	T	0.71	0.8	-0.8			INTERGENIC
Aradu.A03	129311190	A	G	-0.67	0.8	-0.8			INTERGENIC
Aradu.A03	129918346	C	T	-0.71	0.8	-0.8	Aradu.Y37CK.1	MISSENSE	NON_SYNONYMOUS_CODING	aGc/aAc	SEC1 family transport protein SLY1-like [Glycine max]%3B IPR001619 (Sec1-like protein)%2C IPR027482 (Sec1-like%2C domain 2)%3B GO:0006904 (vesicle docking involved in exocytosis)%2C GO:0016192 (vesicle-mediated transport)
Aradu.A03	130320158	C	T	-1	0.833333	-0.833333			INTERGENIC
Aradu.A03	130362871	C	T	-0.8	0.8	-0.8			INTERGENIC
Aradu.A03	130425548	G	T	-0.63	0.75	-0.75			INTERGENIC
Aradu.A03	130678569	G	A	-0.67	0.833333	-0.833333			INTERGENIC
Aradu.A03	130682450	G	A	-1	0.833333	-0.833333			INTERGENIC
Aradu.A03	130732580	G	A	-0.75	0.833333	-0.833333			INTERGENIC
Aradu.A03	130736037	A	C	-0.78	0.75	-0.75			INTERGENIC
Aradu.A03	130800822	T	C	-0.62	0.714286	-0.714286			INTERGENIC
Aradu.A03	130861653	G	T	-0.75	0.833333	-0.833333			INTERGENIC
Aradu.A03	130967878	G	A	0.54	0.75	-0.75			INTERGENIC
Aradu.A03	131568485	C	G	1	0.8	-0.8			INTERGENIC
Aradu.A03	131735862	A	C	0.58	0.714286	-0.714286			INTERGENIC
Aradu.A03	131790686	T	C	0.71	0.714286	-0.714286	Aradu.PNQ8T.1		INTRON		Unknown protein
Aradu.A03	131845308	G	C	0.8	0.8	-0.8	Aradu.8X6B9.1		UTR_3_PRIME		cytochrome B561-1%3B IPR004877 (Cytochrome b561%2C eukaryote)%3B GO:0016021 (integral component of membrane)
Aradu.A03	131849793	C	A	0.83	0.833333	-0.833333			INTERGENIC
Aradu.A03	131887221	T	C	0.62	0.75	-0.75			INTERGENIC
Aradu.A03	131896758	T	C	0.66	0.75	-0.75			INTERGENIC
Aradu.A03	131942127	T	C	0.8	0.8	-0.8	Aradu.X258N.1|Aradu.14X1M.1	SILENT|	SYNONYMOUS_CODING|UTR_3_PRIME	agA/agG|	Mandelate racemase/muconate lactonizing protein n%3D2 Tax%3DChloroflexus RepID%3DA9WD47_CHLAA%3B IPR001354 (Mandelate racemase/muconate lactonizing enzyme)%2C IPR013341 (Mandelate racemase/muconate lactonizing enzyme%2C N-terminal)%3B GO:0003824 (catalytic activity)%2C GO:0008152 (metabolic process)|ATP binding microtubule motor family protein isoform 1 n%3D1 Tax%3DTheobroma cacao RepID%3DUPI0004…
Aradu.A03	132018906	G	A	0.62	0.714286	-0.714286	Aradu.399X7.1	MISSENSE	NON_SYNONYMOUS_CODING	aGc/aAc	uncharacterized protein LOC102660699 [Glycine max]
Aradu.A03	132133308	G	A	0.66	0.666667	-0.666667	Aradu.1CT0J.1		INTRON		ubiquitin-protein ligase%2C cullin 4%3B IPR001373 (Cullin%2C N-terminal)%2C IPR011991 (Winged helix-turn-helix DNA-binding domain)%3B GO:0006511 (ubiquitin-dependent protein catabolic process)%2C GO:0031461 (cullin-RING ubiquitin ligase complex)%2C GO:0031625 (ubiquitin protein ligase binding)
Aradu.A03	132139697	A	G	-0.8	0.8	-0.8			INTERGENIC
Aradu.A03	132147707	G	A	0.66	0.8	-0.8			INTERGENIC
Aradu.A03	132156327	C	T	-0.83	0.8	-0.8			INTERGENIC
Aradu.A03	132182515	A	G	0.62	0.75	-0.75			INTERGENIC
Aradu.A03	132192706	C	G	0.66	0.75	-0.75			INTERGENIC
Aradu.A03	132201041	C	T	-0.67	0.833333	-0.833333			INTERGENIC
Aradu.A03	132201094	C	T	0.66	0.75	-0.75			INTERGENIC
Aradu.A03	132235557	G	A	-0.8	0.8	-0.8			INTERGENIC
Aradu.A03	132278271	C	T	-0.85	0.714286	-0.714286	Aradu.IA51K.1	SILENT	SYNONYMOUS_CODING	gtG/gtA	Adenine nucleotide alpha hydrolases-like superfamily protein%3B IPR014729 (Rossmann-like alpha/beta/alpha sandwich fold)%3B GO:0006950 (response to stress)
Aradu.A03	132365768	C	T	0.62	0.75	-0.75			INTERGENIC
Aradu.A03	132403886	T	C	0.66	0.666667	-0.666667			INTERGENIC
Aradu.A03	132599144	A	T	0.62	0.75	-0.75			INTERGENIC
Aradu.A03	132614705	A	T	0.66	0.8	-0.8	Aradu.5N8I2.1		UTR_5_PRIME		remorin-like [Glycine max]%3B IPR005516 (Remorin%2C C-terminal)
Aradu.A03	132618025	G	A	0.88	0.75	-0.75			INTERGENIC
Aradu.A03	132658894	T	C	0.6	0.714286	-0.714286	Aradu.K2713.1		INTRON		Unknown protein
Aradu.A03	132713493	C	T	0.66	0.666667	-0.666667			INTERGENIC
Aradu.A03	132713631	G	C	0.62	0.714286	-0.714286			INTERGENIC
Aradu.A03	132713684	C	T	-0.83	0.833333	-0.833333			INTERGENIC
Aradu.A03	132730650	G	A	0.66	0.8	-0.8			INTERGENIC
Aradu.A03	132768468	A	G	1	0.8	-0.8	Aradu.X0VE4.1		INTRON		protein kinase family protein%3B IPR011009 (Protein kinase-like domain)%2C IPR024788 (Malectin-like carbohydrate-binding domain)%3B GO:0004672 (protein kinase activity)%2C GO:0005524 (ATP binding)%2C GO:0006468 (protein phosphorylation)
Aradu.A03	132768542	G	A	1	0.714286	-0.714286	Aradu.X0VE4.1	MISSENSE	NON_SYNONYMOUS_CODING	tCa/tTa	protein kinase family protein%3B IPR011009 (Protein kinase-like domain)%2C IPR024788 (Malectin-like carbohydrate-binding domain)%3B GO:0004672 (protein kinase activity)%2C GO:0005524 (ATP binding)%2C GO:0006468 (protein phosphorylation)
Aradu.A03	132772881	G	A	1	0.833333	-0.833333			INTERGENIC
Aradu.A03	132781072	T	G	0.61	0.666667	-0.666667	Aradu.QB3XY.1		UTR_5_PRIME		RING-H2 finger protein ATL46-like [Glycine max]%3B IPR013083 (Zinc finger%2C RING/FYVE/PHD-type)%3B GO:0005515 (protein binding)%2C GO:0008270 (zinc ion binding)
Aradu.A03	132781113	C	A	0.63	0.666667	-0.666667	Aradu.QB3XY.1		UTR_5_PRIME		RING-H2 finger protein ATL46-like [Glycine max]%3B IPR013083 (Zinc finger%2C RING/FYVE/PHD-type)%3B GO:0005515 (protein binding)%2C GO:0008270 (zinc ion binding)
Aradu.A03	132802093	A	G	0.83	0.833333	-0.833333			INTERGENIC
Aradu.A03	132830339	A	G	0.66	0.666667	-0.666667			INTERGENIC
Aradu.A03	132832924	C	T	0.7	0.8	-0.8			INTERGENIC
Aradu.A03	132835610	G	A	0.66	0.8	-0.8			INTERGENIC
Aradu.A03	132851025	A	C	0.91	0.714286	-0.714286	Aradu.D4NM1.1		INTRON		Protein phosphatase 2A regulatory B subunit family protein%3B IPR002554 (Protein phosphatase 2A%2C regulatory B subunit%2C B56)%2C IPR016024 (Armadillo-type fold)%3B GO:0000159 (protein phosphatase type 2A complex)%2C GO:0005488 (binding)%2C GO:0007165 (signal transduction)%2C GO:0008601 (protein phosphatase type 2A regulator activity)
Aradu.A03	133026214	C	A	0.86	0.833333	-0.833333			INTERGENIC
Aradu.A03	133026252	A	G	0.88	0.8	-0.8			INTERGENIC
Aradu.A03	133028073	A	T	0.83	0.8	-0.8			INTERGENIC
Aradu.A03	133052410	T	A	0.67	0.8	-0.8	Aradu.21J64.1	SILENT	SYNONYMOUS_CODING	tcT/tcA	uncharacterized protein LOC102659444 [Glycine max]
Aradu.A03	133105091	T	G	0.71	0.8	-0.8			INTERGENIC
Aradu.A03	133190345	A	G	0.87	0.8	-0.8	Aradu.0U66V.1	MISSENSE	NON_SYNONYMOUS_CODING	Aaa/Gaa	Rubber elongation factor protein (REF)%3B IPR008802 (Rubber elongation factor)
Aradu.A03	133275892	T	C	0.62	0.8	-0.8			INTERGENIC
Aradu.A03	133292471	T	C	1	0.8	-0.8			INTERGENIC
Aradu.A03	133312648	A	T	0.54	0.75	-0.75	Aradu.G8KNY.1		INTRON		calmodulin-binding transcription activator 4 isoform X3 [Glycine max]%3B IPR000048 (IQ motif%2C EF-hand binding site)%2C IPR005559 (CG-1 DNA-binding domain)%2C IPR013783 (Immunoglobulin-like fold)%2C IPR014756 (Immunoglobulin E-set)%2C IPR020683 (Ankyrin repeat-containing domain)%2C IPR027417 (P-loop containing nucleoside triphosphate hydrolase)%3B GO:0003677 (DNA binding)%2C GO:0005515 (protein …
Aradu.A03	133377083	G	A	0.66	0.8	-0.8	Aradu.PU0PL.1		INTRON		DNA primase%2C large subunit family%3B IPR007238 (DNA primase large subunit%2C eukaryotic/archaeal)%3B GO:0003896 (DNA primase activity)%2C GO:0016779 (nucleotidyltransferase activity)
Aradu.A03	133454431	C	T	0.88	0.8	-0.8			INTERGENIC
Aradu.A03	133481999	T	G	0.71	0.714286	-0.714286			INTERGENIC
Aradu.A03	133497786	T	A	0.62	0.714286	-0.714286	Aradu.6U7NW.1	MISSENSE	NON_SYNONYMOUS_CODING	Agc/Tgc	uncharacterized protein LOC100775370 isoform X2 [Glycine max]
Aradu.A03	133658364	A	T	0.88	0.833333	-0.833333	Aradu.BAW60.1		INTRON		serine hydroxymethyltransferase 4%3B IPR001085 (Serine hydroxymethyltransferase)%2C IPR015424 (Pyridoxal phosphate-dependent transferase)%3B GO:0003824 (catalytic activity)%2C GO:0004372 (glycine hydroxymethyltransferase activity)%2C GO:0006544 (glycine metabolic process)%2C GO:0006563 (L-serine metabolic process)%2C GO:0030170 (pyridoxal phosphate binding)
Aradu.A03	133773105	T	C	0.8	0.833333	-0.833333			INTERGENIC
Aradu.A03	133798288	C	T	0.67	0.833333	-0.833333	Aradu.9E85R.1|Aradu.0P6EN.1	|	INTRON|UTR_3_PRIME	|	beta galactosidase 9%3B IPR001944 (Glycoside hydrolase%2C family 35)%2C IPR017853 (Glycoside hydrolase%2C superfamily)%3B GO:0005975 (carbohydrate metabolic process)|methyltransferase-like protein 13-like [Glycine max]%3B IPR013216 (Methyltransferase type 11)%3B GO:0008152 (metabolic process)%2C GO:0008168 (methyltransferase activity)
Aradu.A03	133905897	C	T	0.8	0.8	-0.8	Aradu.G8ILU.1	MISSENSE	NON_SYNONYMOUS_CODING	aGg/aAg	Protein of unknown function%2C DUF538%3B IPR007493 (Protein of unknown function DUF538)
Aradu.A03	134128663	C	T	0.86	0.833333	-0.833333			INTERGENIC
Aradu.A03	134128691	C	G	0.86	0.8	-0.8			INTERGENIC
Aradu.A03	134141068	T	C	0.62	0.8	-0.8	Aradu.AE8VT.1		INTRON		acyl-activating enzyme 17%2C peroxisomal protein%2C putative%3B IPR000873 (AMP-dependent synthetase/ligase)%3B GO:0003824 (catalytic activity)%2C GO:0008152 (metabolic process)
Aradu.A03	134151275	A	G	0.71	0.833333	-0.833333			INTERGENIC
Aradu.A03	134297253	T	A	0.62	0.8	-0.8	Aradu.F1MD3.1		INTRON		Protein kinase family protein%3B IPR011009 (Protein kinase-like domain)%2C IPR013210 (Leucine-rich repeat-containing N-terminal%2C type 2)%2C IPR013320 (Concanavalin A-like lectin/glucanase%2C subgroup)%3B GO:0004672 (protein kinase activity)%2C GO:0006468 (protein phosphorylation)
Aradu.A03	134343749	A	G	0.71	0.8	-0.8	Aradu.YAN03.1		INTRON		nucleobase-ascorbate transporter 7%3B IPR006043 (Xanthine/uracil/vitamin C permease)%3B GO:0005215 (transporter activity)%2C GO:0006810 (transport)%2C GO:0016020 (membrane)%2C GO:0055085 (transmembrane transport)
Aradu.A03	134402184	G	A	0.67	0.8	-0.8			INTERGENIC
Aradu.A03	134403752	A	T	-0.67	0.8	-0.8			INTERGENIC
Aradu.A03	134409393	A	G	0.86	0.8	-0.8			INTERGENIC
Aradu.A03	134417660	T	C	0.67	0.714286	-0.714286			INTERGENIC
Aradu.A03	134495811	T	C	0.71	0.833333	-0.833333			INTERGENIC
Aradu.A03	134554900	A	G	0.67	0.8	-0.8	Aradu.3N55U.1		UTR_3_PRIME		unknown protein%3B FUNCTIONS IN: molecular_function unknown%3B INVOLVED IN: biological_process unknown%3B LOCATED IN: endomembrane system%3B EXPRESSED IN: 17 plant structures%3B EXPRESSED DURING: 10 growth stages
Aradu.A03	134640911	A	C	0.6	0.714286	-0.714286
Aradu.A03	134646981	A	T	0.67	0.8	-0.8	Aradu.98U3Z.1	SILENT	SYNONYMOUS_CODING	ctA/ctT	receptor kinase 1%3B IPR011009 (Protein kinase-like domain)%2C IPR013320 (Concanavalin A-like lectin/glucanase%2C subgroup)%2C IPR021720 (Malectin)%2C IPR025875 (Leucine rich repeat 4)%3B GO:0004672 (protein kinase activity)%2C GO:0005524 (ATP binding)%2C GO:0006468 (protein phosphorylation)
Aradu.A04	1496521	C	T	0.75	0.8	-0.8			INTERGENIC
Aradu.A04	2595458	A	G	0.67	0.8	-0.8	Aradu.L5T1V.1		INTRON		Galactose oxidase/kelch repeat superfamily protein%3B IPR001810 (F-box domain)%2C IPR015916 (Galactose oxidase%2C beta-propeller)%3B GO:0005515 (protein binding)
Aradu.A04	3003870	G	A	-0.8	0.8	-0.8			INTERGENIC
Aradu.A04	3155189	C	T	-0.75	0.75	-0.75			INTERGENIC
Aradu.A04	3453750	G	A	0.75	0.75	-0.75	Aradu.2W21G.1	SILENT	SYNONYMOUS_CODING	acC/acT	putative E3 ubiquitin-protein ligase RF298-like isoform X1 [Glycine max]%3B IPR013083 (Zinc finger%2C RING/FYVE/PHD-type)
Aradu.A04	3862923	A	T	0.75	0.666667	-0.666667			INTERGENIC
Aradu.A04	3955557	A	C	-0.71	0.714286	-0.714286			INTERGENIC
Aradu.A04	3968340	C	T	0.63	0.8	-0.8			INTERGENIC
Aradu.A04	4070032	G	A	-0.75	0.8	-0.8			INTERGENIC
Aradu.A04	4112103	C	T	-0.88	0.714286	-0.714286			INTERGENIC
Aradu.A04	4121539	C	T	-0.83	0.833333	-0.833333	Aradu.88QB9.1		INTRON		basic 7S globulin [Glycine max]%3B IPR001461 (Aspartic peptidase)%2C IPR021109 (Aspartic peptidase domain)%3B GO:0004190 (aspartic-type endopeptidase activity)%2C GO:0006508 (proteolysis)
Aradu.A04	4127326	A	G	-0.8	0.833333	-0.833333	Aradu.UB13R.1		INTRON		Eukaryotic aspartyl protease family protein%3B IPR001461 (Aspartic peptidase)%2C IPR021109 (Aspartic peptidase domain)%3B GO:0004190 (aspartic-type endopeptidase activity)%2C GO:0006508 (proteolysis)
Aradu.A04	4139030	C	T	-0.67	0.833333	-0.833333			INTERGENIC
Aradu.A04	4369143	C	T	0.62	0.75	-0.75			INTERGENIC
Aradu.A04	4506444	C	T	0.71	0.833333	-0.833333			INTERGENIC
Aradu.A04	4668735	G	A	-0.8	0.8	-0.8			INTERGENIC
Aradu.A04	4804452	C	T	-1	0.8	-0.8			INTERGENIC
Aradu.A04	4851660	G	C	-0.66	0.8	-0.8			INTERGENIC
Aradu.A04	4910703	G	C	-1	0.75	-0.75	Aradu.81KD9.1	MISSENSE	NON_SYNONYMOUS_CODING	Ctg/Gtg	Stigma-specific Stig1 family protein%3B IPR006969 (Stigma-specific protein Stig1)
Aradu.A04	4970841	C	T	-0.8	0.8	-0.8			INTERGENIC
Aradu.A04	5018661	T	C	-0.83	0.833333	-0.833333			INTERGENIC
Aradu.A04	5023606	G	A	-0.8	0.8	-0.8			INTERGENIC
Aradu.A04	5065690	C	T	0.64	0.8	-0.8			INTERGENIC
Aradu.A04	5065699	C	T	0.64	0.8	-0.8			INTERGENIC
Aradu.A04	6543250	G	A	-0.72	0.666667	-0.666667			INTERGENIC
Aradu.A04	6754710	G	A	0.62	0.75	-0.75	Aradu.M2A53.1	MISSENSE	NON_SYNONYMOUS_CODING	Ctt/Ttt	U-box domain-containing protein 35-like [Glycine max]%3B IPR014729 (Rossmann-like alpha/beta/alpha sandwich fold)%3B GO:0006950 (response to stress)
Aradu.A04	8231518	C	T	-0.71	0.714286	-0.714286	Aradu.8IX5C.1		INTRON		peroxidase 2%3B IPR010255 (Haem peroxidase)%3B GO:0004601 (peroxidase activity)%2C GO:0006979 (response to oxidative stress)%2C GO:0020037 (heme binding)%2C GO:0055114 (oxidation-reduction process)
Aradu.A04	8399655	C	T	-0.67	0.833333	-0.833333	Aradu.PL2CZ.1		INTRON		peroxidase 2%3B IPR010255 (Haem peroxidase)%3B GO:0004601 (peroxidase activity)%2C GO:0006979 (response to oxidative stress)%2C GO:0020037 (heme binding)%2C GO:0055114 (oxidation-reduction process)
Aradu.A04	8938116	C	T	-0.8	0.8	-0.8	Aradu.DH2U1.1	MISSENSE	NON_SYNONYMOUS_CODING	cGa/cAa	nuclear transcription factor Y subunit A-7-like isoform X1 [Glycine max]%3B IPR001289 (CCAAT-binding transcription factor%2C subunit B)%3B GO:0003700 (sequence-specific DNA binding transcription factor activity)
Aradu.A04	8947646	C	T	-0.8	0.8	-0.8	Aradu.QYW2G.1	MISSENSE	NON_SYNONYMOUS_CODING	tCc/tTc	uncharacterized protein LOC100797259 isoform X3 [Glycine max]%3B IPR004332 (Transposase%2C MuDR%2C plant)%2C IPR007527 (Zinc finger%2C SWIM-type)%3B GO:0008270 (zinc ion binding)
Aradu.A04	8961079	C	T	-1	0.8	-0.8			INTERGENIC
Aradu.A04	8967117	A	T	-0.67	0.833333	-0.833333			INTERGENIC
Aradu.A04	8971503	C	T	-0.71	0.833333	-0.833333			INTERGENIC
Aradu.A04	9197387	A	G	-1	0.8	-0.8	Aradu.X0LHP.1		INTRON		GTP binding%3B IPR004396 (Ribosome-binding ATPase YchF/Obg-like ATPase 1)%2C IPR012675 (Beta-grasp domain)%2C IPR023192 (TGS-like domain)%2C IPR027417 (P-loop containing nucleoside triphosphate hydrolase)%3B GO:0005525 (GTP binding)
Aradu.A04	9246364	G	A	-0.77	0.615385	-0.615385	Aradu.629XK.1|Aradu.M1A8C.1	|	INTRON|INTRON	|	stress up-regulated Nod 19 protein%3B IPR011692 (Stress up-regulated Nod 19)|ATP binding protein%2C putative n%3D1 Tax%3DRicinus communis RepID%3DB9RM41_RICCO%3B IPR000999 (Ribonuclease III domain)%2C IPR001650 (Helicase%2C C-terminal)%2C IPR003100 (Argonaute/Dicer protein%2C PAZ domain)%2C IPR005034 (Dicer dimerisation domain)%2C IPR014001 (Helicase%2C superfamily 1/2%2C ATP-binding domain)%2C I…
Aradu.A04	9607317	G	A	-1	0.833333	-0.833333			INTERGENIC
Aradu.A04	9649373	G	A	-1	0.8	-0.8			INTERGENIC
Aradu.A04	9674366	C	T	-0.86	0.8	-0.8			INTERGENIC
Aradu.A04	9677207	C	T	-0.73	0.75	-0.75			INTERGENIC
Aradu.A04	9735993	G	C	-0.71	0.8	-0.8			INTERGENIC
Aradu.A04	9815681	C	T	-0.67	0.833333	-0.833333			INTERGENIC
Aradu.A04	9815986	T	A	1	0.8	-0.8			INTERGENIC
Aradu.A04	9980448	G	T	-0.78	0.666667	-0.666667			INTERGENIC
Aradu.A04	9987677	G	A	-0.67	0.833333	-0.833333			INTERGENIC
Aradu.A04	10519697	T	G	0.75	0.75	-0.75			INTERGENIC
Aradu.A04	10599859	C	A	-0.48	0.636364	-0.636364	Aradu.L2QMC.1		INTRON		DEAD-box ATP-dependent RNA helicase-like protein%3B IPR011545 (DNA/RNA helicase%2C DEAD/DEAH box type%2C N-terminal)%2C IPR027417 (P-loop containing nucleoside triphosphate hydrolase)%3B GO:0003676 (nucleic acid binding)%2C GO:0005524 (ATP binding)%2C GO:0008026 (ATP-dependent helicase activity)
Aradu.A04	10625000	C	T	1	0.833333	-0.833333	Aradu.XCU6I.1	SILENT	SYNONYMOUS_CODING	atC/atT	chalcone synthase [Glycine max]%3B IPR011141 (Polyketide synthase%2C type III)%2C IPR016039 (Thiolase-like)%3B GO:0003824 (catalytic activity)%2C GO:0008152 (metabolic process)%2C GO:0009058 (biosynthetic process)
Aradu.A04	10806991	G	A	0.71	0.8	-0.8			INTERGENIC
Aradu.A04	10856806	C	T	-0.66	0.8	-0.8			INTERGENIC
Aradu.A04	10951529	A	G	0.63	0.75	-0.75			INTERGENIC
Aradu.A04	12119967	T	C	0.67	0.833333	-0.833333			INTERGENIC
Aradu.A04	12250747	G	A	0.54	0.7	-0.7			INTERGENIC
Aradu.A04	12262839	A	C	0.71	0.833333	-0.833333			INTERGENIC
Aradu.A04	12297854	G	T	0.66	0.8	-0.8			INTERGENIC
Aradu.A04	12480604	G	A	0.55	0.75	-0.75			INTERGENIC
Aradu.A04	12483496	T	C	0.75	0.666667	-0.666667			INTERGENIC
Aradu.A04	13253703	C	T	-0.56	0.666667	-0.666667			INTERGENIC
Aradu.A04	13355064	G	A	0.7	0.833333	-0.833333			INTERGENIC
Aradu.A04	15879003	T	A	-1	0.833333	-0.833333			INTERGENIC
Aradu.A04	16399345	T	C	-0.83	0.8	-0.8			INTERGENIC
Aradu.A04	16792266	T	C	-0.66	0.714286	-0.714286			INTERGENIC
Aradu.A04	16823667	G	A	0.78	0.714286	-0.714286			INTERGENIC
Aradu.A04	17038567	C	T	-0.6	0.7	-0.7			INTERGENIC
Aradu.A04	17139664	C	A	0.8	0.8	-0.8			INTERGENIC
Aradu.A04	17481154	G	T	-0.66	0.75	-0.75			INTERGENIC
Aradu.A04	18030280	T	A	-0.71	0.8	-0.8			INTERGENIC
Aradu.A04	18165816	G	A	0.66	0.666667	-0.666667			INTERGENIC
Aradu.A04	19031214	A	C	0.71	0.714286	-0.714286			INTERGENIC
Aradu.A04	19314411	G	A	0.83	0.833333	-0.833333			INTERGENIC
Aradu.A04	19419857	C	T	0.71	0.714286	-0.714286			INTERGENIC
Aradu.A04	20751781	C	T	-0.6	0.8	-0.8			INTERGENIC
Aradu.A04	21286162	A	G	-1	0.8	-0.8			INTERGENIC
Aradu.A04	23738885	A	G	0.67	0.8	-0.8			INTERGENIC
Aradu.A04	24760558	T	A	-0.71	0.8	-0.8			INTERGENIC
Aradu.A04	25648496	C	A	0.58	0.666667	-0.666667			INTERGENIC
Aradu.A04	26888746	T	C	1	0.8	-0.8			INTERGENIC
Aradu.A04	26939509	C	T	0.62	0.714286	-0.714286			INTERGENIC
Aradu.A04	27571765	C	A	0.81	0.833333	-0.833333			INTERGENIC
Aradu.A04	27801483	C	T	0.61	0.666667	-0.666667	Aradu.I89Q1.1	MISSENSE	NON_SYNONYMOUS_CODING	Cgt/Tgt	Na+/H+ antiporter
Aradu.A04	27846386	G	T	0.8	0.8	-0.8			INTERGENIC
Aradu.A04	27963452	G	T	-0.67	0.714286	-0.714286	Aradu.SZL9Z.1		INTRON		uncharacterized protein LOC100776480 isoform X3 [Glycine max]%3B IPR006867 (Domain of unknown function DUF632)%2C IPR006868 (Domain of unknown function DUF630)
Aradu.A04	28076144	C	T	0.71	0.8	-0.8			INTERGENIC
Aradu.A04	29140826	A	G	0.71	0.714286	-0.714286			INTERGENIC
Aradu.A04	29533980	G	A	-0.71	0.714286	-0.714286			INTERGENIC
Aradu.A04	30079712	G	A	0.71	0.714286	-0.714286			INTERGENIC
Aradu.A04	30090901	G	A	-0.86	0.714286	-0.714286			INTERGENIC
Aradu.A04	30576882	G	A	-0.66	0.714286	-0.714286			INTERGENIC
Aradu.A04	30886952	G	A	-0.63	0.8	-0.8			INTERGENIC
Aradu.A04	31464959	C	T	0.63	0.636364	-0.636364			INTERGENIC
Aradu.A04	31544837	A	T	-0.67	0.8	-0.8			INTERGENIC
Aradu.A04	33299271	A	T	-0.53	0.7	-0.7			INTERGENIC
Aradu.A04	33820945	G	A	1	0.8	-0.8			INTERGENIC
Aradu.A04	34118445	G	A	0.6	0.714286	-0.714286			INTERGENIC
Aradu.A04	34382483	G	A	-0.61	0.714286	-0.714286			INTERGENIC
Aradu.A04	34675918	G	A	0.7	0.8	-0.8			INTERGENIC
Aradu.A04	34730300	C	T	0.55	0.75	-0.75			INTERGENIC
Aradu.A04	34879838	C	T	-0.71	0.833333	-0.833333			INTERGENIC
Aradu.A04	35594328	T	C	0.7	0.833333	-0.833333			INTERGENIC
Aradu.A04	35981957	T	C	-0.62	0.714286	-0.714286			INTERGENIC
Aradu.A04	35986880	C	T	-0.8	0.8	-0.8			INTERGENIC
Aradu.A04	36074209	C	T	-0.64	0.666667	-0.666667			INTERGENIC
Aradu.A04	37042350	C	T	-0.92	0.8	-0.8			INTERGENIC
Aradu.A04	37225001	C	T	0.62	0.75	-0.75			INTERGENIC
Aradu.A04	37380251	A	C	0.78	0.8	-0.8			INTERGENIC
Aradu.A04	37580327	C	T	-0.66	0.8	-0.8			INTERGENIC
Aradu.A04	38591897	T	G	0.6	0.666667	-0.666667			INTERGENIC
Aradu.A04	38634481	T	C	0.83	0.833333	-0.833333	Aradu.GX4Q5.1		UTR_3_PRIME		exocyst complex component 84B%3B IPR016159 (Cullin repeat-like-containing domain)
Aradu.A04	40548994	G	A	-0.6	0.714286	-0.714286			INTERGENIC
Aradu.A04	41350819	A	G	0.62	0.75	-0.75			INTERGENIC
Aradu.A04	42084973	C	T	-0.71	0.833333	-0.833333			INTERGENIC
Aradu.A04	42085433	C	T	1	0.8	-0.8			INTERGENIC
Aradu.A04	43356132	G	A	0.62	0.8	-0.8			INTERGENIC
Aradu.A04	43491602	G	A	-0.66	0.714286	-0.714286	Aradu.JYS2D.1		INTRON		Unknown protein
Aradu.A04	43731575	C	T	0.66	0.8	-0.8			INTERGENIC
Aradu.A04	43736734	G	A	1	0.75	-0.75			INTERGENIC
Aradu.A04	44159327	G	C	0.67	0.8	-0.8			INTERGENIC
Aradu.A04	44264025	G	T	0.8	0.8	-0.8			INTERGENIC
Aradu.A04	44837362	G	A	-0.59	0.666667	-0.666667			INTERGENIC
Aradu.A04	44906051	G	T	0.65	0.8	-0.8			INTERGENIC
Aradu.A04	45056163	A	T	-0.9	0.833333	-0.833333			INTERGENIC
Aradu.A04	45185924	C	T	0.8	0.8	-0.8			INTERGENIC
Aradu.A04	45240224	G	A	0.54	0.7	-0.7			INTERGENIC
Aradu.A04	45435752	G	A	-0.67	0.833333	-0.833333			INTERGENIC
Aradu.A04	45624454	G	T	-0.9	0.833333	-0.833333			INTERGENIC
Aradu.A04	45652207	C	T	0.52	0.7	-0.7			INTERGENIC
Aradu.A04	46091002	G	A	0.71	0.8	-0.8			INTERGENIC
Aradu.A04	46107007	C	A	-0.59	0.714286	-0.714286			INTERGENIC
Aradu.A04	46122701	C	A	-0.71	0.714286	-0.714286			INTERGENIC
Aradu.A04	46261341	A	T	-0.88	0.833333	-0.833333			INTERGENIC
Aradu.A04	46471606	T	C	0.64	0.714286	-0.714286			INTERGENIC
Aradu.A04	46599848	T	C	-0.66	0.714286	-0.714286			INTERGENIC
Aradu.A04	46762335	C	T	0.64	0.714286	-0.714286			INTERGENIC
Aradu.A04	47275524	C	A	0.71	0.8	-0.8			INTERGENIC
Aradu.A04	48963082	A	G	-0.75	0.8	-0.8			INTERGENIC
Aradu.A04	49652543	C	T	0.62	0.75	-0.75			INTERGENIC
Aradu.A04	49744172	T	C	-0.77	0.833333	-0.833333			INTERGENIC
Aradu.A04	50243566	C	T	-0.56	0.666667	-0.666667			INTERGENIC
Aradu.A04	50579194	C	T	0.78	0.833333	-0.833333			INTERGENIC
Aradu.A04	50614891	G	A	-0.62	0.714286	-0.714286			INTERGENIC
Aradu.A04	50763161	C	A	-0.7	0.75	-0.75			INTERGENIC
Aradu.A04	50885734	C	G	-0.82	0.8	-0.8			INTERGENIC
Aradu.A04	51474173	C	T	-0.66	0.7	-0.7			INTERGENIC
Aradu.A04	52066191	G	A	-0.85	0.833333	-0.833333			INTERGENIC
Aradu.A04	52288962	C	T	0.67	0.8	-0.8			INTERGENIC
Aradu.A04	52621315	C	T	0.8	0.8	-0.8			INTERGENIC
Aradu.A04	53661186	C	T	0.66	0.714286	-0.714286			INTERGENIC
Aradu.A04	54257019	C	T	0.66	0.8	-0.8			INTERGENIC
Aradu.A04	54305654	G	A	0.8	0.8	-0.8			INTERGENIC
Aradu.A04	54795903	C	T	-0.69	0.833333	-0.833333			INTERGENIC
Aradu.A04	54832482	C	A	0.7	0.8	-0.8			INTERGENIC
Aradu.A04	55795958	T	C	-0.9	0.833333	-0.833333			INTERGENIC
Aradu.A04	55843523	T	C	-0.8	0.8	-0.8			INTERGENIC
Aradu.A04	55877384	G	T	-1	0.8	-0.8			INTERGENIC
Aradu.A04	56041626	C	T	0.71	0.8	-0.8	Aradu.428B5.1		INTRON		Unknown protein
Aradu.A04	56485201	A	T	-1	0.8	-0.8			INTERGENIC
Aradu.A04	56721315	G	A	-0.75	0.75	-0.75			INTERGENIC
Aradu.A04	56769537	A	G	-0.86	0.833333	-0.833333			INTERGENIC
Aradu.A04	56870619	G	C	-0.46	0.636364	-0.636364			INTERGENIC
Aradu.A04	58197827	C	A	0.66	0.8	-0.8			INTERGENIC
Aradu.A04	58288376	G	T	0.67	0.833333	-0.833333			INTERGENIC
Aradu.A04	58339209	C	A	-0.71	0.714286	-0.714286			INTERGENIC
Aradu.A04	58826411	C	T	-0.63	0.714286	-0.714286			INTERGENIC
Aradu.A04	59062985	T	C	0.71	0.714286	-0.714286			INTERGENIC
Aradu.A04	59953256	G	A	0.53	0.75	-0.75	Aradu.VS7XS.1		INTRON		Unknown protein
Aradu.A04	60035445	C	T	0.52	0.75	-0.75	Aradu.G9QEY.1	SILENT	SYNONYMOUS_CODING	agG/agA	Protein kinase superfamily protein%3B IPR000270 (Phox/Bem1p)%2C IPR011009 (Protein kinase-like domain)%3B GO:0004672 (protein kinase activity)%2C GO:0005515 (protein binding)%2C GO:0005524 (ATP binding)%2C GO:0006468 (protein phosphorylation)
Aradu.A04	60486219	T	A	-0.62	0.8	-0.8			INTERGENIC
Aradu.A04	61044539	A	G	-0.58	0.666667	-0.666667			INTERGENIC
Aradu.A04	61257122	G	A	0.55	0.75	-0.75			INTERGENIC
Aradu.A04	61713335	C	G	-0.83	0.833333	-0.833333			INTERGENIC
Aradu.A04	61719588	G	T	0.71	0.8	-0.8			INTERGENIC
Aradu.A04	62062760	T	C	-0.8	0.8	-0.8			INTERGENIC
Aradu.A04	62062767	T	C	-0.8	0.8	-0.8			INTERGENIC
Aradu.A04	64838711	G	A	0.8	0.8	-0.8			INTERGENIC
Aradu.A04	64866365	C	G	-0.59	0.714286	-0.714286			INTERGENIC
Aradu.A04	66041369	G	A	-0.67	0.8	-0.8			INTERGENIC
Aradu.A04	66044067	C	T	-0.52	0.666667	-0.666667			INTERGENIC
Aradu.A04	66130990	T	C	-0.71	0.714286	-0.714286			INTERGENIC
Aradu.A04	66301158	C	T	0.71	0.833333	-0.833333			INTERGENIC
Aradu.A04	66353058	G	C	-0.6	0.8	-0.8			INTERGENIC
Aradu.A04	66660465	C	T	1	0.8	-0.8			INTERGENIC
Aradu.A04	67030300	G	A	0.86	0.8	-0.8			INTERGENIC
Aradu.A04	68391008	C	A	0.62	0.75	-0.75			INTERGENIC
Aradu.A04	68422821	A	G	0.71	0.714286	-0.714286			INTERGENIC
Aradu.A04	68714600	C	T	-0.61	0.714286	-0.714286			INTERGENIC
Aradu.A04	68768138	A	T	0.73	0.833333	-0.833333			INTERGENIC
Aradu.A04	69837864	T	A	-0.63	0.666667	-0.666667			INTERGENIC
Aradu.A04	70195389	G	A	-0.83	0.8	-0.8			INTERGENIC
Aradu.A04	70202273	C	T	0.71	0.8	-0.8			INTERGENIC
Aradu.A04	70388176	G	A	-0.67	0.8	-0.8			INTERGENIC
Aradu.A04	70747942	T	A	0.71	0.714286	-0.714286			INTERGENIC
Aradu.A04	72238136	C	A	-1	0.8	-0.8			INTERGENIC
Aradu.A04	72524516	G	A	-0.89	0.666667	-0.666667			INTERGENIC
Aradu.A04	72908799	T	A	-0.72	0.833333	-0.833333			INTERGENIC
Aradu.A04	72982060	C	T	0.62	0.714286	-0.714286			INTERGENIC
Aradu.A04	74263525	T	C	0.67	0.8	-0.8			INTERGENIC
Aradu.A04	74497461	C	T	0.71	0.8	-0.8			INTERGENIC
Aradu.A04	74517891	C	T	-0.69	0.833333	-0.833333			INTERGENIC
Aradu.A04	75045253	G	T	-0.6	0.714286	-0.714286			INTERGENIC
Aradu.A04	75361900	T	A	0.83	0.833333	-0.833333			INTERGENIC
Aradu.A04	75901395	G	A	0.88	0.8	-0.8			INTERGENIC
Aradu.A04	75994018	A	G	0.86	0.833333	-0.833333			INTERGENIC
Aradu.A04	76363290	C	T	-1	0.8	-0.8			INTERGENIC
Aradu.A04	76666795	A	G	0.66	0.8	-0.8			INTERGENIC
Aradu.A04	76902071	C	T	-0.66	0.8	-0.8			INTERGENIC
Aradu.A04	77229310	G	T	0.8	0.666667	-0.666667			INTERGENIC
Aradu.A04	77270044	G	A	-0.83	0.833333	-0.833333	Aradu.7HR5N.1		UTR_3_PRIME		dentin sialophosphoprotein-like isoform X2 [Glycine max]%3B IPR021916 (Protein of unknown function DUF3527)
Aradu.A04	77867950	A	G	-0.66	0.714286	-0.714286			INTERGENIC
Aradu.A04	78092268	T	A	-0.71	0.75	-0.75			INTERGENIC
Aradu.A04	78983050	C	T	-0.66	0.8	-0.8			INTERGENIC
Aradu.A04	79331507	G	C	-0.57	0.666667	-0.666667			INTERGENIC
Aradu.A04	79545234	G	A	-0.8	0.8	-0.8			INTERGENIC
Aradu.A04	79665692	C	T	-0.52	0.7	-0.7			INTERGENIC
Aradu.A04	79686710	G	A	0.67	0.8	-0.8			INTERGENIC
Aradu.A04	79768347	C	T	0.67	0.833333	-0.833333			INTERGENIC
Aradu.A04	80362452	C	T	0.53	0.75	-0.75			INTERGENIC
Aradu.A04	80419984	A	G	0.62	0.8	-0.8			INTERGENIC
Aradu.A04	80504135	C	T	-0.62	0.8	-0.8			INTERGENIC
Aradu.A04	80987484	A	C	0.8	0.8	-0.8			INTERGENIC
Aradu.A04	81250264	G	A	-0.71	0.8	-0.8			INTERGENIC
Aradu.A04	82320717	C	T	-0.59	0.714286	-0.714286			INTERGENIC
Aradu.A04	82707101	G	T	-0.75	0.8	-0.8			INTERGENIC
Aradu.A04	83578795	C	T	-0.63	0.636364	-0.636364			INTERGENIC
Aradu.A04	83625670	C	T	0.6	0.75	-0.75			INTERGENIC
Aradu.A04	84142885	C	T	0.67	0.833333	-0.833333			INTERGENIC
Aradu.A04	84480643	G	A	-0.66	0.714286	-0.714286			INTERGENIC
Aradu.A04	84676188	A	G	-0.8	0.8	-0.8			INTERGENIC
Aradu.A04	85680588	C	T	0.62	0.8	-0.8			INTERGENIC
Aradu.A04	86522891	G	A	-0.62	0.8	-0.8			INTERGENIC
Aradu.A04	86629986	G	A	0.8	0.8	-0.8			INTERGENIC
Aradu.A04	88848846	C	T	0.53	0.7	-0.7			INTERGENIC
Aradu.A04	89864044	C	T	0.75	0.8	-0.8			INTERGENIC
Aradu.A04	91415818	T	A	-0.88	0.833333	-0.833333			INTERGENIC
Aradu.A04	92064352	A	G	-0.58	0.714286	-0.714286			INTERGENIC
Aradu.A04	92081866	G	A	0.66	0.666667	-0.666667			INTERGENIC
Aradu.A04	92298630	C	T	-0.7	0.833333	-0.833333			INTERGENIC
Aradu.A04	92438305	G	T	0.8	0.8	-0.8			INTERGENIC
Aradu.A04	92478620	G	A	-0.63	0.75	-0.75			INTERGENIC
Aradu.A04	92557343	G	T	-0.71	0.714286	-0.714286			INTERGENIC
Aradu.A04	92717460	C	T	0.83	0.75	-0.75			INTERGENIC
Aradu.A04	92767507	G	A	-0.62	0.8	-0.8			INTERGENIC
Aradu.A04	92929600	G	A	0.62	0.714286	-0.714286			INTERGENIC
Aradu.A04	93471006	A	G	-0.83	0.833333	-0.833333			INTERGENIC
Aradu.A04	93516061	C	A	-0.71	0.833333	-0.833333			INTERGENIC
Aradu.A04	93786452	C	T	0.71	0.8	-0.8			INTERGENIC
Aradu.A04	93839100	C	T	-0.62	0.714286	-0.714286			INTERGENIC
Aradu.A04	94152614	T	G	-0.58	0.714286	-0.714286	Aradu.HE8WY.1	MISSENSE	NON_SYNONYMOUS_CODING	Acc/Ccc	Unknown protein
Aradu.A04	94434977	G	A	0.61	0.7	-0.7			INTERGENIC
Aradu.A04	94487030	T	A	-0.59	0.714286	-0.714286			INTERGENIC
Aradu.A04	96345013	C	T	0.9	0.75	-0.75			INTERGENIC
Aradu.A04	96355071	A	C	0.75	0.833333	-0.833333			INTERGENIC
Aradu.A04	96604330	G	A	0.77	0.833333	-0.833333			INTERGENIC
Aradu.A04	96999895	G	A	0.8	0.8	-0.8			INTERGENIC
Aradu.A04	97066364	A	T	0.52	0.666667	-0.666667			INTERGENIC
Aradu.A04	97398163	G	A	0.66	0.714286	-0.714286			INTERGENIC
Aradu.A04	97504934	G	A	0.71	0.714286	-0.714286			INTERGENIC
Aradu.A04	98744589	G	T	-0.75	0.75	-0.75			INTERGENIC
Aradu.A04	98855423	C	T	-0.86	0.8	-0.8			INTERGENIC
Aradu.A04	99113640	C	T	0.71	0.714286	-0.714286			INTERGENIC
Aradu.A04	99207524	C	T	-0.6	0.714286	-0.714286			INTERGENIC
Aradu.A04	99413030	C	T	-0.63	0.75	-0.75			INTERGENIC
Aradu.A04	99531558	G	A	-1	0.8	-0.8			INTERGENIC
Aradu.A04	99757314	T	C	0.71	0.8	-0.8			INTERGENIC
Aradu.A04	101067915	G	T	0.77	0.666667	-0.666667			INTERGENIC
Aradu.A04	101439635	G	T	-0.66	0.8	-0.8			INTERGENIC
Aradu.A04	101519113	C	T	0.67	0.833333	-0.833333			INTERGENIC
Aradu.A04	101834666	G	A	-0.66	0.75	-0.75			INTERGENIC
Aradu.A04	101848679	A	C	0.67	0.833333	-0.833333			INTERGENIC
Aradu.A04	101849990	G	A	0.62	0.75	-0.75			INTERGENIC
Aradu.A04	101877045	C	T	0.89	0.8	-0.8			INTERGENIC
Aradu.A04	102143756	G	A	0.61	0.75	-0.75	Aradu.72XWH.1	MISSENSE	NON_SYNONYMOUS_CODING	gCt/gTt	Pentatricopeptide repeat (PPR) superfamily protein%3B IPR002885 (Pentatricopeptide repeat)%2C IPR007317 (Uncharacterised protein family UPF0363)%2C IPR011990 (Tetratricopeptide-like helical)%3B GO:0005515 (protein binding)
Aradu.A04	102268025	G	A	-0.59	0.714286	-0.714286			INTERGENIC
Aradu.A04	102355278	G	A	-0.63	0.7	-0.7			INTERGENIC
Aradu.A04	102906958	C	A	0.67	0.833333	-0.833333			INTERGENIC
Aradu.A04	103017205	G	A	0.66	0.666667	-0.666667			INTERGENIC
Aradu.A04	103036440	G	A	-0.9	0.8	-0.8			INTERGENIC
Aradu.A04	103044641	C	T	0.67	0.833333	-0.833333			INTERGENIC
Aradu.A04	103075320	C	T	-0.62	0.7	-0.7	Aradu.3G5UT.1	MISSENSE	NON_SYNONYMOUS_CODING	cCa/cTa	Unknown protein
Aradu.A04	103085919	C	T	-0.6	0.8	-0.8			INTERGENIC
Aradu.A04	103149402	G	A	0.62	0.714286	-0.714286			INTERGENIC
Aradu.A04	103487435	C	A	-1	0.8	-0.8			INTERGENIC
Aradu.A04	103490702	G	T	0.75	0.75	-0.75			INTERGENIC
Aradu.A04	104379885	C	T	0.83	0.833333	-0.833333			INTERGENIC
Aradu.A04	104393701	G	A	0.71	0.833333	-0.833333			INTERGENIC
Aradu.A04	104520661	G	A	1	0.8	-0.8			INTERGENIC
Aradu.A04	105062975	T	A	1	0.666667	-0.666667			INTERGENIC
Aradu.A04	105260012	C	T	-0.66	0.8	-0.8	Aradu.K26JA.1		INTRON		Unknown protein
Aradu.A04	105263047	G	T	0.8	0.8	-0.8			INTERGENIC
Aradu.A04	105513728	G	A	0.71	0.833333	-0.833333			INTERGENIC
Aradu.A04	105877809	G	A	0.58	0.714286	-0.714286			INTERGENIC
Aradu.A04	105954093	G	T	0.65	0.75	-0.75	Aradu.Y48ZX.1	MISSENSE	NON_SYNONYMOUS_CODING	atG/atT	LOB domain-containing protein 18
Aradu.A04	105964074	C	T	-0.64	0.75	-0.75			INTERGENIC
Aradu.A04	105984342	G	T	-0.58	0.714286	-0.714286			INTERGENIC
Aradu.A04	106101860	C	T	0.71	0.8	-0.8			INTERGENIC
Aradu.A04	107104959	G	A	-0.66	0.8	-0.8			INTERGENIC
Aradu.A04	108045840	C	T	-0.63	0.714286	-0.714286			INTERGENIC
Aradu.A04	108482136	C	T	1	0.8	-0.8			INTERGENIC
Aradu.A04	108627118	C	T	-0.52	0.7	-0.7			INTERGENIC
Aradu.A04	109057018	C	T	-0.73	0.714286	-0.714286			INTERGENIC
Aradu.A04	109315573	C	T	-0.62	0.8	-0.8			INTERGENIC
Aradu.A04	109349468	C	T	-0.61	0.714286	-0.714286			INTERGENIC
Aradu.A04	109349714	G	A	0.67	0.8	-0.8			INTERGENIC
Aradu.A04	109472058	C	T	-0.63	0.714286	-0.714286			INTERGENIC
Aradu.A04	109493473	G	C	-0.63	0.8	-0.8			INTERGENIC
Aradu.A04	109636085	C	A	-0.71	0.833333	-0.833333			INTERGENIC
Aradu.A04	110529756	C	A	-0.86	0.8	-0.8			INTERGENIC
Aradu.A04	110569655	C	T	-0.62	0.8	-0.8			INTERGENIC
Aradu.A04	111238932	C	T	0.58	0.714286	-0.714286			INTERGENIC
Aradu.A04	111437779	C	A	0.63	0.636364	-0.636364			INTERGENIC
Aradu.A04	111463638	T	C	-0.6	0.8	-0.8			INTERGENIC
Aradu.A04	111500719	G	A	-0.6	0.714286	-0.714286			INTERGENIC
Aradu.A04	112639536	A	T	-0.62	0.8	-0.8			INTERGENIC
Aradu.A04	113193380	C	T	0.67	0.833333	-0.833333	Aradu.68F0Q.1		INTRON		F-box protein interaction domain protein%3B IPR001810 (F-box domain)%3B GO:0005515 (protein binding)
Aradu.A04	113247219	C	T	-0.62	0.8	-0.8			INTERGENIC
Aradu.A04	113584006	G	A	0.83	0.8	-0.8			INTERGENIC
Aradu.A04	113879825	G	A	-0.66	0.8	-0.8			INTERGENIC
Aradu.A04	114054137	G	A	-0.52	0.7	-0.7			INTERGENIC
Aradu.A04	114155436	A	T	-0.48	0.636364	-0.636364			INTERGENIC
Aradu.A04	114371872	C	A	-0.71	0.833333	-0.833333			INTERGENIC
Aradu.A04	114785919	C	T	0.63	0.714286	-0.714286			INTERGENIC
Aradu.A04	114941422	T	C	0.52	0.75	-0.75			INTERGENIC
Aradu.A04	116484507	G	C	-0.73	0.714286	-0.714286			INTERGENIC
Aradu.A04	117063368	G	T	0.6	0.8	-0.8	Aradu.BRU58.1	MISSENSE	NON_SYNONYMOUS_CODING	aCc/aAc	receptor-like protein kinase 2%3B IPR001611 (Leucine-rich repeat)%2C IPR003591 (Leucine-rich repeat%2C typical subtype)%2C IPR013210 (Leucine-rich repeat-containing N-terminal%2C type 2)%3B GO:0005515 (protein binding)
Aradu.A04	117141916	C	G	0.66	0.8	-0.8			INTERGENIC
Aradu.A04	118007839	A	T	0.58	0.714286	-0.714286			INTERGENIC
Aradu.A04	118706387	C	T	0.8	0.8	-0.8			INTERGENIC
Aradu.A04	118709302	C	T	-1	0.833333	-0.833333			INTERGENIC
Aradu.A04	121102745	G	C	-0.67	0.833333	-0.833333			INTERGENIC
Aradu.A04	121102753	T	A	-0.67	0.833333	-0.833333			INTERGENIC
Aradu.A04	121206687	G	A	-0.89	0.8	-0.8	Aradu.41CRM.1	SILENT	SYNONYMOUS_CODING	Ctg/Ttg	aldo/keto reductase family oxidoreductase%3B IPR001395 (Aldo/keto reductase)%2C IPR023210 (NADP-dependent oxidoreductase domain)
Aradu.A04	121247648	T	A	0.89	0.8	-0.8	Aradu.ZC28Q.1		INTRON		aldo/keto reductase family oxidoreductase%3B IPR001395 (Aldo/keto reductase)%2C IPR023210 (NADP-dependent oxidoreductase domain)
Aradu.A04	121247684	G	T	0.75	0.833333	-0.833333	Aradu.ZC28Q.1		INTRON		aldo/keto reductase family oxidoreductase%3B IPR001395 (Aldo/keto reductase)%2C IPR023210 (NADP-dependent oxidoreductase domain)
Aradu.A04	122737953	G	A	0.8	0.8	-0.8			INTERGENIC
Aradu.A05	379346	T	C	-0.48	0.636364	-0.636364	Aradu.DH7CT.1		INTRON		Kinase interacting (KIP1-like) family protein%3B IPR010889 (Protein of unknown function DUF1515)%2C IPR011684 (KIP1-like)
Aradu.A05	1234826	T	C	-0.63	0.7	-0.7			INTERGENIC
Aradu.A05	1284400	C	T	-0.53	0.7	-0.7			INTERGENIC
Aradu.A05	1534171	A	G	-0.49	0.625	-0.5625			INTERGENIC
Aradu.A05	1896138	C	A	-0.48	0.615385	-0.615385			INTERGENIC
Aradu.A05	2285956	G	A	-0.51	0.666667	-0.666667			INTERGENIC
Aradu.A05	2298633	C	T	-0.52	0.636364	-0.636364			INTERGENIC
Aradu.A05	2315084	C	T	-0.47	0.636364	-0.636364	Aradu.J57MM.1	MISSENSE	NON_SYNONYMOUS_CODING	Cgc/Tgc	transcription initiation factor TFIID protein%2C putative%3B IPR000626 (Ubiquitin-like)%2C IPR001487 (Bromodomain)%2C IPR009067 (TAFII-230 TBP-binding)%2C IPR022591 (Transcription initiation factor TFIID subunit 1%2C domain of unknown function)%3B GO:0005515 (protein binding)
Aradu.A05	2445680	C	T	-0.52	0.7	-0.7			INTERGENIC
Aradu.A05	2817041	G	A	-0.65	0.666667	-0.666667			INTERGENIC
Aradu.A05	2818342	G	A	-0.58	0.666667	-0.666667			INTERGENIC
Aradu.A05	2832127	G	A	-0.67	0.666667	-0.666667			INTERGENIC
Aradu.A05	2985082	C	T	-0.68	0.7	-0.7			INTERGENIC
Aradu.A05	2998552	G	A	-0.82	0.833333	-0.833333			INTERGENIC
Aradu.A05	3190373	C	T	-0.47	0.571429	-0.52381	Aradu.Z4DIZ.1		INTRON		diacylglycerol acyltransferase family%3B IPR007130 (Diacylglycerol acyltransferase)
Aradu.A05	3650661	G	A	-0.53	0.666667	-0.666667			INTERGENIC
Aradu.A05	4123807	T	C	-0.53	0.7	-0.7			INTERGENIC
Aradu.A05	4283624	G	A	-0.63	0.714286	-0.714286			INTERGENIC
Aradu.A05	5892314	C	T	-0.67	0.8	-0.8			INTERGENIC
Aradu.A05	5989502	C	G	-0.47	0.615385	-0.615385			INTERGENIC
Aradu.A05	7276799	G	T	-1	0.75	-0.75			INTERGENIC
Aradu.A05	7331753	C	T	-0.62	0.714286	-0.714286	Aradu.R4Z70.1		INTRON		RNA binding protein n%3D16 Tax%3DEuteleostomi RepID%3DQ7ZUL7_DANRE%3B IPR012677 (Nucleotide-binding%2C alpha-beta plait)%3B GO:0000166 (nucleotide binding)%2C GO:0003676 (nucleic acid binding)
Aradu.A05	7411654	C	T	0.57	0.7	-0.7			INTERGENIC
Aradu.A05	7414717	C	G	0.71	0.714286	-0.714286			INTERGENIC
Aradu.A05	7416851	T	C	-0.48	0.545455	-0.545455			INTERGENIC
Aradu.A05	7421130	G	A	0.88	0.714286	-0.714286			INTERGENIC
Aradu.A05	7496863	C	T	-1	0.8	-0.8			INTERGENIC
Aradu.A05	7540478	C	A	1	0.8	-0.8			INTERGENIC
Aradu.A05	7555289	G	A	0.71	0.714286	-0.714286			INTERGENIC
Aradu.A05	7700114	C	A	-0.83	0.8	-0.8			INTERGENIC
Aradu.A05	7978150	T	C	-0.66	0.8	-0.8			INTERGENIC
Aradu.A05	8103591	G	A	-1	0.8	-0.8			INTERGENIC
Aradu.A05	8225694	C	G	-0.61	0.666667	-0.666667			INTERGENIC
Aradu.A05	8280941	A	T	0.7	0.714286	-0.714286			INTERGENIC
Aradu.A05	8703046	C	A	-0.83	0.833333	-0.833333			INTERGENIC
Aradu.A05	8707121	G	A	-0.73	0.714286	-0.714286			INTERGENIC
Aradu.A05	11145879	C	T	0.55	0.75	-0.75			INTERGENIC
Aradu.A05	11454012	C	T	-0.71	0.8	-0.8			INTERGENIC
Aradu.A05	11459600	G	A	-0.63	0.75	-0.75			INTERGENIC
Aradu.A05	12659174	T	C	-0.75	0.8	-0.8			INTERGENIC
Aradu.A05	13287366	A	G	-0.58	0.666667	-0.666667			INTERGENIC
Aradu.A05	13648004	T	C	-0.6	0.8	-0.8			INTERGENIC
Aradu.A05	15889981	G	A	0.55	0.7	-0.7			INTERGENIC
Aradu.A05	16851151	C	T	0.83	0.8	-0.8			INTERGENIC
Aradu.A05	17041749	A	C	-0.67	0.833333	-0.833333	Aradu.CJT43.1		INTRON		hydrogen peroxide induced protein%2C putative
Aradu.A05	20065372	G	A	-0.71	0.8	-0.8	Aradu.CL7N4.1		INTRON		5-methyltetrahydropteroyltriglutamate--homocysteine methyltransferase-like [Glycine max]%3B IPR013215 (Cobalamin-independent methionine synthase MetE%2C N-terminal)%3B GO:0003871 (5-methyltetrahydropteroyltriglutamate-homocysteine S-methyltransferase activity)%2C GO:0008270 (zinc ion binding)%2C GO:0008652 (cellular amino acid biosynthetic process)
Aradu.A05	20300171	G	A	-0.66	0.8	-0.8			INTERGENIC
Aradu.A05	20300178	C	A	0.67	0.8	-0.8			INTERGENIC
Aradu.A05	20513105	C	T	0.57	0.636364	-0.636364			INTERGENIC
Aradu.A05	20568932	G	T	-0.8	0.833333	-0.833333			INTERGENIC
Aradu.A05	20608204	G	A	0.62	0.8	-0.8			INTERGENIC
Aradu.A05	23637374	G	A	0.62	0.75	-0.75			INTERGENIC
Aradu.A05	23669687	T	C	-0.72	0.833333	-0.833333			INTERGENIC
Aradu.A05	25954218	G	A	-0.66	0.8	-0.8			INTERGENIC
Aradu.A05	26237391	G	T	-0.83	0.833333	-0.833333			INTERGENIC
Aradu.A05	26589423	C	T	-0.66	0.8	-0.8			INTERGENIC
Aradu.A05	27148834	C	T	-0.6	0.636364	-0.636364			INTERGENIC
Aradu.A05	28678893	G	T	-0.55	0.636364	-0.636364			INTERGENIC
Aradu.A05	28888916	G	A	-0.68	0.666667	-0.666667			INTERGENIC
Aradu.A05	28907273	G	T	-1	0.8	-0.8			INTERGENIC
Aradu.A05	28911983	C	T	-0.76	0.833333	-0.833333			INTERGENIC
Aradu.A05	28913188	C	T	-0.67	0.8	-0.8			INTERGENIC
Aradu.A05	28913243	C	T	-1	0.8	-0.8			INTERGENIC
Aradu.A05	28924687	A	T	-0.71	0.8	-0.8			INTERGENIC
Aradu.A05	28952550	A	G	-1	0.75	-0.75			INTERGENIC
Aradu.A05	28970609	G	T	-0.78	0.75	-0.75			INTERGENIC
Aradu.A05	29047401	C	T	-0.75	0.714286	-0.714286			INTERGENIC
Aradu.A05	29051168	G	A	-0.88	0.714286	-0.714286			INTERGENIC
Aradu.A05	29143495	G	T	-0.61	0.714286	-0.714286			INTERGENIC
Aradu.A05	29144864	G	A	-1	0.8	-0.8			INTERGENIC
Aradu.A05	29159037	C	T	-0.75	0.714286	-0.714286			INTERGENIC
Aradu.A05	29159174	C	A	-0.83	0.833333	-0.833333			INTERGENIC
Aradu.A05	29181569	G	A	-0.89	0.714286	-0.714286			INTERGENIC
Aradu.A05	29183047	G	A	-0.67	0.666667	-0.666667			INTERGENIC
Aradu.A05	29205951	T	C	-0.75	0.75	-0.75	Aradu.8IN8U.1		INTRON		Unknown protein
Aradu.A05	29224764	C	T	-1	0.8	-0.8			INTERGENIC
Aradu.A05	29224981	C	T	-0.86	0.714286	-0.714286			INTERGENIC
Aradu.A05	29226741	G	T	-0.59	0.714286	-0.714286			INTERGENIC
Aradu.A05	29258799	G	T	-0.86	0.714286	-0.714286			INTERGENIC
Aradu.A05	29263232	G	T	-0.68	0.75	-0.75			INTERGENIC
Aradu.A05	29267854	G	A	-0.75	0.75	-0.75			INTERGENIC
Aradu.A05	29290766	C	A	-0.83	0.833333	-0.833333			INTERGENIC
Aradu.A05	29340485	C	G	-0.71	0.714286	-0.714286			INTERGENIC
Aradu.A05	29362099	T	C	-0.83	0.8	-0.8			INTERGENIC
Aradu.A05	29367491	C	T	-0.67	0.833333	-0.833333			INTERGENIC
Aradu.A05	29402553	G	A	-0.83	0.833333	-0.833333			INTERGENIC
Aradu.A05	31349539	G	T	-0.8	0.8	-0.8			INTERGENIC
Aradu.A05	36395841	G	A	0.67	0.833333	-0.833333			INTERGENIC
Aradu.A05	37808778	G	T	-1	0.8	-0.8			INTERGENIC
Aradu.A05	37913312	C	A	-0.75	0.8	-0.8			INTERGENIC
Aradu.A05	37948315	C	T	-0.66	0.8	-0.8			INTERGENIC
Aradu.A05	38400268	A	G	-0.75	0.75	-0.75			INTERGENIC
Aradu.A05	39524206	C	T	-0.52	0.636364	-0.636364			INTERGENIC
Aradu.A05	39677281	C	T	-0.59	0.714286	-0.714286			INTERGENIC
Aradu.A05	42865875	G	T	-0.63	0.8	-0.8			INTERGENIC
Aradu.A05	44362674	T	G	-0.52	0.636364	-0.636364			INTERGENIC
Aradu.A05	44921113	G	A	0.62	0.8	-0.8			INTERGENIC
Aradu.A05	45183092	T	A	0.64	0.75	-0.75			INTERGENIC
Aradu.A05	45387027	G	A	0.67	0.8	-0.8			INTERGENIC
Aradu.A05	48473779	C	T	0.71	0.714286	-0.714286			INTERGENIC
Aradu.A05	48750505	G	T	-0.58	0.666667	-0.666667			INTERGENIC
Aradu.A05	51005441	G	A	0.62	0.714286	-0.714286			INTERGENIC
Aradu.A05	53175570	G	A	-0.67	0.833333	-0.833333			INTERGENIC
Aradu.A05	55474696	A	G	-0.63	0.8	-0.8			INTERGENIC
Aradu.A05	56521274	T	C	0.6	0.8	-0.8			INTERGENIC
Aradu.A05	57962850	C	T	-0.71	0.8	-0.8			INTERGENIC
Aradu.A05	59601893	G	A	0.83	0.833333	-0.833333			INTERGENIC
Aradu.A05	60963661	T	C	0.86	0.8	-0.8			INTERGENIC
Aradu.A05	61814603	A	G	0.77	0.833333	-0.833333			INTERGENIC
Aradu.A05	61814605	A	G	0.6	0.714286	-0.714286			INTERGENIC
Aradu.A05	62369350	A	G	0.67	0.833333	-0.833333			INTERGENIC
Aradu.A05	62601556	C	A	-0.63	0.8	-0.8			INTERGENIC
Aradu.A05	62839081	T	G	0.67	0.8	-0.8			INTERGENIC
Aradu.A05	65259152	A	G	0.85	0.8	-0.8			INTERGENIC
Aradu.A05	65305604	C	G	-0.66	0.714286	-0.714286			INTERGENIC
Aradu.A05	67744603	A	G	-0.6	0.8	-0.8			INTERGENIC
Aradu.A05	68158463	C	T	0.71	0.8	-0.8			INTERGENIC
Aradu.A05	69414197	C	T	0.63	0.8	-0.8			INTERGENIC
Aradu.A05	69414226	T	C	-0.6	0.8	-0.8			INTERGENIC
Aradu.A05	71302379	A	T	-0.52	0.7	-0.7			INTERGENIC
Aradu.A05	77585527	C	A	0.67	0.8	-0.8			INTERGENIC
Aradu.A05	80440606	G	T	0.71	0.833333	-0.833333			INTERGENIC
Aradu.A05	80641308	T	C	0.63	0.8	-0.8			INTERGENIC
Aradu.A05	81178565	A	G	0.62	0.714286	-0.714286			INTERGENIC
Aradu.A05	83330976	A	G	0.6	0.714286	-0.714286			INTERGENIC
Aradu.A05	83740391	G	A	-0.78	0.75	-0.75			INTERGENIC
Aradu.A05	87377400	T	C	-0.62	0.8	-0.8			INTERGENIC
Aradu.A05	87901978	C	T	-0.58	0.714286	-0.714286			INTERGENIC
Aradu.A05	88393255	G	A	0.66	0.714286	-0.714286			INTERGENIC
Aradu.A05	88606907	C	T	-0.67	0.833333	-0.833333			INTERGENIC
Aradu.A05	88640082	C	T	-0.68	0.8	-0.8			INTERGENIC
Aradu.A05	89685905	A	C	0.83	0.8	-0.8			INTERGENIC
Aradu.A05	89754324	C	G	-0.5	0.636364	-0.636364	Aradu.CQZ7Y.1	MISSENSE	NON_SYNONYMOUS_CODING	Ctt/Gtt	ATP-binding ABC transporter%3B IPR011527 (ABC transporter type 1%2C transmembrane domain)%2C IPR027417 (P-loop containing nucleoside triphosphate hydrolase)%3B GO:0000166 (nucleotide binding)%2C GO:0005524 (ATP binding)%2C GO:0006810 (transport)%2C GO:0016021 (integral component of membrane)%2C GO:0016887 (ATPase activity)%2C GO:0017111 (nucleoside-triphosphatase activity)%2C GO:0055085 (transmem…
Aradu.A05	90036265	C	T	0.61	0.714286	-0.714286			INTERGENIC
Aradu.A05	90780616	C	T	1	0.833333	-0.833333			INTERGENIC
Aradu.A05	91084336	A	G	0.58	0.75	-0.75			INTERGENIC
Aradu.A05	91738270	C	T	-0.54	0.7	-0.7			INTERGENIC
Aradu.A05	92151098	C	A	-0.64	0.666667	-0.666667			INTERGENIC
Aradu.A05	92165849	C	T	-0.8	0.714286	-0.714286			INTERGENIC
Aradu.A05	94051166	G	T	0.47	0.615385	-0.615385	Aradu.V1Z49.1		INTRON		probable lysine-specific demethylase JMJ14-like isoform X7 [Glycine max]%3B IPR003889 (FY-rich%2C C-terminal)%3B GO:0005634 (nucleus)
Aradu.A05	94149590	T	C	0.67	0.833333	-0.833333			INTERGENIC
Aradu.A05	94415859	G	A	-0.52	0.636364	-0.636364			INTERGENIC
Aradu.A05	94424376	T	A	1	0.8	-0.8			INTERGENIC
Aradu.A05	94424377	T	C	1	0.8	-0.8			INTERGENIC
Aradu.A05	94709825	G	A	-0.71	0.75	-0.75	Aradu.FX0NF.1		INTRON		Heavy metal transport/detoxification superfamily protein%3B IPR006121 (Heavy metal-associated domain%2C HMA)%3B GO:0030001 (metal ion transport)%2C GO:0046872 (metal ion binding)
Aradu.A05	94852473	G	A	-1	0.75	-0.75			INTERGENIC
Aradu.A05	94979473	G	A	-0.71	0.8	-0.8			INTERGENIC
Aradu.A05	95482357	T	C	-0.85	0.8	-0.8	Aradu.49IMU.1		INTRON		Pentatricopeptide repeat (PPR) superfamily protein%3B IPR002885 (Pentatricopeptide repeat)
Aradu.A05	95484595	G	A	-0.72	0.8	-0.8	Aradu.49IMU.1		INTRON		Pentatricopeptide repeat (PPR) superfamily protein%3B IPR002885 (Pentatricopeptide repeat)
Aradu.A05	95788481	G	A	-0.8	0.8	-0.8			INTERGENIC
Aradu.A05	96059300	C	T	0.66	0.8	-0.8			INTERGENIC
Aradu.A05	96059305	A	T	0.66	0.8	-0.8			INTERGENIC
Aradu.A05	96472504	T	A	-0.86	0.8	-0.8			INTERGENIC
Aradu.A05	96943621	A	G	-0.64	0.75	-0.75			INTERGENIC
Aradu.A05	97050566	C	T	-0.52	0.636364	-0.636364	Aradu.WYZ5E.1		INTRON		annexin 5%3B IPR001464 (Annexin)%3B GO:0005509 (calcium ion binding)%2C GO:0005544 (calcium-dependent phospholipid binding)
Aradu.A05	97122032	G	A	-0.67	0.833333	-0.833333			INTERGENIC
Aradu.A05	97303502	G	A	-0.62	0.714286	-0.714286			INTERGENIC
Aradu.A05	97615642	C	T	-0.67	0.833333	-0.833333	Aradu.X6EP2.1		INTRON		aldo/keto reductase family oxidoreductase%3B IPR001395 (Aldo/keto reductase)%2C IPR023210 (NADP-dependent oxidoreductase domain)%3B GO:0016491 (oxidoreductase activity)%2C GO:0055114 (oxidation-reduction process)
Aradu.A05	98051215	T	A	0.55	0.75	-0.75			INTERGENIC
Aradu.A05	98617015	G	A	-0.73	0.833333	-0.833333			INTERGENIC
Aradu.A05	99364919	C	T	-0.8	0.8	-0.8			INTERGENIC
Aradu.A05	99896413	C	T	-0.8	0.8	-0.8			INTERGENIC
Aradu.A05	99992178	G	T	-0.6	0.714286	-0.714286			INTERGENIC
Aradu.A05	100043355	C	T	-0.83	0.833333	-0.833333	Aradu.CU182.1	MISSENSE	NON_SYNONYMOUS_CODING	tCa/tTa	hypothetical protein%3B IPR004332 (Transposase%2C MuDR%2C plant)
Aradu.A05	100047867	G	A	-0.67	0.75	-0.75			INTERGENIC
Aradu.A05	100096742	C	T	-0.83	0.833333	-0.833333			INTERGENIC
Aradu.A05	100206210	G	A	-0.8	0.8	-0.8			INTERGENIC
Aradu.A05	100286388	G	A	-0.63	0.7	-0.7			INTERGENIC
Aradu.A05	100377404	C	T	0.68	0.8	-0.8			INTERGENIC
Aradu.A05	101127401	G	A	-0.61	0.714286	-0.714286	Aradu.J6188.1	SILENT	SYNONYMOUS_CODING	gcG/gcA	Cytochrome P450 superfamily protein%3B IPR001128 (Cytochrome P450)%3B GO:0005506 (iron ion binding)%2C GO:0020037 (heme binding)%2C GO:0055114 (oxidation-reduction process)
Aradu.A05	101147348	C	T	-0.67	0.714286	-0.714286			INTERGENIC
Aradu.A05	101357598	C	T	-0.71	0.833333	-0.833333			INTERGENIC
Aradu.A05	101564997	G	A	-0.48	0.636364	-0.636364			INTERGENIC
Aradu.A05	101623111	C	T	-0.71	0.833333	-0.833333	Aradu.PTC1G.1		INTRON		spermidine synthase 1%3B IPR001045 (Spermidine/spermine synthases family)%3B GO:0003824 (catalytic activity)
Aradu.A05	101745850	G	A	-0.7	0.8	-0.8			INTERGENIC
Aradu.A05	102428990	C	T	-0.8	0.8	-0.8			INTERGENIC
Aradu.A05	102804456	A	T	-0.67	0.833333	-0.833333			INTERGENIC
Aradu.A05	102875352	C	T	-0.8	0.714286	-0.714286			INTERGENIC
Aradu.A05	102892084	A	T	-0.71	0.714286	-0.714286			INTERGENIC
Aradu.A05	102938480	C	G	-0.7	0.7	-0.7			INTERGENIC
Aradu.A05	103088880	C	T	-0.7	0.714286	-0.714286			INTERGENIC
Aradu.A05	103211127	C	T	-0.7	0.8	-0.8			INTERGENIC
Aradu.A05	103488198	A	T	-0.8	0.8	-0.8	Aradu.1HX6J.1		INTRON		Transmembrane amino acid transporter family protein%3B IPR013057 (Amino acid transporter%2C transmembrane)
Aradu.A05	103517755	G	A	-0.68	0.75	-0.75			INTERGENIC
Aradu.A05	103648746	C	T	-0.67	0.833333	-0.833333			INTERGENIC
Aradu.A05	103864306	A	G	-0.73	0.833333	-0.833333			INTERGENIC
Aradu.A05	103935140	G	A	-0.71	0.714286	-0.714286			INTERGENIC
Aradu.A05	105858247	G	T	-0.8	0.8	-0.8			INTERGENIC
Aradu.A05	107112780	C	T	-0.67	0.833333	-0.833333			INTERGENIC
Aradu.A05	107179664	A	C	0.57	0.666667	-0.666667			INTERGENIC
Aradu.A05	108186430	T	C	-0.63	0.75	-0.75			INTERGENIC
Aradu.A05	108595044	A	G	-0.7	0.8	-0.8			INTERGENIC
Aradu.A05	108793194	G	A	0.52	0.7	-0.7			INTERGENIC
Aradu.A05	108848252	C	T	-0.8	0.8	-0.8			INTERGENIC
Aradu.A05	109428566	G	A	-0.78	0.8	-0.8			INTERGENIC
Aradu.A06	183404	C	T	-0.7	0.8	-0.8			INTERGENIC
Aradu.A06	443842	G	A	-0.64	0.8	-0.8			INTERGENIC
Aradu.A06	1232060	T	C	-0.75	0.833333	-0.833333			INTERGENIC
Aradu.A06	1311908	T	C	0.8	0.8	-0.8			INTERGENIC
Aradu.A06	1934803	C	T	-0.58	0.7	-0.7			INTERGENIC
Aradu.A06	2489986	C	T	-0.79	0.666667	-0.666667	Aradu.LAI2T.1		UTR_5_PRIME		triacylglycerol lipase%3B IPR002921 (Lipase%2C class 3)%3B GO:0004806 (triglyceride lipase activity)%2C GO:0006629 (lipid metabolic process)
Aradu.A06	2806770	C	T	-0.89	0.833333	-0.833333			INTERGENIC
Aradu.A06	3379645	A	G	0.66	0.75	-0.75			INTERGENIC
Aradu.A06	4125240	G	A	-0.71	0.8	-0.8			INTERGENIC
Aradu.A06	4398185	C	T	0.8	0.8	-0.8			INTERGENIC
Aradu.A06	4576361	A	G	0.89	0.833333	-0.833333	Aradu.E3D7M.1	MISSENSE	NON_SYNONYMOUS_CODING	gAa/gGa	branched-chain-amino-acid aminotransferase-like protein%3B IPR001544 (Aminotransferase%2C class IV)%2C IPR027417 (P-loop containing nucleoside triphosphate hydrolase)%3B GO:0003824 (catalytic activity)%2C GO:0008152 (metabolic process)
Aradu.A06	5219140	C	T	1	0.714286	-0.714286			INTERGENIC
Aradu.A06	5607482	C	T	0.67	0.75	-0.75			INTERGENIC
Aradu.A06	5608241	G	A	1	0.8	-0.8			INTERGENIC
Aradu.A06	5743033	G	A	-0.8	0.8	-0.8			INTERGENIC
Aradu.A06	6420995	T	C	0.57	0.666667	-0.666667			INTERGENIC
Aradu.A06	6906603	C	G	0.68	0.8	-0.8			INTERGENIC
Aradu.A06	7185370	C	T	0.62	0.8	-0.8			INTERGENIC
Aradu.A06	7321954	G	A	-0.83	0.8	-0.8	Aradu.W3VVK.1	MISSENSE	NON_SYNONYMOUS_CODING	gCc/gTc	Serine-type peptidase n%3D1 Tax%3DGaldieria sulphuraria RepID%3DM2W341_GALSU%3B IPR001375 (Peptidase S9%2C prolyl oligopeptidase%2C catalytic domain)%2C IPR011042 (Six-bladed beta-propeller%2C TolB-like)%3B GO:0006508 (proteolysis)%2C GO:0008236 (serine-type peptidase activity)
Aradu.A06	7330929	G	A	0.62	0.8	-0.8			INTERGENIC
Aradu.A06	7758089	G	A	0.66	0.75	-0.75			INTERGENIC
Aradu.A06	8317829	G	A	0.59	0.7	-0.7			INTERGENIC
Aradu.A06	10948916	C	T	0.83	0.8	-0.8			INTERGENIC
Aradu.A06	13817065	G	A	0.75	0.714286	-0.714286			INTERGENIC
Aradu.A06	14735104	C	T	-0.78	0.75	-0.75			INTERGENIC
Aradu.A06	15094465	G	A	-0.71	0.8	-0.8			INTERGENIC
Aradu.A06	15108465	T	C	-0.56	0.666667	-0.666667			INTERGENIC
Aradu.A06	16238063	A	G	-0.68	0.8	-0.8			INTERGENIC
Aradu.A06	17102749	A	T	-0.63	0.8	-0.8			INTERGENIC
Aradu.A06	17393430	G	T	0.55	0.75	-0.75			INTERGENIC
Aradu.A06	17727534	G	A	-0.88	0.8	-0.8			INTERGENIC
Aradu.A06	18070513	G	A	-0.71	0.8	-0.8			INTERGENIC
Aradu.A06	18244663	G	A	-0.76	0.714286	-0.714286			INTERGENIC
Aradu.A06	18748167	C	T	-0.71	0.8	-0.8			INTERGENIC
Aradu.A06	18967134	C	T	-0.57	0.666667	-0.666667			INTERGENIC
Aradu.A06	19739302	G	A	-0.83	0.833333	-0.833333			INTERGENIC
Aradu.A06	19857882	G	A	-1	0.833333	-0.833333			INTERGENIC
Aradu.A06	20535594	A	G	-0.64	0.8	-0.8			INTERGENIC
Aradu.A06	20829775	C	T	0.63	0.8	-0.8			INTERGENIC
Aradu.A06	21119200	C	T	0.47	0.615385	-0.615385			INTERGENIC
Aradu.A06	22293964	T	A	-0.86	0.714286	-0.714286			INTERGENIC
Aradu.A06	22745270	C	T	-0.62	0.714286	-0.714286			INTERGENIC
Aradu.A06	22955187	C	T	-0.71	0.714286	-0.714286			INTERGENIC
Aradu.A06	23213502	C	T	-0.67	0.833333	-0.833333			INTERGENIC
Aradu.A06	24201314	A	T	-0.8	0.8	-0.8			INTERGENIC
Aradu.A06	24288040	T	G	-0.8	0.8	-0.8			INTERGENIC
Aradu.A06	24303002	T	G	0.72	0.7	-0.7			INTERGENIC
Aradu.A06	24337273	C	A	-0.88	0.8	-0.8			INTERGENIC
Aradu.A06	24472398	C	A	-0.8	0.8	-0.8			INTERGENIC
Aradu.A06	25655009	G	A	-0.83	0.833333	-0.833333			INTERGENIC
Aradu.A06	25986262	G	A	-0.58	0.714286	-0.714286			INTERGENIC
Aradu.A06	26142466	C	A	-0.72	0.8	-0.8			INTERGENIC
Aradu.A06	26315144	G	A	-0.8	0.8	-0.8	Aradu.V8WIK.1	MISSENSE	NON_SYNONYMOUS_CODING	Gga/Aga	Unknown protein
Aradu.A06	26588626	C	T	-0.7	0.833333	-0.833333			INTERGENIC
Aradu.A06	27748538	G	A	-0.55	0.7	-0.7			INTERGENIC
Aradu.A06	27852403	G	A	-0.66	0.75	-0.75			INTERGENIC
Aradu.A06	28153323	G	T	-0.67	0.8	-0.8			INTERGENIC
Aradu.A06	28324459	G	A	-0.61	0.714286	-0.714286			INTERGENIC
Aradu.A06	28763745	G	T	-0.8	0.8	-0.8			INTERGENIC
Aradu.A06	29508844	G	C	-0.67	0.8	-0.8			INTERGENIC
Aradu.A06	30482835	C	T	-0.67	0.833333	-0.833333			INTERGENIC
Aradu.A06	30509548	T	G	-0.67	0.833333	-0.833333			INTERGENIC
Aradu.A06	30616930	C	T	-0.67	0.8	-0.8			INTERGENIC
Aradu.A06	30646232	C	A	-0.67	0.8	-0.8			INTERGENIC
Aradu.A06	30686138	C	T	0.75	0.714286	-0.714286			INTERGENIC
Aradu.A06	30790328	C	A	-0.86	0.714286	-0.714286			INTERGENIC
Aradu.A06	31452958	G	A	0.8	0.8	-0.8			INTERGENIC
Aradu.A06	31767792	G	T	-0.71	0.714286	-0.714286			INTERGENIC
Aradu.A06	32181407	C	T	-0.58	0.714286	-0.714286			INTERGENIC
Aradu.A06	32337741	G	A	-0.67	0.8	-0.8			INTERGENIC
Aradu.A06	33001440	C	T	-0.48	0.636364	-0.636364			INTERGENIC
Aradu.A06	33134773	G	A	0.52	0.588235	-0.588235			INTERGENIC
Aradu.A06	33501532	G	A	-0.62	0.8	-0.8			INTERGENIC
Aradu.A06	33525223	C	A	-0.58	0.714286	-0.714286			INTERGENIC
Aradu.A06	33938588	G	T	-0.75	0.8	-0.8			INTERGENIC
Aradu.A06	34234248	G	A	-1	0.8	-0.8			INTERGENIC
Aradu.A06	34331219	C	A	-0.67	0.833333	-0.833333			INTERGENIC
Aradu.A06	34389626	T	A	-0.8	0.8	-0.8			INTERGENIC
Aradu.A06	34435204	C	A	0.63	0.8	-0.8			INTERGENIC
Aradu.A06	34444017	G	T	-0.67	0.8	-0.8			INTERGENIC
Aradu.A06	35534587	C	T	0.66	0.8	-0.8			INTERGENIC
Aradu.A06	36586679	G	A	-0.53	0.642857	-0.642857			INTERGENIC
Aradu.A06	36588078	G	A	-0.52	0.636364	-0.636364			INTERGENIC
Aradu.A06	37699416	T	G	-0.68	0.8	-0.8			INTERGENIC
Aradu.A06	39422178	C	T	-0.6	0.666667	-0.666667			INTERGENIC
Aradu.A06	39621830	G	T	-0.6	0.714286	-0.714286			INTERGENIC
Aradu.A06	39622758	G	C	-0.75	0.8	-0.8			INTERGENIC
Aradu.A06	39627690	C	A	0.58	0.714286	-0.714286			INTERGENIC
Aradu.A06	40226899	C	A	-0.64	0.75	-0.75			INTERGENIC
Aradu.A06	40441790	C	T	-0.77	0.833333	-0.833333			INTERGENIC
Aradu.A06	40517066	A	T	-0.63	0.8	-0.8			INTERGENIC
Aradu.A06	40517977	C	T	-0.8	0.8	-0.8			INTERGENIC
Aradu.A06	40620199	G	A	-0.71	0.714286	-0.714286			INTERGENIC
Aradu.A06	40727360	G	A	0.62	0.714286	-0.714286			INTERGENIC
Aradu.A06	40920413	C	T	-0.75	0.8	-0.8			INTERGENIC
Aradu.A06	40965854	G	A	0.57	0.666667	-0.666667			INTERGENIC
Aradu.A06	41823544	C	T	-0.58	0.666667	-0.666667			INTERGENIC
Aradu.A06	42092789	A	G	-0.8	0.8	-0.8			INTERGENIC
Aradu.A06	42552062	T	C	-0.63	0.8	-0.8			INTERGENIC
Aradu.A06	42623526	G	A	-0.86	0.714286	-0.714286			INTERGENIC
Aradu.A06	42759365	G	A	0.75	0.75	-0.75			INTERGENIC
Aradu.A06	42829805	A	T	0.87	0.75	-0.75			INTERGENIC
Aradu.A06	42978022	A	G	0.56	0.666667	-0.666667			INTERGENIC
Aradu.A06	43076285	A	G	-0.76	0.714286	-0.714286			INTERGENIC
Aradu.A06	43480717	T	C	-0.67	0.833333	-0.833333			INTERGENIC
Aradu.A06	43678481	A	C	-0.48	0.636364	-0.636364			INTERGENIC
Aradu.A06	43786965	G	A	-0.83	0.8	-0.8			INTERGENIC
Aradu.A06	43829678	C	T	-0.65	0.8	-0.8			INTERGENIC
Aradu.A06	43992882	C	T	-0.69	0.833333	-0.833333			INTERGENIC
Aradu.A06	44579830	G	A	0.6	0.8	-0.8			INTERGENIC
Aradu.A06	44625339	C	T	-0.71	0.8	-0.8			INTERGENIC
Aradu.A06	45048460	C	T	-0.71	0.833333	-0.833333			INTERGENIC
Aradu.A06	45203404	C	A	-0.59	0.714286	-0.714286			INTERGENIC
Aradu.A06	45362992	C	A	-0.8	0.8	-0.8			INTERGENIC
Aradu.A06	45547219	G	A	-0.71	0.714286	-0.714286			INTERGENIC
Aradu.A06	45660314	C	T	-0.8	0.714286	-0.714286			INTERGENIC
Aradu.A06	45697765	C	T	-0.73	0.833333	-0.833333			INTERGENIC
Aradu.A06	45789215	G	T	-0.62	0.8	-0.8			INTERGENIC
Aradu.A06	46276470	T	A	-0.78	0.8	-0.8			INTERGENIC
Aradu.A06	47352530	A	G	-0.86	0.833333	-0.833333			INTERGENIC
Aradu.A06	47945751	C	T	-0.78	0.75	-0.75			INTERGENIC
Aradu.A06	48184599	A	G	-0.8	0.8	-0.8	Aradu.7KH4Z.1	SILENT	SYNONYMOUS_CODING	ctT/ctC	Unknown protein
Aradu.A06	48494584	C	T	0.71	0.8	-0.8			INTERGENIC
Aradu.A06	48508611	G	T	0.66	0.666667	-0.666667			INTERGENIC
Aradu.A06	48521781	C	T	-0.71	0.8	-0.8			INTERGENIC
Aradu.A06	48525514	T	A	-0.52	0.7	-0.7			INTERGENIC
Aradu.A06	48670615	G	T	-0.71	0.8	-0.8			INTERGENIC
Aradu.A06	48675770	T	C	-0.8	0.8	-0.8			INTERGENIC
Aradu.A06	48705085	G	A	0.63	0.8	-0.8			INTERGENIC
Aradu.A06	49033630	G	T	-0.67	0.8	-0.8			INTERGENIC
Aradu.A06	50129113	A	G	-0.71	0.8	-0.8			INTERGENIC
Aradu.A06	50964268	G	T	-0.67	0.833333	-0.833333			INTERGENIC
Aradu.A06	51280703	T	A	0.64	0.75	-0.75			INTERGENIC
Aradu.A06	51409767	G	A	-0.77	0.833333	-0.833333			INTERGENIC
Aradu.A06	51667328	C	A	-0.85	0.8	-0.8			INTERGENIC
Aradu.A06	51672318	G	A	0.8	0.8	-0.8			INTERGENIC
Aradu.A06	51826371	C	T	-0.56	0.666667	-0.666667			INTERGENIC
Aradu.A06	52043777	C	T	-0.75	0.833333	-0.833333			INTERGENIC
Aradu.A06	52578345	G	A	-0.83	0.8	-0.8			INTERGENIC
Aradu.A06	52858934	G	A	-0.61	0.636364	-0.636364			INTERGENIC
Aradu.A06	53147615	C	T	0.83	0.8	-0.8	Aradu.KV3KX.1	MISSENSE	NON_SYNONYMOUS_CODING	Gtc/Atc	Water-selective transport intrinsic membrane protein 1 n%3D1 Tax%3DLotus japonicus RepID%3DQ9LKJ6_LOTJA%3B IPR000425 (Major intrinsic protein)%2C IPR023271 (Aquaporin-like)%3B GO:0005215 (transporter activity)%2C GO:0006810 (transport)%2C GO:0016020 (membrane)
Aradu.A06	53369784	G	A	-0.8	0.8	-0.8			INTERGENIC
Aradu.A06	53540726	C	T	-0.67	0.833333	-0.833333			INTERGENIC
Aradu.A06	53624170	G	A	-0.67	0.833333	-0.833333			INTERGENIC
Aradu.A06	54391321	G	A	-0.71	0.714286	-0.714286			INTERGENIC
Aradu.A06	54899600	C	A	-0.58	0.714286	-0.714286			INTERGENIC
Aradu.A06	55517143	C	A	-0.7	0.8	-0.8			INTERGENIC
Aradu.A06	56503794	G	A	-0.8	0.8	-0.8			INTERGENIC
Aradu.A06	57250171	C	A	-0.75	0.8	-0.8			INTERGENIC
Aradu.A06	57987968	G	T	-0.88	0.8	-0.8			INTERGENIC
Aradu.A06	58104003	C	T	-0.56	0.666667	-0.666667			INTERGENIC
Aradu.A06	58496898	C	T	-0.58	0.714286	-0.714286			INTERGENIC
Aradu.A06	58518103	C	T	-0.7	0.666667	-0.666667			INTERGENIC
Aradu.A06	58520273	C	T	0.51	0.75	-0.75			INTERGENIC
Aradu.A06	58591105	C	A	-0.58	0.714286	-0.714286			INTERGENIC
Aradu.A06	59041631	A	G	-0.8	0.8	-0.8			INTERGENIC
Aradu.A06	59183024	G	A	-0.67	0.8	-0.8			INTERGENIC
Aradu.A06	59597452	T	C	0.78	0.8	-0.8			INTERGENIC
Aradu.A06	59604661	G	A	0.91	0.8	-0.8			INTERGENIC
Aradu.A06	60452265	T	A	-0.61	0.714286	-0.714286			INTERGENIC
Aradu.A06	60654683	G	T	1	0.8	-0.8			INTERGENIC
Aradu.A06	61026798	C	G	0.8	0.8	-0.8			INTERGENIC
Aradu.A06	61086593	C	T	-0.55	0.636364	-0.636364			INTERGENIC
Aradu.A06	61153164	G	C	-0.71	0.714286	-0.714286			INTERGENIC
Aradu.A06	61231852	G	A	-0.67	0.75	-0.75			INTERGENIC
Aradu.A06	61522975	T	C	-0.67	0.8	-0.8			INTERGENIC
Aradu.A06	61760523	T	A	0.59	0.714286	-0.714286			INTERGENIC
Aradu.A06	62108463	C	T	0.55	0.75	-0.75			INTERGENIC
Aradu.A06	62131499	G	A	-0.64	0.714286	-0.714286			INTERGENIC
Aradu.A06	62202438	T	G	-1	0.833333	-0.833333			INTERGENIC
Aradu.A06	62538946	C	T	0.66	0.8	-0.8			INTERGENIC
Aradu.A06	62645851	A	T	-0.67	0.833333	-0.833333			INTERGENIC
Aradu.A06	63289518	G	T	-0.67	0.666667	-0.666667			INTERGENIC
Aradu.A06	64078030	T	A	0.61	0.714286	-0.714286			INTERGENIC
Aradu.A06	64699564	G	A	0.52	0.75	-0.75			INTERGENIC
Aradu.A06	65903256	C	A	-0.53	0.666667	-0.666667			INTERGENIC
Aradu.A06	65929852	G	A	-0.86	0.714286	-0.714286			INTERGENIC
Aradu.A06	65935304	C	A	-0.67	0.8	-0.8			INTERGENIC
Aradu.A06	66462890	T	A	-0.77	0.75	-0.75			INTERGENIC
Aradu.A06	66616659	G	A	-0.66	0.8	-0.8			INTERGENIC
Aradu.A06	67308482	C	T	-0.71	0.833333	-0.833333			INTERGENIC
Aradu.A06	67710650	G	T	0.63	0.714286	-0.714286			INTERGENIC
Aradu.A06	67862774	G	A	-0.83	0.833333	-0.833333			INTERGENIC
Aradu.A06	67879700	C	G	-0.67	0.833333	-0.833333			INTERGENIC
Aradu.A06	68007997	C	T	-0.67	0.8	-0.8			INTERGENIC
Aradu.A06	68066929	C	A	-0.75	0.714286	-0.714286			INTERGENIC
Aradu.A06	68601962	C	G	-0.58	0.714286	-0.714286			INTERGENIC
Aradu.A06	68604201	T	C	-0.8	0.8	-0.8			INTERGENIC
Aradu.A06	68770112	C	A	-0.88	0.8	-0.8			INTERGENIC
Aradu.A06	68808019	G	C	0.55	0.75	-0.75			INTERGENIC
Aradu.A06	69251076	G	A	-0.67	0.8	-0.8			INTERGENIC
Aradu.A06	70309476	C	T	-0.67	0.833333	-0.833333	Aradu.01M0I.1	MISSENSE	NON_SYNONYMOUS_CODING	Gta/Ata	Ribosomal protein L1p/L10e family%3B IPR023674 (Ribosomal protein L1-like)%2C IPR028364 (Ribosomal protein L1/ribosomal biogenesis protein)%3B GO:0003723 (RNA binding)%2C GO:0003735 (structural constituent of ribosome)%2C GO:0006412 (translation)%2C GO:0015934 (large ribosomal subunit)
Aradu.A06	71198375	T	G	0.67	0.714286	-0.714286	Aradu.NQ3D2.1		INTRON		NADH dehydrogenase subunit 2 [Glycine max]
Aradu.A06	71551317	G	A	0.59	0.714286	-0.714286			INTERGENIC
Aradu.A06	71714297	C	G	-0.69	0.636364	-0.636364			INTERGENIC
Aradu.A06	71757575	G	A	-0.68	0.8	-0.8			INTERGENIC
Aradu.A06	73012301	G	A	0.66	0.8	-0.8			INTERGENIC
Aradu.A06	73602958	C	T	-0.67	0.8	-0.8			INTERGENIC
Aradu.A06	73653897	G	A	-0.8	0.8	-0.8			INTERGENIC
Aradu.A06	73696417	A	T	-0.62	0.8	-0.8			INTERGENIC
Aradu.A06	73833645	A	T	-0.86	0.714286	-0.714286			INTERGENIC
Aradu.A06	74510205	C	T	-0.67	0.833333	-0.833333			INTERGENIC
Aradu.A06	74555529	G	A	-0.83	0.833333	-0.833333			INTERGENIC
Aradu.A06	75394477	A	G	-0.67	0.833333	-0.833333			INTERGENIC
Aradu.A06	75397044	C	T	-0.6	0.7	-0.7			INTERGENIC
Aradu.A06	75478580	G	A	-0.67	0.833333	-0.833333			INTERGENIC
Aradu.A06	75584149	C	T	-0.67	0.833333	-0.833333			INTERGENIC
Aradu.A06	75609928	G	T	-0.63	0.8	-0.8			INTERGENIC
Aradu.A06	76366290	C	T	-0.67	0.833333	-0.833333			INTERGENIC
Aradu.A06	76399540	A	G	-0.56	0.666667	-0.666667			INTERGENIC
Aradu.A06	76506472	G	A	-0.75	0.8	-0.8			INTERGENIC
Aradu.A06	76585006	G	A	0.93	0.833333	-0.833333			INTERGENIC
Aradu.A06	76626932	C	T	-0.61	0.714286	-0.714286			INTERGENIC
Aradu.A06	77138784	G	A	-0.67	0.8	-0.8			INTERGENIC
Aradu.A06	77228823	T	C	-0.6	0.7	-0.7			INTERGENIC
Aradu.A06	77553784	C	A	-0.71	0.8	-0.8			INTERGENIC
Aradu.A06	78014460	C	T	-0.83	0.833333	-0.833333			INTERGENIC
Aradu.A06	78167308	C	A	-0.62	0.714286	-0.714286			INTERGENIC
Aradu.A06	78275555	G	T	-0.7	0.8	-0.8			INTERGENIC
Aradu.A06	78749031	G	A	-0.67	0.833333	-0.833333			INTERGENIC
Aradu.A06	78968652	C	A	-1	0.714286	-0.714286			INTERGENIC
Aradu.A06	79559784	C	T	-0.67	0.8	-0.8			INTERGENIC
Aradu.A06	80198145	C	T	-0.72	0.833333	-0.833333			INTERGENIC
Aradu.A06	80225479	G	A	0.59	0.714286	-0.714286			INTERGENIC
Aradu.A06	80431377	G	T	-0.78	0.714286	-0.714286			INTERGENIC
Aradu.A06	81529828	G	A	-0.67	0.833333	-0.833333			INTERGENIC
Aradu.A06	81889429	G	A	-0.6	0.7	-0.7			INTERGENIC
Aradu.A06	82214146	C	T	-0.58	0.714286	-0.714286			INTERGENIC
Aradu.A06	82411146	G	A	-0.61	0.714286	-0.714286			INTERGENIC
Aradu.A06	82460171	A	G	0.6	0.714286	-0.714286			INTERGENIC
Aradu.A06	82762543	C	T	0.8	0.8	-0.8			INTERGENIC
Aradu.A06	82851050	G	A	-0.67	0.8	-0.8	Aradu.7P0LU.1		INTRON		Tetratricopeptide repeat (TPR)-like superfamily protein
Aradu.A06	82946975	C	A	-0.67	0.8	-0.8			INTERGENIC
Aradu.A06	83936651	A	T	0.62	0.75	-0.75			INTERGENIC
Aradu.A06	84050967	G	A	-0.76	0.714286	-0.714286			INTERGENIC
Aradu.A06	84316220	A	G	1	0.8	-0.8			INTERGENIC
Aradu.A06	84415138	C	T	0.62	0.75	-0.75			INTERGENIC
Aradu.A06	84968050	C	A	-0.61	0.714286	-0.714286			INTERGENIC
Aradu.A06	86558947	T	C	-0.71	0.833333	-0.833333			INTERGENIC
Aradu.A06	86743919	G	A	-0.61	0.714286	-0.714286			INTERGENIC
Aradu.A06	87071522	A	T	-0.75	0.75	-0.75			INTERGENIC
Aradu.A06	87468748	A	G	-0.78	0.8	-0.8			INTERGENIC
Aradu.A06	87975709	C	T	-0.62	0.8	-0.8			INTERGENIC
Aradu.A06	88269120	G	A	-0.67	0.833333	-0.833333			INTERGENIC
Aradu.A06	89014498	T	C	-0.58	0.714286	-0.714286			INTERGENIC
Aradu.A06	89323754	C	T	-0.88	0.833333	-0.833333			INTERGENIC
Aradu.A06	91325093	G	T	-0.8	0.8	-0.8			INTERGENIC
Aradu.A06	91666455	G	A	-0.76	0.714286	-0.714286			INTERGENIC
Aradu.A06	91680923	A	G	-0.69	0.833333	-0.833333			INTERGENIC
Aradu.A06	91963208	G	A	-0.83	0.833333	-0.833333			INTERGENIC
Aradu.A06	92931744	A	G	-0.8	0.8	-0.8	Aradu.97Y1M.1		INTRON		Coatomer%2C beta' subunit%3B IPR015943 (WD40/YVTN repeat-like-containing domain)%3B GO:0005515 (protein binding)
Aradu.A06	93125663	C	A	0.6	0.75	-0.75	Aradu.XR3BY.1		INTRON		calcium-binding mitochondrial carrier protein SCaMC-1-like [Glycine max]%3B IPR002067 (Mitochondrial carrier protein)%2C IPR011992 (EF-hand domain pair)%2C IPR023395 (Mitochondrial carrier domain)%3B GO:0005509 (calcium ion binding)%2C GO:0055085 (transmembrane transport)
Aradu.A06	93532597	G	A	0.8	0.8	-0.8			INTERGENIC
Aradu.A06	93676154	A	T	-0.91	0.8	-0.8			INTERGENIC
Aradu.A06	93771350	T	C	-0.71	0.714286	-0.714286			INTERGENIC
Aradu.A06	94009162	C	T	-0.71	0.714286	-0.714286			INTERGENIC
Aradu.A06	94193808	G	A	0.51	0.75	-0.75			INTERGENIC
Aradu.A06	94440414	G	A	1	0.8	-0.8			INTERGENIC
Aradu.A06	94640586	C	T	-0.7	0.8	-0.8			INTERGENIC
Aradu.A06	94927074	C	A	0.66	0.8	-0.8			INTERGENIC
Aradu.A06	95055253	A	T	-0.83	0.8	-0.8			INTERGENIC
Aradu.A06	95055256	A	T	-0.83	0.8	-0.8			INTERGENIC
Aradu.A06	95552418	C	T	-0.7	0.8	-0.8			INTERGENIC
Aradu.A06	95863103	C	T	0.52	0.7	-0.7			INTERGENIC
Aradu.A06	97118550	A	G	0.8	0.8	-0.8			INTERGENIC
Aradu.A06	98456627	G	A	-0.7	0.8	-0.8			INTERGENIC
Aradu.A06	98521090	T	A	-0.8	0.8	-0.8			INTERGENIC
Aradu.A06	99200784	G	A	0.67	0.8	-0.8			INTERGENIC
Aradu.A06	99201281	T	A	-0.67	0.833333	-0.833333			INTERGENIC
Aradu.A06	99941925	C	T	-0.64	0.636364	-0.636364	Aradu.25H68.1		INTRON		receptor kinase 2%3B IPR002902 (Gnk2-homologous domain)%2C IPR011009 (Protein kinase-like domain)%2C IPR013320 (Concanavalin A-like lectin/glucanase%2C subgroup)%3B GO:0004672 (protein kinase activity)%2C GO:0005524 (ATP binding)%2C GO:0006468 (protein phosphorylation)
Aradu.A06	104549535	A	T	-1	0.8	-0.8			INTERGENIC
Aradu.A06	104696575	C	T	-0.66	0.714286	-0.714286			INTERGENIC
Aradu.A06	105064337	C	A	-0.67	0.8	-0.8	Aradu.NYP4Z.1		UTR_5_PRIME		RING finger and CHY zinc finger protein%3B IPR004039 (Rubredoxin-type fold)%2C IPR008913 (Zinc finger%2C CHY-type)%2C IPR013083 (Zinc finger%2C RING/FYVE/PHD-type)%3B GO:0005515 (protein binding)%2C GO:0008270 (zinc ion binding)
Aradu.A06	105081080	G	A	-0.67	0.75	-0.75			INTERGENIC
Aradu.A06	107466874	T	C	0.71	0.615385	-0.615385			INTERGENIC
Aradu.A06	108461505	T	A	-1	0.8	-0.8			INTERGENIC
Aradu.A06	108493348	T	G	-0.69	0.8	-0.8	Aradu.T33LR.1		INTRON		Flavin-binding monooxygenase family protein%3B IPR013027 (FAD-dependent pyridine nucleotide-disulphide oxidoreductase)%2C IPR020946 (Flavin monooxygenase-like)%3B GO:0050660 (flavin adenine dinucleotide binding)%2C GO:0050661 (NADP binding)%2C GO:0055114 (oxidation-reduction process)
Aradu.A06	108505646	G	A	0.51	0.7	-0.7	Aradu.I3T1H.1		INTRON		PHD finger protein ALFIN-LIKE 4-like [Glycine max]%3B IPR013083 (Zinc finger%2C RING/FYVE/PHD-type)%2C IPR021998 (Alfin)%3B GO:0005515 (protein binding)%2C GO:0008270 (zinc ion binding)%2C GO:0042393 (histone binding)
Aradu.A06	108998882	C	T	-0.86	0.8	-0.8			INTERGENIC
Aradu.A06	109432259	A	G	-0.71	0.833333	-0.833333			INTERGENIC
Aradu.A06	109838174	C	T	-0.63	0.8	-0.8	Aradu.BR0NQ.1		INTRON		FKBP-like peptidyl-prolyl cis-trans isomerase family protein%3B IPR001179 (Peptidyl-prolyl cis-trans isomerase%2C FKBP-type%2C domain)%2C IPR011990 (Tetratricopeptide-like helical)%2C IPR023114 (Elongated TPR repeat-containing domain)%2C IPR023566 (Peptidyl-prolyl cis-trans isomerase%2C FKBP-type)%3B GO:0005515 (protein binding)%2C GO:0006457 (protein folding)
Aradu.A06	109852507	C	T	-0.8	0.8	-0.8			INTERGENIC
Aradu.A06	109972732	A	T	-0.8	0.8	-0.8	Aradu.0W71J.1		UTR_3_PRIME		Protein kinase superfamily protein%3B IPR011009 (Protein kinase-like domain)%3B GO:0004672 (protein kinase activity)%2C GO:0005524 (ATP binding)%2C GO:0006468 (protein phosphorylation)
Aradu.A06	110149449	G	A	-0.59	0.666667	-0.666667	Aradu.AS3FP.1	SILENT	SYNONYMOUS_CODING	ttG/ttA	nucleic acid binding%3B IPR012677 (Nucleotide-binding%2C alpha-beta plait)%2C IPR012921 (Spen paralogue and orthologue SPOC%2C C-terminal)%2C IPR016194 (SPOC like C-terminal domain)%3B GO:0000166 (nucleotide binding)%2C GO:0003676 (nucleic acid binding)
Aradu.A06	110226023	A	G	-0.67	0.833333	-0.833333			INTERGENIC
Aradu.A06	110273394	G	A	-0.78	0.833333	-0.833333			INTERGENIC
Aradu.A06	110319081	C	T	-0.6	0.8	-0.8			INTERGENIC
Aradu.A06	110331110	T	C	-0.67	0.666667	-0.666667			INTERGENIC
Aradu.A06	110441671	T	G	-0.83	0.833333	-0.833333			INTERGENIC
Aradu.A06	111312913	C	T	-0.53	0.636364	-0.636364	Aradu.S2GKW.1		INTRON		Unknown protein
Aradu.A06	111349615	C	T	-0.64	0.636364	-0.636364			INTERGENIC
Aradu.A06	111398486	C	T	-0.53	0.636364	-0.636364			INTERGENIC
Aradu.A06	111442762	C	T	-0.54	0.625	-0.5625	Aradu.0T5X0.1	MISSENSE	NON_SYNONYMOUS_CODING	Gaa/Aaa	receptor-like protein kinase 1%3B IPR011009 (Protein kinase-like domain)%3B GO:0004672 (protein kinase activity)%2C GO:0005524 (ATP binding)%2C GO:0006468 (protein phosphorylation)
Aradu.A06	111562675	G	A	0.52	0.7	-0.7			INTERGENIC
Aradu.A06	112188090	C	T	-0.61	0.636364	-0.636364			INTERGENIC
Aradu.A06	112240346	C	A	-0.66	0.8	-0.8			INTERGENIC
Aradu.A06	112280363	G	A	-0.55	0.636364	-0.636364			INTERGENIC
Aradu.A06	112334055	G	A	-0.63	0.666667	-0.666667			INTERGENIC
Aradu.A07	143194	G	A	-1	0.833333	-0.833333			INTERGENIC
Aradu.A07	559046	C	T	-0.71	0.714286	-0.714286	Aradu.42U04.1	MISSENSE	NON_SYNONYMOUS_CODING	Cgc/Tgc	Zinc finger (C3HC4-type RING finger) family protein%3B IPR003105 (SRA-YDG)%2C IPR013083 (Zinc finger%2C RING/FYVE/PHD-type)%2C IPR015947 (PUA-like domain)%3B GO:0005515 (protein binding)%2C GO:0008270 (zinc ion binding)%2C GO:0042393 (histone binding)
Aradu.A07	579931	C	G	-0.67	0.8	-0.8	Aradu.A599R.1	SILENT	SYNONYMOUS_CODING	gtC/gtG	FASCICLIN-like arabinogalactan 2%3B IPR000782 (FAS1 domain)
Aradu.A07	582315	C	A	-1	0.666667	-0.666667			INTERGENIC
Aradu.A07	641072	T	G	0.6	0.7	-0.7	Aradu.6T298.1	MISSENSE	NON_SYNONYMOUS_CODING	Aca/Cca	ATP-binding ABC transporter%3B IPR011527 (ABC transporter type 1%2C transmembrane domain)%2C IPR027417 (P-loop containing nucleoside triphosphate hydrolase)%3B GO:0000166 (nucleotide binding)%2C GO:0005524 (ATP binding)%2C GO:0006810 (transport)%2C GO:0016021 (integral component of membrane)%2C GO:0016887 (ATPase activity)%2C GO:0017111 (nucleoside-triphosphatase activity)%2C GO:0055085 (transmem…
Aradu.A07	1288870	C	T	-1	0.8	-0.8			INTERGENIC
Aradu.A07	1351980	C	A	-1	0.833333	-0.833333	Aradu.C64A0.1	MISSENSE	NON_SYNONYMOUS_CODING	aGc/aTc	receptor-like protein kinase 2%3B IPR001611 (Leucine-rich repeat)%2C IPR003591 (Leucine-rich repeat%2C typical subtype)%2C IPR011009 (Protein kinase-like domain)%2C IPR013210 (Leucine-rich repeat-containing N-terminal%2C type 2)%3B GO:0004672 (protein kinase activity)%2C GO:0005515 (protein binding)%2C GO:0005524 (ATP binding)%2C GO:0006468 (protein phosphorylation)
Aradu.A07	1355038	G	A	-0.66	0.8	-0.8			INTERGENIC
Aradu.A07	1371249	G	A	-0.75	0.833333	-0.833333			INTERGENIC
Aradu.A07	1376694	C	T	-0.7	0.833333	-0.833333			INTERGENIC
Aradu.A07	1423142	A	C	-1	0.8	-0.8			INTERGENIC
Aradu.A07	1682130	C	T	-0.75	0.714286	-0.714286			INTERGENIC
Aradu.A07	1710388	G	T	-0.8	0.833333	-0.833333			INTERGENIC
Aradu.A07	1965192	G	A	0.8	0.7	-0.7	Aradu.FA6IJ.1		INTRON		Cytochrome P450 superfamily protein%3B IPR001128 (Cytochrome P450)%3B GO:0005506 (iron ion binding)%2C GO:0020037 (heme binding)%2C GO:0055114 (oxidation-reduction process)
Aradu.A07	1966520	C	T	0.75	0.8	-0.8	Aradu.FA6IJ.1	MISSENSE	NON_SYNONYMOUS_CODING	cCa/cTa	Cytochrome P450 superfamily protein%3B IPR001128 (Cytochrome P450)%3B GO:0005506 (iron ion binding)%2C GO:0020037 (heme binding)%2C GO:0055114 (oxidation-reduction process)
Aradu.A07	2014123	A	T	0.67	0.833333	-0.833333	Aradu.E4KMK.1	MISSENSE	NON_SYNONYMOUS_CODING	agT/agA	Ribosomal protein L1p/L10e family%3B IPR016094 (Ribosomal protein L1%2C 2-layer alpha/beta-sandwich)%2C IPR016095 (Ribosomal protein L1%2C 3-layer alpha/beta-sandwich)%2C IPR023674 (Ribosomal protein L1-like)%2C IPR028364 (Ribosomal protein L1/ribosomal biogenesis protein)%3B GO:0003723 (RNA binding)
Aradu.A07	2692053	C	T	-0.6	0.714286	-0.714286	Aradu.CZD45.1		INTRON		DNA mismatch repair protein MutS%3B IPR000432 (DNA mismatch repair protein MutS%2C C-terminal)%2C IPR007696 (DNA mismatch repair protein MutS%2C core)%2C IPR027417 (P-loop containing nucleoside triphosphate hydrolase)%3B GO:0005524 (ATP binding)%2C GO:0006298 (mismatch repair)%2C GO:0030983 (mismatched DNA binding)
Aradu.A07	4432984	A	G	0.78	0.833333	-0.833333	Aradu.FJ3E7.1		INTRON		polyamine oxidase 2%3B IPR001613 (Flavin amine oxidase)%3B GO:0016491 (oxidoreductase activity)%2C GO:0055114 (oxidation-reduction process)
Aradu.A07	4602339	G	A	0.65	0.75	-0.75	Aradu.W9ER9.1	MISSENSE	NON_SYNONYMOUS_CODING	Cct/Tct	Regulator of chromosome condensation (RCC1) family protein%3B IPR009091 (Regulator of chromosome condensation 1/beta-lactamase-inhibitor protein II)%2C IPR011993 (Pleckstrin homology-like domain)%2C IPR013083 (Zinc finger%2C RING/FYVE/PHD-type)%2C IPR013591 (Brevis radix (BRX) domain)%2C IPR027988 (Transcription factor BREVIS RADIX%2C N-terminal domain)%3B GO:0005515 (protein binding)%2C GO:00055…
Aradu.A07	4937930	G	A	0.67	0.833333	-0.833333			INTERGENIC
Aradu.A07	6748138	C	T	0.71	0.714286	-0.714286			INTERGENIC
Aradu.A07	7146633	G	T	0.6	0.714286	-0.714286			INTERGENIC
Aradu.A07	7368094	G	A	-0.62	0.714286	-0.714286			INTERGENIC
Aradu.A07	7582292	A	T	0.54	0.75	-0.75			INTERGENIC
Aradu.A07	7953810	T	C	0.56	0.75	-0.75			INTERGENIC
Aradu.A07	9651490	C	T	0.6	0.7	-0.7			INTERGENIC
Aradu.A07	11493512	C	T	0.62	0.8	-0.8			INTERGENIC
Aradu.A07	11788524	G	A	-0.8	0.8	-0.8			INTERGENIC
Aradu.A07	12333225	G	A	-0.75	0.75	-0.75			INTERGENIC
Aradu.A07	13086446	C	T	-0.58	0.714286	-0.714286	Aradu.Y1RZK.1		UTR_3_PRIME		Cell wall protein EXP2 n%3D1 Tax%3DMirabilis jalapa RepID%3DQ84L40_MIRJA%3B IPR007118 (Expansin/Lol pI)%3B GO:0005576 (extracellular region)%2C GO:0009664 (plant-type cell wall organization)
Aradu.A07	13247205	G	A	-0.67	0.833333	-0.833333			INTERGENIC
Aradu.A07	13902207	C	T	-0.71	0.8	-0.8			INTERGENIC
Aradu.A07	14870470	G	A	-0.62	0.636364	-0.636364			INTERGENIC
Aradu.A07	15646130	G	A	-0.8	0.8	-0.8			INTERGENIC
Aradu.A07	15802908	G	A	-0.83	0.8	-0.8	Aradu.D8A9E.1	SILENT	SYNONYMOUS_CODING	gaC/gaT	SET domain group 40%3B IPR001214 (SET domain)%2C IPR015353 (Rubisco LSMT%2C substrate-binding domain)%3B GO:0005515 (protein binding)
Aradu.A07	16223096	C	T	-0.71	0.8	-0.8			INTERGENIC
Aradu.A07	17559897	G	C	-0.87	0.8	-0.8			INTERGENIC
Aradu.A07	17564804	A	T	0.56	0.666667	-0.666667			INTERGENIC
Aradu.A07	17873534	A	T	-0.7	0.8	-0.8			INTERGENIC
Aradu.A07	17919061	G	A	-0.67	0.833333	-0.833333			INTERGENIC
Aradu.A07	18258788	C	T	-0.67	0.8	-0.8			INTERGENIC
Aradu.A07	18753528	T	C	-0.71	0.714286	-0.714286			INTERGENIC
Aradu.A07	19104685	G	A	-0.47	0.636364	-0.636364			INTERGENIC
Aradu.A07	19500929	C	T	-0.68	0.8	-0.8			INTERGENIC
Aradu.A07	22719343	T	G	-0.67	0.8	-0.8			INTERGENIC
Aradu.A07	22932309	C	T	-1	0.8	-0.8			INTERGENIC
Aradu.A07	23493186	C	T	-0.48	0.615385	-0.615385			INTERGENIC
Aradu.A07	23703269	G	T	-0.56	0.666667	-0.666667	Aradu.ZR64Z.1		INTRON		protein CHUP1%2C chloroplastic-like isoform X1 [Glycine max]
Aradu.A07	23798929	C	T	-0.67	0.833333	-0.833333			INTERGENIC
Aradu.A07	24591083	G	C	0.67	0.8	-0.8			INTERGENIC
Aradu.A07	26132119	C	T	0.6	0.714286	-0.714286			INTERGENIC
Aradu.A07	26576903	G	A	-0.6	0.666667	-0.666667			INTERGENIC
Aradu.A07	26810602	G	C	-0.83	0.833333	-0.833333			INTERGENIC
Aradu.A07	27050646	C	A	-0.8	0.8	-0.8			INTERGENIC
Aradu.A07	27318788	C	T	-0.67	0.833333	-0.833333			INTERGENIC
Aradu.A07	27522618	G	A	-0.6	0.8	-0.8			INTERGENIC
Aradu.A07	27649071	C	T	-0.67	0.714286	-0.714286			INTERGENIC
Aradu.A07	27769483	T	A	-0.71	0.714286	-0.714286	Aradu.H5I2N.1	MISSENSE	NON_SYNONYMOUS_CODING	Atc/Ttc	acyl-coenzyme A thioesterase-like protein%3B IPR006683 (Thioesterase superfamily)
Aradu.A07	28373314	A	G	-0.71	0.714286	-0.714286			INTERGENIC
Aradu.A07	30105478	C	T	-0.71	0.833333	-0.833333			INTERGENIC
Aradu.A07	30350515	C	A	-0.67	0.833333	-0.833333			INTERGENIC
Aradu.A07	33417584	A	T	-0.75	0.833333	-0.833333	Aradu.87371.1		INTRON		Unknown protein
Aradu.A07	33628884	G	A	-0.8	0.8	-0.8			INTERGENIC
Aradu.A07	35679458	C	G	-0.59	0.714286	-0.714286			INTERGENIC
Aradu.A07	39514946	C	T	-0.61	0.714286	-0.714286			INTERGENIC
Aradu.A07	39571484	A	C	-0.71	0.8	-0.8			INTERGENIC
Aradu.A07	39876632	G	T	-0.8	0.8	-0.8			INTERGENIC
Aradu.A07	40435941	C	T	-0.55	0.7	-0.7	Aradu.XD8TX.1		INTRON		insulin-degrading enzyme%3B IPR011249 (Metalloenzyme%2C LuxS/M16 peptidase-like)%3B GO:0003824 (catalytic activity)%2C GO:0046872 (metal ion binding)
Aradu.A07	40528070	T	A	-0.64	0.666667	-0.666667			INTERGENIC
Aradu.A07	42830817	G	A	-0.67	0.8	-0.8			INTERGENIC
Aradu.A07	43244952	C	T	-0.6	0.8	-0.8			INTERGENIC
Aradu.A07	43775118	G	A	-0.8	0.8	-0.8			INTERGENIC
Aradu.A07	43852043	G	A	-0.83	0.833333	-0.833333			INTERGENIC
Aradu.A07	44019995	A	C	-0.67	0.833333	-0.833333			INTERGENIC
Aradu.A07	47694509	T	C	0.63	0.8	-0.8			INTERGENIC
Aradu.A07	47787646	T	C	-0.66	0.8	-0.8			INTERGENIC
Aradu.A07	48063356	G	A	-0.71	0.833333	-0.833333			INTERGENIC
Aradu.A07	48296797	G	A	-0.8	0.8	-0.8			INTERGENIC
Aradu.A07	48891843	C	T	-0.83	0.8	-0.8			INTERGENIC
Aradu.A07	48946534	C	T	-0.69	0.75	-0.75			INTERGENIC
Aradu.A07	49529146	T	C	0.53	0.7	-0.7			INTERGENIC
Aradu.A07	54159214	A	T	0.62	0.714286	-0.714286			INTERGENIC
Aradu.A07	54371458	C	T	-0.8	0.8	-0.8			INTERGENIC
Aradu.A07	54391586	C	A	-0.7	0.8	-0.8			INTERGENIC
Aradu.A07	54448872	C	A	-0.56	0.666667	-0.666667			INTERGENIC
Aradu.A07	54854565	G	A	-0.71	0.714286	-0.714286			INTERGENIC
Aradu.A07	55186930	C	T	-0.67	0.8	-0.8			INTERGENIC
Aradu.A07	64972399	C	T	-0.82	0.75	-0.75	Aradu.Z2P27.1		INTRON		uncharacterized protein LOC100778822 isoform X6 [Glycine max]%3B IPR004252 (Probable transposase%2C Ptta/En/Spm%2C plant)
Aradu.A07	65621847	T	G	0.67	0.833333	-0.833333			INTERGENIC
Aradu.A07	71846621	C	A	0.83	0.8	-0.8			INTERGENIC
Aradu.A07	71919929	C	T	0.58	0.714286	-0.714286			INTERGENIC
Aradu.A07	72073072	C	T	0.8	0.8	-0.8			INTERGENIC
Aradu.A07	72398463	C	T	0.8	0.8	-0.8			INTERGENIC
Aradu.A07	72444238	G	A	0.63	0.714286	-0.714286			INTERGENIC
Aradu.A07	72464099	T	C	0.75	0.8	-0.8			INTERGENIC
Aradu.A07	72517105	C	T	0.66	0.75	-0.75			INTERGENIC
Aradu.A07	72580301	G	A	0.71	0.714286	-0.714286			INTERGENIC
Aradu.A07	72639757	G	A	1	0.8	-0.8			INTERGENIC
Aradu.A07	72667700	G	T	0.7	0.7	-0.7			INTERGENIC
Aradu.A07	72844499	G	A	0.67	0.8	-0.8			INTERGENIC
Aradu.A07	72925199	C	T	0.83	0.833333	-0.833333	Aradu.99GTW.1		INTRON		Unknown protein
Aradu.A07	72929948	G	A	0.71	0.8	-0.8	Aradu.99GTW.1		INTRON		Unknown protein
Aradu.A07	73046149	C	A	0.67	0.833333	-0.833333			INTERGENIC
Aradu.A07	73075852	G	A	0.71	0.714286	-0.714286			INTERGENIC
Aradu.A07	73105780	T	A	0.56	0.666667	-0.666667	Aradu.ZP2GZ.1		INTRON		pathogenesis-like protein
Aradu.A07	73558288	C	T	0.83	0.833333	-0.833333			INTERGENIC
Aradu.A07	73564150	A	T	0.71	0.8	-0.8			INTERGENIC
Aradu.A07	73729530	G	A	0.71	0.8	-0.8			INTERGENIC
Aradu.A07	73803377	G	A	1	0.8	-0.8			INTERGENIC
Aradu.A07	73855424	C	T	0.67	0.833333	-0.833333			INTERGENIC
Aradu.A07	73995162	T	C	0.8	0.8	-0.8			INTERGENIC
Aradu.A07	74058654	T	C	0.63	0.8	-0.8	Aradu.7V7LG.1	SILENT	SYNONYMOUS_CODING	aaT/aaC	receptor kinase 3%3B IPR011009 (Protein kinase-like domain)%2C IPR013320 (Concanavalin A-like lectin/glucanase%2C subgroup)%2C IPR021720 (Malectin)%3B GO:0004672 (protein kinase activity)%2C GO:0005524 (ATP binding)%2C GO:0006468 (protein phosphorylation)
Aradu.A07	74415398	C	T	-0.8	0.8	-0.8			INTERGENIC
Aradu.A07	74427100	G	C	-0.83	0.833333	-0.833333			INTERGENIC
Aradu.A07	74551064	C	T	-0.67	0.833333	-0.833333			INTERGENIC
Aradu.A07	74564510	C	T	-0.71	0.8	-0.8			INTERGENIC
[truncated: 3,972 more rows]

## Sheet: B-genome SNPs
SNP distribution on B-genome
chromosome	Coordinate	Reference call	Alternate call	Delta (SNP-index)	U99 (99% confidence)	L99 (99% confidence)	Gene ID	Effect	Effect Type	Amino acid change	Gene description
Araip.B01	116450	C	T	-0.75	0.7	-0.7			INTERGENIC
Araip.B01	221386	G	A	-0.86	0.8	-0.8			INTERGENIC
Araip.B01	341729	C	T	-0.8	0.8	-0.8			INTERGENIC
Araip.B01	390451	C	T	0.66	0.8	-0.8			INTERGENIC
Araip.B01	833179	C	T	-0.78	0.75	-0.75			INTERGENIC
Araip.B01	941539	T	A	-0.75	0.8	-0.8			INTERGENIC
Araip.B01	950527	C	G	-0.63	0.8	-0.8			INTERGENIC
Araip.B01	962193	G	A	-0.72	0.8	-0.8			INTERGENIC
Araip.B01	1035504	G	A	-0.91	0.636364	-0.636364			INTERGENIC
Araip.B01	1172621	C	T	-0.8	0.8	-0.8			INTERGENIC
Araip.B01	1232150	T	C	-0.8	0.8	-0.8	Araip.2994S.1|Araip.2994S.1	|	INTRON|SPLICE_SITE_DONOR	|	ATP-binding ABC transporter%3B IPR013525 (ABC-2 type transporter)%2C IPR013581 (Plant PDR ABC transporter associated)%2C IPR027417 (P-loop containing nucleoside triphosphate hydrolase)%3B GO:0000166 (nucleotide binding)%2C GO:0005524 (ATP binding)%2C GO:0016020 (membrane)%2C GO:0016887 (ATPase activity)%2C GO:0017111 (nucleoside-triphosphatase activity)|ATP-binding ABC transporter%3B IPR013525 (A…
Araip.B01	1250633	G	T	-0.82	0.714286	-0.714286	Araip.VG5MX.1	MISSENSE	NON_SYNONYMOUS_CODING	Cag/Aag	Sec14p-like phosphatidylinositol transfer family protein%3B IPR001251 (CRAL-TRIO domain)%2C IPR011074 (CRAL/TRIO%2C N-terminal domain)
Araip.B01	1399201	G	T	-0.75	0.75	-0.75	Araip.FGW3H.1	MISSENSE	NON_SYNONYMOUS_CODING	aaG/aaT	LRR and NB-ARC domain disease resistance protein%3B IPR000767 (Disease resistance protein)%2C IPR003591 (Leucine-rich repeat%2C typical subtype)%2C IPR027417 (P-loop containing nucleoside triphosphate hydrolase)%3B GO:0006952 (defense response)%2C GO:0043531 (ADP binding)
Araip.B01	1414083	T	G	-0.56	0.666667	-0.666667	Araip.JB2JG.1	SILENT	SYNONYMOUS_CODING	ctT/ctG	LRR and NB-ARC domain disease resistance protein%3B IPR000767 (Disease resistance protein)%2C IPR003591 (Leucine-rich repeat%2C typical subtype)%2C IPR027417 (P-loop containing nucleoside triphosphate hydrolase)%3B GO:0006952 (defense response)%2C GO:0043531 (ADP binding)
Araip.B01	2006279	A	T	0.54	0.7	-0.7	Araip.CJI78.1		INTRON		Pentatricopeptide repeat (PPR) superfamily protein%3B IPR002885 (Pentatricopeptide repeat)%2C IPR011990 (Tetratricopeptide-like helical)%3B GO:0005515 (protein binding)
Araip.B01	2059000	C	T	-0.58	0.714286	-0.714286			INTERGENIC
Araip.B01	2688617	G	A	0.59	0.714286	-0.714286			INTERGENIC
Araip.B01	2870100	C	T	-0.72	0.666667	-0.666667			INTERGENIC
Araip.B01	3139996	C	T	0.62	0.75	-0.75			INTERGENIC
Araip.B01	3359831	A	G	0.83	0.833333	-0.833333	Araip.C52I9.1		UTR_3_PRIME		DNA replication complex GINS protein PSF2 isoform X3 [Glycine max]%3B IPR021151 (GINS complex)%3B GO:0005634 (nucleus)%2C GO:0006260 (DNA replication)
Araip.B01	4841431	G	A	1	0.8	-0.8			INTERGENIC
Araip.B01	5016410	C	T	0.62	0.8	-0.8			INTERGENIC
Araip.B01	5247044	G	A	0.7	0.833333	-0.833333			INTERGENIC
Araip.B01	7701585	T	C	0.67	0.714286	-0.714286	Araip.H9S11.1		INTRON		ent-copalyl diphosphate synthase%2C chloroplastic-like isoform X3 [Glycine max]%3B IPR008930 (Terpenoid cyclases/protein prenyltransferase alpha-alpha toroid)
Araip.B01	10265608	G	A	0.66	0.8	-0.8	Araip.XM1AF.1		INTRON		EH domain-containing protein 1-like [Glycine max]%3B IPR001401 (Dynamin%2C GTPase domain)%2C IPR027417 (P-loop containing nucleoside triphosphate hydrolase)%3B GO:0003924 (GTPase activity)%2C GO:0005525 (GTP binding)
Araip.B01	10561869	C	A	0.66	0.8	-0.8			INTERGENIC
Araip.B01	10568593	G	A	0.71	0.714286	-0.714286			INTERGENIC
Araip.B01	12476272	C	T	0.58	0.714286	-0.714286			INTERGENIC
Araip.B01	13377099	T	C	0.51	0.75	-0.75			INTERGENIC
Araip.B01	13691078	G	A	-0.72	0.666667	-0.666667			INTERGENIC
Araip.B01	14634453	A	C	0.63	0.7	-0.7			INTERGENIC
Araip.B01	15415470	C	T	0.62	0.75	-0.75			INTERGENIC
Araip.B01	19856706	G	A	0.58	0.714286	-0.714286			INTERGENIC
Araip.B01	20508723	A	G	0.53	0.7	-0.7	Araip.IZH0X.1		INTRON		mitochondrial import receptor subunit TOM40-1-like [Glycine max]%3B IPR027246 (Eukaryotic porin/Tom40)%3B GO:0005741 (mitochondrial outer membrane)%2C GO:0055085 (transmembrane transport)
Araip.B01	21136287	C	A	0.62	0.714286	-0.714286			INTERGENIC
Araip.B01	21424575	G	A	-0.67	0.8	-0.8			INTERGENIC
Araip.B01	21738373	G	A	0.71	0.714286	-0.714286			INTERGENIC
Araip.B01	22122655	A	G	0.62	0.714286	-0.714286			INTERGENIC
Araip.B01	22137737	C	T	0.7	0.714286	-0.714286			INTERGENIC
Araip.B01	22689950	G	A	-0.66	0.8	-0.8			INTERGENIC
Araip.B01	23289789	G	A	0.71	0.833333	-0.833333			INTERGENIC
Araip.B01	23726721	G	A	-0.66	0.75	-0.75			INTERGENIC
Araip.B01	24416211	T	C	-0.88	0.833333	-0.833333			INTERGENIC
Araip.B01	24643121	C	G	-0.83	0.8	-0.8	Araip.BV0MU.1		INTRON		BTB/POZ domain-containing protein [Glycine max]%3B IPR011333 (BTB/POZ fold)%2C IPR027356 (NPH3 domain)%3B GO:0005515 (protein binding)
Araip.B01	25712312	G	A	-0.75	0.75	-0.75			INTERGENIC
Araip.B01	25733495	G	C	0.62	0.714286	-0.714286			INTERGENIC
Araip.B01	26539784	C	T	-0.62	0.8	-0.8			INTERGENIC
Araip.B01	26979320	C	T	0.62	0.714286	-0.714286			INTERGENIC
Araip.B01	27080366	G	C	-0.66	0.8	-0.8	Araip.JG7DU.1		INTRON		uncharacterized protein LOC100810255 isoform X5 [Glycine max]
Araip.B01	27402185	G	A	-0.62	0.8	-0.8			INTERGENIC
Araip.B01	28294528	G	A	0.71	0.833333	-0.833333			INTERGENIC
Araip.B01	28885479	T	C	0.67	0.8	-0.8			INTERGENIC
Araip.B01	29498875	G	T	-0.75	0.8	-0.8			INTERGENIC
Araip.B01	29822304	C	T	-0.62	0.8	-0.8			INTERGENIC
Araip.B01	29838280	G	C	0.71	0.714286	-0.714286			INTERGENIC
Araip.B01	30345616	A	C	0.66	0.8	-0.8			INTERGENIC
Araip.B01	30474993	G	A	-0.71	0.714286	-0.714286			INTERGENIC
Araip.B01	30570126	C	A	-0.66	0.8	-0.8			INTERGENIC
Araip.B01	30675258	C	A	0.7	0.75	-0.75			INTERGENIC
Araip.B01	30706483	T	C	-0.66	0.714286	-0.714286			INTERGENIC
Araip.B01	31153187	G	A	-0.63	0.8	-0.8			INTERGENIC
Araip.B01	31442086	G	T	-0.66	0.666667	-0.666667			INTERGENIC
Araip.B01	31543208	T	G	-0.78	0.8	-0.8			INTERGENIC
Araip.B01	32693847	G	T	-1	0.8	-0.8			INTERGENIC
Araip.B01	32905639	C	T	0.8	0.8	-0.8			INTERGENIC
Araip.B01	33985395	C	T	-0.6	0.7	-0.7			INTERGENIC
Araip.B01	34028452	G	A	-0.58	0.7	-0.7			INTERGENIC
Araip.B01	34592947	G	T	-0.71	0.833333	-0.833333			INTERGENIC
Araip.B01	35555989	G	A	-0.59	0.666667	-0.666667			INTERGENIC
Araip.B01	35815532	C	A	-0.71	0.714286	-0.714286			INTERGENIC
Araip.B01	36434105	G	T	-0.7	0.8	-0.8			INTERGENIC
Araip.B01	36737303	G	A	-0.53	0.7	-0.7			INTERGENIC
Araip.B01	36928804	G	C	-0.66	0.8	-0.8			INTERGENIC
Araip.B01	37324614	G	A	0.66	0.75	-0.75			INTERGENIC
Araip.B01	37619323	G	T	-0.71	0.8	-0.8			INTERGENIC
Araip.B01	37675654	G	A	0.66	0.8	-0.8			INTERGENIC
Araip.B01	38298656	C	T	0.7	0.833333	-0.833333			INTERGENIC
Araip.B01	39503447	G	A	0.66	0.8	-0.8			INTERGENIC
Araip.B01	39810332	C	A	-0.64	0.75	-0.75			INTERGENIC
Araip.B01	40564862	C	A	-0.71	0.714286	-0.714286			INTERGENIC
Araip.B01	41231384	C	T	-0.62	0.714286	-0.714286			INTERGENIC
Araip.B01	41952505	G	A	-0.7	0.8	-0.8			INTERGENIC
Araip.B01	42752839	G	T	0.66	0.666667	-0.666667			INTERGENIC
Araip.B01	42833848	C	G	0.67	0.8	-0.8			INTERGENIC
Araip.B01	43425266	A	G	-0.66	0.8	-0.8			INTERGENIC
Araip.B01	43550276	G	T	-0.66	0.666667	-0.666667			INTERGENIC
Araip.B01	43573025	C	A	-0.71	0.714286	-0.714286			INTERGENIC
Araip.B01	43694767	G	A	-0.8	0.8	-0.8			INTERGENIC
Araip.B01	44122294	A	G	0.62	0.8	-0.8			INTERGENIC
Araip.B01	44320734	G	T	0.62	0.8	-0.8			INTERGENIC
Araip.B01	44510528	C	A	0.72	0.714286	-0.714286			INTERGENIC
Araip.B01	44519202	C	T	-0.7	0.833333	-0.833333			INTERGENIC
Araip.B01	44817040	T	C	-0.83	0.833333	-0.833333			INTERGENIC
Araip.B01	44920282	G	A	-0.71	0.8	-0.8			INTERGENIC
Araip.B01	45099100	C	T	-0.71	0.833333	-0.833333			INTERGENIC
Araip.B01	45109800	G	A	-0.72	0.666667	-0.666667			INTERGENIC
Araip.B01	45450875	C	T	0.68	0.8	-0.8			INTERGENIC
Araip.B01	45580802	G	T	-0.66	0.8	-0.8			INTERGENIC
Araip.B01	46147548	C	A	-0.77	0.666667	-0.666667			INTERGENIC
Araip.B01	47250128	T	A	-0.64	0.714286	-0.714286			INTERGENIC
Araip.B01	47549227	G	A	-0.62	0.714286	-0.714286			INTERGENIC
Araip.B01	47708432	C	T	-0.8	0.8	-0.8			INTERGENIC
Araip.B01	48307600	C	T	-0.66	0.8	-0.8			INTERGENIC
Araip.B01	48545829	C	T	-0.66	0.8	-0.8			INTERGENIC
Araip.B01	49315982	C	T	-0.71	0.833333	-0.833333			INTERGENIC
Araip.B01	49469146	T	C	-0.71	0.833333	-0.833333			INTERGENIC
Araip.B01	49644990	C	A	0.58	0.75	-0.75			INTERGENIC
Araip.B01	50111576	G	A	0.6	0.7	-0.7			INTERGENIC
Araip.B01	50254221	A	T	-0.71	0.714286	-0.714286			INTERGENIC
Araip.B01	50256258	C	T	-1	0.8	-0.8			INTERGENIC
Araip.B01	50290357	G	A	0.62	0.75	-0.75			INTERGENIC
Araip.B01	50688954	G	A	-0.71	0.833333	-0.833333			INTERGENIC
Araip.B01	51054357	G	T	-0.7	0.75	-0.75			INTERGENIC
Araip.B01	52308649	G	A	-0.46	0.636364	-0.636364	Araip.2HK6U.1		INTRON		poly [ADP-ribose] polymerase 3-like [Glycine max]%3B IPR004102 (Poly(ADP-ribose) polymerase%2C regulatory domain)%3B GO:0003950 (NAD+ ADP-ribosyltransferase activity)%2C GO:0006471 (protein ADP-ribosylation)
Araip.B01	53079990	G	T	-0.7	0.8	-0.8			INTERGENIC
Araip.B01	53719223	C	A	-0.66	0.8	-0.8			INTERGENIC
Araip.B01	54344397	C	T	-0.71	0.714286	-0.714286			INTERGENIC
Araip.B01	55132901	T	A	-0.66	0.666667	-0.666667			INTERGENIC
Araip.B01	55753987	G	A	0.61	0.714286	-0.714286			INTERGENIC
Araip.B01	56250707	T	A	-0.67	0.8	-0.8			INTERGENIC
Araip.B01	56378355	G	A	-0.66	0.8	-0.8			INTERGENIC
Araip.B01	56506047	C	T	-0.71	0.714286	-0.714286			INTERGENIC
Araip.B01	57140664	C	G	-0.62	0.714286	-0.714286			INTERGENIC
Araip.B01	57797762	A	T	-0.74	0.833333	-0.833333			INTERGENIC
Araip.B01	58177471	A	C	0.62	0.714286	-0.714286			INTERGENIC
Araip.B01	60053409	G	T	-0.71	0.714286	-0.714286			INTERGENIC
Araip.B01	60823122	G	T	0.71	0.8	-0.8			INTERGENIC
Araip.B01	61138807	C	A	-0.6	0.714286	-0.714286			INTERGENIC
Araip.B01	62065296	G	T	0.63	0.714286	-0.714286			INTERGENIC
Araip.B01	62779295	C	A	0.9	0.666667	-0.666667			INTERGENIC
Araip.B01	63357790	T	G	0.53	0.666667	-0.666667			INTERGENIC
Araip.B01	64418269	G	A	0.62	0.714286	-0.714286	Araip.9K7D6.1		INTRON		Pentatricopeptide repeat (PPR) superfamily protein%3B IPR002885 (Pentatricopeptide repeat)%2C IPR011990 (Tetratricopeptide-like helical)%3B GO:0005515 (protein binding)
Araip.B01	64936312	C	T	0.62	0.714286	-0.714286			INTERGENIC
Araip.B01	66167247	C	T	0.67	0.8	-0.8			INTERGENIC
Araip.B01	67460701	T	C	0.79	0.75	-0.75			INTERGENIC
Araip.B01	68359414	G	A	-0.66	0.8	-0.8			INTERGENIC
Araip.B01	70240810	T	C	0.69	0.833333	-0.833333			INTERGENIC
Araip.B01	70257929	C	T	-0.71	0.714286	-0.714286			INTERGENIC
Araip.B01	71124284	T	G	-0.66	0.666667	-0.666667			INTERGENIC
Araip.B01	71408653	G	A	-0.7	0.7	-0.7			INTERGENIC
Araip.B01	72839481	A	G	0.66	0.8	-0.8			INTERGENIC
Araip.B01	73152470	G	T	0.57	0.666667	-0.666667			INTERGENIC
Araip.B01	73517700	G	A	0.52	0.75	-0.75			INTERGENIC
Araip.B01	74439733	C	T	0.62	0.8	-0.8			INTERGENIC
Araip.B01	74714742	C	T	0.55	0.75	-0.75			INTERGENIC
Araip.B01	74913157	C	T	0.71	0.8	-0.8			INTERGENIC
Araip.B01	75376181	G	A	0.62	0.75	-0.75			INTERGENIC
Araip.B01	75578241	A	C	-0.62	0.8	-0.8			INTERGENIC
Araip.B01	77114564	A	G	0.83	0.833333	-0.833333			INTERGENIC
Araip.B01	77995096	T	C	0.54	0.75	-0.75			INTERGENIC
Araip.B01	78935910	G	T	0.61	0.714286	-0.714286			INTERGENIC
Araip.B01	79061719	A	G	0.68	0.8	-0.8			INTERGENIC
Araip.B01	79490468	C	A	-0.67	0.833333	-0.833333			INTERGENIC
Araip.B01	79795496	C	A	0.66	0.8	-0.8			INTERGENIC
Araip.B01	80455908	A	T	-0.59	0.714286	-0.714286			INTERGENIC
Araip.B01	81056120	A	T	0.58	0.75	-0.75			INTERGENIC
Araip.B01	81092419	A	T	0.71	0.8	-0.8			INTERGENIC
Araip.B01	81513121	T	C	-0.67	0.8	-0.8			INTERGENIC
Araip.B01	81567735	C	T	0.83	0.8	-0.8			INTERGENIC
Araip.B01	81758280	G	A	0.6	0.666667	-0.666667			INTERGENIC
Araip.B01	82060638	G	A	0.8	0.8	-0.8			INTERGENIC
Araip.B01	82564990	G	A	0.9	0.8	-0.8			INTERGENIC
Araip.B01	83031161	G	A	0.66	0.666667	-0.666667			INTERGENIC
Araip.B01	85470819	C	T	-1	0.8	-0.8			INTERGENIC
Araip.B01	85955647	G	T	0.58	0.75	-0.75			INTERGENIC
Araip.B01	86419803	G	T	0.75	0.75	-0.75			INTERGENIC
Araip.B01	86554027	C	T	0.66	0.714286	-0.714286			INTERGENIC
Araip.B01	87492880	A	C	0.72	0.8	-0.8			INTERGENIC
Araip.B01	87614735	G	A	-0.67	0.833333	-0.833333			INTERGENIC
Araip.B01	87760417	C	T	-0.75	0.75	-0.75			INTERGENIC
Araip.B01	87852506	T	A	0.62	0.714286	-0.714286			INTERGENIC
Araip.B01	88781194	G	T	0.8	0.8	-0.8			INTERGENIC
Araip.B01	89190553	C	A	-0.8	0.8	-0.8			INTERGENIC
Araip.B01	90295637	T	A	-0.53	0.7	-0.7			INTERGENIC
Araip.B01	91227849	C	T	-0.62	0.714286	-0.714286			INTERGENIC
Araip.B01	92146985	T	C	0.71	0.8	-0.8			INTERGENIC
Araip.B01	94505623	G	C	0.71	0.714286	-0.714286			INTERGENIC
Araip.B01	94747151	G	A	-0.6	0.714286	-0.714286			INTERGENIC
Araip.B01	95788933	G	A	0.61	0.714286	-0.714286			INTERGENIC
Araip.B01	95907706	C	T	-0.71	0.714286	-0.714286			INTERGENIC
Araip.B01	97021737	T	A	0.62	0.8	-0.8			INTERGENIC
Araip.B01	97338132	G	A	0.61	0.8	-0.8			INTERGENIC
Araip.B01	99041069	C	T	0.62	0.75	-0.75			INTERGENIC
Araip.B01	100171780	G	A	-0.67	0.833333	-0.833333			INTERGENIC
Araip.B01	100205372	G	A	0.71	0.714286	-0.714286			INTERGENIC
Araip.B01	100207559	C	T	-0.88	0.666667	-0.666667			INTERGENIC
Araip.B01	101415519	G	C	0.53	0.7	-0.7			INTERGENIC
Araip.B01	101980572	A	T	0.51	0.7	-0.7			INTERGENIC
Araip.B01	104157896	T	G	0.71	0.714286	-0.714286			INTERGENIC
Araip.B01	104730566	G	T	0.61	0.714286	-0.714286			INTERGENIC
Araip.B01	106590392	C	T	-0.71	0.714286	-0.714286			INTERGENIC
Araip.B01	106626434	T	G	0.6	0.75	-0.75			INTERGENIC
Araip.B01	107088519	T	C	-0.75	0.8	-0.8			INTERGENIC
Araip.B01	107737117	G	A	0.53	0.75	-0.75			INTERGENIC
Araip.B01	109218526	G	T	-0.71	0.714286	-0.714286			INTERGENIC
Araip.B01	110195109	C	T	0.62	0.8	-0.8			INTERGENIC
Araip.B01	111155322	C	T	0.53	0.75	-0.75			INTERGENIC
Araip.B01	111481425	C	T	0.54	0.7	-0.7			INTERGENIC
Araip.B01	112119401	C	T	0.74	0.833333	-0.833333			INTERGENIC
Araip.B01	112709334	A	G	-0.67	0.8	-0.8			INTERGENIC
Araip.B01	113786521	G	A	0.61	0.7	-0.7			INTERGENIC
Araip.B01	115146640	G	A	0.55	0.75	-0.75			INTERGENIC
Araip.B01	115171222	C	T	0.63	0.714286	-0.714286			INTERGENIC
Araip.B01	117597610	G	A	0.62	0.8	-0.8			INTERGENIC
Araip.B01	117953968	C	T	-0.63	0.714286	-0.714286			INTERGENIC
Araip.B01	119899335	C	T	0.6	0.75	-0.75			INTERGENIC
Araip.B01	119908783	C	A	0.62	0.714286	-0.714286			INTERGENIC
Araip.B01	120786255	C	T	-0.8	0.8	-0.8			INTERGENIC
Araip.B01	120934158	C	T	1	0.8	-0.8	Araip.WU6BG.1		INTRON		alpha/beta-Hydrolases superfamily protein
Araip.B01	124305004	G	A	-0.67	0.833333	-0.833333			INTERGENIC
Araip.B01	124972597	C	A	-0.83	0.833333	-0.833333			INTERGENIC
Araip.B01	127474358	A	T	-0.67	0.833333	-0.833333			INTERGENIC
Araip.B01	127661159	G	A	0.62	0.75	-0.75			INTERGENIC
Araip.B01	127750601	G	A	1	0.8	-0.8			INTERGENIC
Araip.B01	127903319	G	T	-0.68	0.666667	-0.666667			INTERGENIC
Araip.B01	128015893	T	C	0.62	0.75	-0.75			INTERGENIC
Araip.B01	128245269	G	C	0.71	0.833333	-0.833333			INTERGENIC
Araip.B01	128870573	G	A	0.59	0.714286	-0.714286			INTERGENIC
Araip.B01	129141018	C	T	0.62	0.8	-0.8			INTERGENIC
Araip.B01	130151652	G	A	-0.51	0.7	-0.7	Araip.MV3TP.1	SILENT	SYNONYMOUS_CODING	aaG/aaA	ATP binding microtubule motor family protein isoform 1 n%3D2 Tax%3DTheobroma cacao RepID%3DUPI00042B34D8%3B IPR001752 (Kinesin%2C motor domain)%2C IPR027417 (P-loop containing nucleoside triphosphate hydrolase)%2C IPR027640 (Kinesin-like protein)%3B GO:0003777 (microtubule motor activity)%2C GO:0005524 (ATP binding)%2C GO:0005871 (kinesin complex)%2C GO:0007018 (microtubule-based movement)%2C GO:…
Araip.B01	130158617	T	C	0.71	0.833333	-0.833333			INTERGENIC
Araip.B01	130289404	C	T	0.66	0.8	-0.8			INTERGENIC
Araip.B01	130521006	C	T	0.88	0.714286	-0.714286			INTERGENIC
Araip.B01	130569821	C	T	1	0.8	-0.8			INTERGENIC
Araip.B01	130868305	T	G	1	0.8	-0.8			INTERGENIC
Araip.B01	130914374	C	A	0.67	0.8	-0.8			INTERGENIC
Araip.B01	130986145	T	A	0.92	0.714286	-0.714286			INTERGENIC
Araip.B01	131044865	T	C	0.81	0.714286	-0.714286			INTERGENIC
Araip.B01	131305315	C	T	0.71	0.833333	-0.833333			INTERGENIC
Araip.B01	131330939	G	T	0.8	0.8	-0.8	Araip.ZEC5D.1		INTRON		protein FAR1-RELATED SEQUENCE 3-like isoform X1 [Glycine max]%3B IPR001878 (Zinc finger%2C CCHC-type)%2C IPR004330 (FAR1 DNA binding domain)%2C IPR006564 (Zinc finger%2C PMZ-type)%3B GO:0003676 (nucleic acid binding)%2C GO:0008270 (zinc ion binding)
Araip.B01	131369998	A	T	0.83	0.833333	-0.833333	Araip.VQ20S.1		INTRON		Unknown protein
Araip.B01	131573709	T	G	0.7	0.8	-0.8	Araip.S0EL9.1		INTRON		RNA-binding protein 24-A-like isoform X2 [Glycine max]%3B IPR012677 (Nucleotide-binding%2C alpha-beta plait)%3B GO:0000166 (nucleotide binding)%2C GO:0003676 (nucleic acid binding)
Araip.B01	131604049	C	A	0.73	0.8	-0.8	Araip.XG7T5.1		INTRON		Mevalonate/galactokinase family protein%3B IPR006206 (Mevalonate/galactokinase)%3B GO:0004335 (galactokinase activity)%2C GO:0005524 (ATP binding)%2C GO:0005737 (cytoplasm)%2C GO:0006012 (galactose metabolic process)%2C GO:0008152 (metabolic process)%2C GO:0016301 (kinase activity)%2C GO:0046835 (carbohydrate phosphorylation)
Araip.B01	131700986	A	T	0.71	0.8	-0.8			INTERGENIC
Araip.B01	131700987	T	A	0.71	0.8	-0.8			INTERGENIC
Araip.B01	131793430	C	T	-0.52	0.7	-0.7			INTERGENIC
Araip.B01	131849296	G	A	0.62	0.714286	-0.714286			INTERGENIC
Araip.B01	132231443	A	G	0.88	0.833333	-0.833333			INTERGENIC
Araip.B01	132251121	G	A	0.6	0.7	-0.7			INTERGENIC
Araip.B01	132253623	C	T	1	0.833333	-0.833333			INTERGENIC
Araip.B01	132287459	C	T	0.91	0.7	-0.7	Araip.G8F4I.1|Araip.M4CKX.1	|	INTRON|INTRON	|	NADP-dependent malic enzyme%3B IPR016040 (NAD(P)-binding domain)|Malate dehydrogenase (Oxaloacetate-decarboxylating) (NADP(+)) n%3D1 Tax%3DFlavobacterium enshiense DK69 RepID%3DV6S7P7_9FLAO%3B IPR016040 (NAD(P)-binding domain)%3B GO:0004471 (malate dehydrogenase (decarboxylating) (NAD+) activity)%2C GO:0051287 (NAD binding)%2C GO:0055114 (oxidation-reduction process)
Araip.B01	132287744	A	T	0.85	0.714286	-0.714286	Araip.M4CKX.1|Araip.G8F4I.1	|	INTRON|UTR_5_PRIME	|	Malate dehydrogenase (Oxaloacetate-decarboxylating) (NADP(+)) n%3D1 Tax%3DFlavobacterium enshiense DK69 RepID%3DV6S7P7_9FLAO%3B IPR016040 (NAD(P)-binding domain)%3B GO:0004471 (malate dehydrogenase (decarboxylating) (NAD+) activity)%2C GO:0051287 (NAD binding)%2C GO:0055114 (oxidation-reduction process)|NADP-dependent malic enzyme%3B IPR016040 (NAD(P)-binding domain)
Araip.B01	132304151	A	G	1	0.8	-0.8			INTERGENIC
Araip.B01	132335215	C	T	0.86	0.833333	-0.833333			INTERGENIC
Araip.B01	132378499	T	A	0.8	0.8	-0.8			INTERGENIC
Araip.B01	132379142	C	A	0.66	0.8	-0.8			INTERGENIC
Araip.B01	132401781	G	A	0.53	0.666667	-0.666667			INTERGENIC
Araip.B01	132508081	A	G	0.71	0.714286	-0.714286			INTERGENIC
Araip.B01	132616283	A	G	-0.6	0.666667	-0.666667			INTERGENIC
Araip.B01	132772549	C	A	-0.8	0.8	-0.8			INTERGENIC
Araip.B01	132933247	C	T	0.83	0.833333	-0.833333			INTERGENIC
Araip.B01	133057003	G	A	0.8	0.8	-0.8			INTERGENIC
Araip.B01	133227409	G	C	0.65	0.75	-0.75			INTERGENIC
Araip.B01	133329086	G	A	0.8	0.8	-0.8			INTERGENIC
Araip.B01	133354491	C	T	0.71	0.833333	-0.833333			INTERGENIC
Araip.B01	133404968	G	A	0.64	0.75	-0.75			INTERGENIC
Araip.B01	133788926	C	T	0.76	0.714286	-0.714286			INTERGENIC
Araip.B01	133856874	G	A	0.75	0.8	-0.8			INTERGENIC
Araip.B01	133933357	T	C	0.66	0.666667	-0.666667			INTERGENIC
Araip.B01	133993589	G	A	0.88	0.833333	-0.833333	Araip.Y0VZU.1	SILENT	SYNONYMOUS_CODING	ccC/ccT	probable glycosyltransferase At5g03795-like [Glycine max]%3B IPR004263 (Exostosin-like)
Araip.B01	134164889	T	C	0.58	0.75	-0.75			INTERGENIC
Araip.B01	134213381	C	T	0.86	0.8	-0.8			INTERGENIC
Araip.B01	134327458	G	A	1	0.8	-0.8			INTERGENIC
Araip.B01	134478689	G	C	0.7	0.833333	-0.833333	Araip.YI9DW.1		INTRON		Cytochrome P450 superfamily protein
Araip.B01	134566930	G	A	0.61	0.714286	-0.714286			INTERGENIC
Araip.B01	134616708	G	A	1	0.833333	-0.833333			INTERGENIC
Araip.B01	134616771	G	A	0.71	0.714286	-0.714286			INTERGENIC
Araip.B01	134636168	C	T	0.85	0.8	-0.8	Araip.TBT76.1		INTRON		DEAD-box ATP-dependent RNA helicase 53-like [Glycine max]%3B IPR000999 (Ribonuclease III domain)%2C IPR001650 (Helicase%2C C-terminal)%2C IPR003100 (Argonaute/Dicer protein%2C PAZ domain)%2C IPR005034 (Dicer dimerisation domain)%2C IPR014001 (Helicase%2C superfamily 1/2%2C ATP-binding domain)%2C IPR014720 (Double-stranded RNA-binding domain)%2C IPR027417 (P-loop containing nucleoside triphosphate…
Araip.B01	134718690	C	T	0.67	0.8	-0.8			INTERGENIC
Araip.B01	134782017	C	T	0.9	0.714286	-0.714286			INTERGENIC
Araip.B01	134900013	A	G	0.88	0.8	-0.8			INTERGENIC
Araip.B01	134936592	G	A	1	0.833333	-0.833333			INTERGENIC
Araip.B01	135494929	C	T	-0.71	0.833333	-0.833333	Araip.2D5S2.1		INTRON		Fatty acid hydroxylase superfamily%3B IPR006694 (Fatty acid hydroxylase)%2C IPR016040 (NAD(P)-binding domain)%2C IPR021940 (Uncharacterised domain Wax2%2C C-terminal)%3B GO:0005506 (iron ion binding)%2C GO:0006633 (fatty acid biosynthetic process)%2C GO:0016491 (oxidoreductase activity)%2C GO:0055114 (oxidation-reduction process)
Araip.B01	135588192	C	T	0.6	0.75	-0.75			INTERGENIC
Araip.B01	135985457	A	G	0.83	0.833333	-0.833333			INTERGENIC
Araip.B01	136144839	G	A	0.7	0.833333	-0.833333			INTERGENIC
Araip.B01	136254048	C	T	-0.62	0.714286	-0.714286			INTERGENIC
Araip.B01	136279531	A	G	-0.67	0.833333	-0.833333			INTERGENIC
Araip.B01	136351508	A	C	-0.67	0.833333	-0.833333			INTERGENIC
Araip.B01	136407446	A	G	-0.89	0.833333	-0.833333	Araip.433VX.1		UTR_5_PRIME		Peroxidase family protein%3B IPR010255 (Haem peroxidase)%3B GO:0004601 (peroxidase activity)%2C GO:0006979 (response to oxidative stress)%2C GO:0020037 (heme binding)%2C GO:0055114 (oxidation-reduction process)
Araip.B01	136517867	A	G	0.62	0.75	-0.75	Araip.RR6QJ.1		INTRON		Core-2/I-branching beta-1%2C6-N-acetylglucosaminyltransferase family protein%3B IPR003406 (Glycosyl transferase%2C family 14)%3B GO:0008375 (acetylglucosaminyltransferase activity)%2C GO:0016020 (membrane)
Araip.B01	136521005	A	G	0.88	0.75	-0.75			INTERGENIC
Araip.B02	480268	A	C	0.71	0.714286	-0.714286	Araip.7N8L9.1		INTRON		protein PAIR1-like [Glycine max]
Araip.B02	630313	T	G	0.71	0.714286	-0.714286			INTERGENIC
Araip.B02	689371	G	A	0.64	0.636364	-0.636364	Araip.GE0SE.1	MISSENSE	NON_SYNONYMOUS_CODING	Gat/Aat	Pentatricopeptide repeat (PPR-like) superfamily protein%3B IPR002885 (Pentatricopeptide repeat)%2C IPR011990 (Tetratricopeptide-like helical)%3B GO:0005515 (protein binding)
Araip.B02	1133161	G	A	0.7	0.833333	-0.833333			INTERGENIC
Araip.B02	1865941	C	A	0.8	0.8	-0.8			INTERGENIC
Araip.B02	2171792	G	A	0.51	0.75	-0.75			INTERGENIC
Araip.B02	2688686	C	T	-0.7	0.8	-0.8			INTERGENIC
Araip.B02	3892798	G	T	0.62	0.75	-0.75			INTERGENIC
Araip.B02	3954769	G	A	1	0.833333	-0.833333			INTERGENIC
Araip.B02	4056202	C	G	-0.66	0.666667	-0.666667			INTERGENIC
Araip.B02	4270844	C	T	1	0.75	-0.75	Araip.J8NGV.1		INTRON		trehalose-6-phosphate phosphatase%3B IPR003337 (Trehalose-phosphatase)%2C IPR023214 (HAD-like domain)%3B GO:0003824 (catalytic activity)%2C GO:0005992 (trehalose biosynthetic process)
Araip.B02	4448903	C	T	0.8	0.8	-0.8	Araip.E5TT0.1	SILENT	SYNONYMOUS_CODING	tcG/tcA	protein FAR1-RELATED SEQUENCE 5-like [Glycine max]%3B IPR001878 (Zinc finger%2C CCHC-type)%2C IPR004330 (FAR1 DNA binding domain)%2C IPR006564 (Zinc finger%2C PMZ-type)%3B GO:0003676 (nucleic acid binding)%2C GO:0008270 (zinc ion binding)
Araip.B02	4894079	C	T	0.66	0.8	-0.8			INTERGENIC
Araip.B02	5328688	T	A	1	0.8	-0.8			INTERGENIC
Araip.B02	8556604	G	A	-0.6	0.714286	-0.714286			INTERGENIC
Araip.B02	13632510	G	T	0.71	0.714286	-0.714286			INTERGENIC
Araip.B02	21985104	C	T	0.6	0.75	-0.75			INTERGENIC
Araip.B02	27217278	G	A	0.71	0.833333	-0.833333			INTERGENIC
Araip.B02	29035935	G	A	0.52	0.75	-0.75			INTERGENIC
Araip.B02	29453763	C	T	-0.48	0.636364	-0.636364			INTERGENIC
Araip.B02	29615016	G	A	0.52	0.75	-0.75			INTERGENIC
Araip.B02	30079617	A	C	0.54	0.7	-0.7			INTERGENIC
Araip.B02	31668141	T	C	0.59	0.714286	-0.714286			INTERGENIC
Araip.B02	31849144	C	T	0.51	0.75	-0.75			INTERGENIC
Araip.B02	33838285	C	T	0.62	0.75	-0.75			INTERGENIC
Araip.B02	35341374	C	T	-0.67	0.833333	-0.833333			INTERGENIC
Araip.B02	38422822	T	G	0.62	0.75	-0.75			INTERGENIC
Araip.B02	40121813	A	C	0.67	0.8	-0.8			INTERGENIC
Araip.B02	40338262	T	A	-0.8	0.8	-0.8			INTERGENIC
Araip.B02	44501656	G	A	0.7	0.666667	-0.666667			INTERGENIC
Araip.B02	46034652	C	T	0.6	0.714286	-0.714286			INTERGENIC
Araip.B02	46935020	G	A	0.66	0.666667	-0.666667			INTERGENIC
Araip.B02	51925030	G	T	0.67	0.8	-0.8			INTERGENIC
Araip.B02	52095849	A	G	-0.62	0.714286	-0.714286			INTERGENIC
Araip.B02	52438382	A	G	-0.61	0.666667	-0.666667			INTERGENIC
Araip.B02	54831327	G	A	0.7	0.75	-0.75			INTERGENIC
Araip.B02	55324574	C	G	0.62	0.8	-0.8			INTERGENIC
Araip.B02	55947242	C	T	0.63	0.666667	-0.666667			INTERGENIC
Araip.B02	57002731	C	A	-0.5	0.636364	-0.636364			INTERGENIC
Araip.B02	60082603	A	C	0.89	0.8	-0.8			INTERGENIC
Araip.B02	60082643	A	G	0.88	0.8	-0.8			INTERGENIC
Araip.B02	64271868	T	C	0.67	0.666667	-0.666667			INTERGENIC
Araip.B02	66354557	T	C	0.8	0.8	-0.8			INTERGENIC
Araip.B02	67483761	A	G	0.75	0.75	-0.75			INTERGENIC
Araip.B02	68411748	T	C	-0.6	0.714286	-0.714286			INTERGENIC
Araip.B02	68957663	T	A	0.62	0.714286	-0.714286			INTERGENIC
Araip.B02	70339323	A	C	-0.58	0.7	-0.7	Araip.XBT21.1		INTRON		DNA helicase INO80-like [Glycine max]%3B IPR000330 (SNF2-related)%2C IPR001650 (Helicase%2C C-terminal)%2C IPR020838 (DBINO domain)%2C IPR027417 (P-loop containing nucleoside triphosphate hydrolase)%3B GO:0003676 (nucleic acid binding)%2C GO:0003677 (DNA binding)%2C GO:0004386 (helicase activity)%2C GO:0005524 (ATP binding)
Araip.B02	72721402	G	A	0.52	0.75	-0.75			INTERGENIC
Araip.B02	73355033	G	A	0.62	0.714286	-0.714286			INTERGENIC
Araip.B02	77263268	C	A	-0.74	0.714286	-0.714286	Araip.99VR6.1		INTRON		Unknown protein
Araip.B02	77295437	G	A	-0.78	0.666667	-0.666667			INTERGENIC
Araip.B02	78450234	G	A	0.75	0.8	-0.8			INTERGENIC
Araip.B02	78884363	G	A	0.58	0.75	-0.75			INTERGENIC
Araip.B02	83106458	G	T	0.62	0.8	-0.8			INTERGENIC
Araip.B02	85882020	G	A	-0.71	0.833333	-0.833333			INTERGENIC
Araip.B02	85900006	C	T	0.66	0.8	-0.8			INTERGENIC
Araip.B02	86843723	G	A	-0.78	0.666667	-0.666667			INTERGENIC
Araip.B02	86913940	G	C	-0.7	0.7	-0.7			INTERGENIC
Araip.B02	88037595	G	T	-0.67	0.833333	-0.833333			INTERGENIC
Araip.B02	88315691	A	T	-0.75	0.714286	-0.714286			INTERGENIC
Araip.B02	88337789	G	A	-1	0.8	-0.8			INTERGENIC
Araip.B02	88356185	G	A	-0.71	0.8	-0.8			INTERGENIC
Araip.B02	88771162	A	T	-0.91	0.8	-0.8			INTERGENIC
Araip.B02	89507006	G	A	0.66	0.714286	-0.714286			INTERGENIC
Araip.B02	89583666	C	T	0.62	0.75	-0.75			INTERGENIC
Araip.B02	89622066	C	T	-1	0.833333	-0.833333			INTERGENIC
Araip.B02	89906095	C	T	0.62	0.8	-0.8			INTERGENIC
Araip.B02	90803180	A	C	0.6	0.714286	-0.714286	Araip.EGX02.1	MISSENSE	NON_SYNONYMOUS_CODING	Tca/Gca	Disease resistance protein (TIR-NBS-LRR class) family%3B IPR000157 (Toll/interleukin-1 receptor homology (TIR) domain)%2C IPR000767 (Disease resistance protein)%2C IPR027417 (P-loop containing nucleoside triphosphate hydrolase)%3B GO:0005515 (protein binding)%2C GO:0006952 (defense response)%2C GO:0007165 (signal transduction)%2C GO:0043531 (ADP binding)
Araip.B02	92508372	C	T	-0.83	0.833333	-0.833333			INTERGENIC
Araip.B02	92514239	A	T	-0.8	0.8	-0.8			INTERGENIC
Araip.B02	92647664	T	C	-0.87	0.8	-0.8			INTERGENIC
Araip.B02	92658295	C	T	-0.83	0.833333	-0.833333			INTERGENIC
Araip.B02	92717597	G	A	-1	0.833333	-0.833333			INTERGENIC
Araip.B02	92757496	A	T	-0.8	0.8	-0.8			INTERGENIC
Araip.B02	92831288	G	A	-0.73	0.833333	-0.833333			INTERGENIC
Araip.B02	92936806	G	A	-0.83	0.833333	-0.833333	Araip.28KZQ.1		INTRON		helix loop helix DNA-binding domain protein%3B IPR011598 (Myc-type%2C basic helix-loop-helix (bHLH) domain)%3B GO:0046983 (protein dimerization activity)
Araip.B02	92938622	G	A	-0.88	0.833333	-0.833333			INTERGENIC
Araip.B02	92976695	A	G	-0.63	0.75	-0.75			INTERGENIC
Araip.B02	92982640	G	A	-0.67	0.833333	-0.833333			INTERGENIC
Araip.B02	92985437	C	T	-0.75	0.75	-0.75			INTERGENIC
Araip.B02	93165315	G	A	-0.67	0.833333	-0.833333			INTERGENIC
Araip.B02	93185385	C	T	-0.78	0.666667	-0.666667			INTERGENIC
Araip.B02	93245344	T	C	-0.67	0.833333	-0.833333			INTERGENIC
Araip.B02	93265181	G	A	-0.71	0.714286	-0.714286			INTERGENIC
Araip.B02	93401223	G	A	-0.67	0.8	-0.8			INTERGENIC
Araip.B02	93436539	C	A	-0.75	0.666667	-0.666667			INTERGENIC
Araip.B02	93490543	T	C	-0.6	0.8	-0.8	Araip.1QH7M.1	MISSENSE	NON_SYNONYMOUS_CODING	Aag/Gag	uncharacterized protein LOC102668485 [Glycine max]
Araip.B02	93669881	C	T	-0.67	0.8	-0.8			INTERGENIC
Araip.B02	93669945	C	A	-0.83	0.833333	-0.833333			INTERGENIC
Araip.B02	93692506	C	T	-0.7	0.714286	-0.714286			INTERGENIC
Araip.B02	93775760	T	A	-0.8	0.75	-0.75	Araip.RXZ9L.1		UTR_5_PRIME		beta glucosidase 11%3B IPR001360 (Glycoside hydrolase%2C family 1)%2C IPR017853 (Glycoside hydrolase%2C superfamily)%3B GO:0005975 (carbohydrate metabolic process)
Araip.B02	93778154	G	T	-0.78	0.8	-0.8			INTERGENIC
Araip.B02	93794836	A	C	-0.71	0.833333	-0.833333			INTERGENIC
Araip.B02	93810830	G	T	-0.83	0.8	-0.8			INTERGENIC
Araip.B02	93880174	G	A	-0.75	0.714286	-0.714286			INTERGENIC
Araip.B02	93941754	G	A	-0.8	0.8	-0.8			INTERGENIC
Araip.B02	93959523	C	T	-0.71	0.714286	-0.714286	Araip.CCW4K.1		INTRON		late embryogenesis abundant protein B19.1A%3B IPR000389 (Stress induced protein)
Araip.B02	93965582	G	A	0.62	0.75	-0.75			INTERGENIC
Araip.B02	93990590	G	T	-1	0.833333	-0.833333			INTERGENIC
Araip.B02	94033690	A	C	-0.69	0.833333	-0.833333			INTERGENIC
Araip.B02	94095793	C	T	-0.67	0.833333	-0.833333			INTERGENIC
Araip.B02	94141933	C	A	-0.71	0.833333	-0.833333			INTERGENIC
Araip.B02	94146292	C	T	-0.8	0.8	-0.8			INTERGENIC
Araip.B02	94153389	A	C	-0.83	0.8	-0.8			INTERGENIC
Araip.B02	94191509	T	G	-0.73	0.666667	-0.666667	Araip.V0986.1		INTRON		receptor-like protein kinase 2%3B IPR001611 (Leucine-rich repeat)%2C IPR003591 (Leucine-rich repeat%2C typical subtype)%2C IPR013210 (Leucine-rich repeat-containing N-terminal%2C type 2)%2C IPR025875 (Leucine rich repeat 4)%3B GO:0005515 (protein binding)
Araip.B02	94333983	C	T	-0.82	0.7	-0.7			INTERGENIC
Araip.B02	94339642	G	A	-0.8	0.8	-0.8			INTERGENIC
Araip.B02	94430235	C	T	-0.8	0.7	-0.7			INTERGENIC
Araip.B02	94430327	G	T	-0.88	0.833333	-0.833333			INTERGENIC
Araip.B02	94516251	G	A	-0.56	0.666667	-0.666667			INTERGENIC
Araip.B02	94664552	C	T	-0.83	0.833333	-0.833333			INTERGENIC
Araip.B02	94674374	G	A	-0.71	0.8	-0.8			INTERGENIC
Araip.B02	94681812	C	T	-0.75	0.833333	-0.833333	Araip.Z5484.1		INTRON		uncharacterized protein LOC102664163 isoform X5 [Glycine max]%3B IPR004252 (Probable transposase%2C Ptta/En/Spm%2C plant)
Araip.B02	94706185	C	T	-0.58	0.714286	-0.714286			INTERGENIC
Araip.B02	94743958	C	T	-0.64	0.7	-0.7			INTERGENIC
Araip.B02	94860745	T	A	-0.79	0.666667	-0.666667			INTERGENIC
Araip.B02	94929414	C	T	-0.74	0.833333	-0.833333			INTERGENIC
Araip.B02	95053152	C	T	-0.8	0.8	-0.8	Araip.E3A5Q.1		INTRON		protein YLS7-like [Glycine max]%3B IPR025846 (PMR5 N-terminal domain)%2C IPR026057 (PC-Esterase)
Araip.B02	95139157	A	G	-0.6	0.666667	-0.666667			INTERGENIC
Araip.B02	95146184	G	A	-0.67	0.833333	-0.833333			INTERGENIC
Araip.B02	95159117	C	T	-0.78	0.8	-0.8			INTERGENIC
Araip.B02	95169156	C	T	-0.63	0.75	-0.75			INTERGENIC
Araip.B02	95192620	G	T	-0.71	0.8	-0.8			INTERGENIC
Araip.B02	95211240	G	T	-0.6	0.714286	-0.714286			INTERGENIC
Araip.B02	95333562	C	T	-0.67	0.833333	-0.833333	Araip.5863P.1		INTRON		Disease resistance-responsive (dirigent-like protein) family protein%3B IPR004265 (Plant disease resistance response protein)
Araip.B02	95353250	C	T	-0.8	0.8	-0.8			INTERGENIC
Araip.B02	95356820	C	T	-1	0.8	-0.8			INTERGENIC
Araip.B02	95412066	G	A	-0.73	0.714286	-0.714286			INTERGENIC
Araip.B02	95414761	C	T	-0.75	0.833333	-0.833333			INTERGENIC
Araip.B02	95510168	G	T	-0.58	0.714286	-0.714286			INTERGENIC
Araip.B02	95574717	C	A	-0.75	0.8	-0.8			INTERGENIC
Araip.B02	95586826	G	A	-0.88	0.75	-0.75			INTERGENIC
Araip.B02	95625196	G	A	-0.73	0.833333	-0.833333			INTERGENIC
Araip.B02	95650255	G	C	-0.88	0.714286	-0.714286			INTERGENIC
Araip.B02	95709822	C	T	-0.8	0.8	-0.8			INTERGENIC
Araip.B02	95809910	C	A	-0.67	0.714286	-0.714286			INTERGENIC
Araip.B02	95886212	G	A	-0.57	0.666667	-0.666667			INTERGENIC
Araip.B02	95911785	C	T	-0.8	0.666667	-0.666667			INTERGENIC
Araip.B02	96005461	A	C	-0.67	0.8	-0.8			INTERGENIC
Araip.B02	96064437	G	A	-0.67	0.833333	-0.833333			INTERGENIC
Araip.B02	96086713	G	T	-0.67	0.666667	-0.666667	Araip.A4H6N.1		INTRON		autophagy 3 (APG3) protein%3B IPR007135 (Autophagy-related protein 3)%2C IPR019461 (Autophagy-related protein 3%2C C-terminal)
Araip.B02	96121600	G	A	-0.92	0.636364	-0.636364			INTERGENIC
Araip.B02	96124459	G	C	-0.62	0.8	-0.8			INTERGENIC
Araip.B02	96199632	C	T	-0.8	0.75	-0.75			INTERGENIC
Araip.B02	96352149	C	T	-0.8	0.714286	-0.714286			INTERGENIC
Araip.B02	96366754	A	G	-0.83	0.833333	-0.833333			INTERGENIC
Araip.B02	96367200	C	T	-0.88	0.75	-0.75			INTERGENIC
Araip.B02	96437476	C	A	-0.88	0.833333	-0.833333	Araip.3YR2W.1	MISSENSE	NON_SYNONYMOUS_CODING	Gat/Tat	Ulp1 protease family%2C carboxy-terminal domain protein%3B IPR003653 (Peptidase C48%2C SUMO/Sentrin/Ubl1)%3B GO:0006508 (proteolysis)%2C GO:0008234 (cysteine-type peptidase activity)
Araip.B02	96470019	G	A	-0.67	0.8	-0.8			INTERGENIC
Araip.B02	96622770	C	A	-0.67	0.833333	-0.833333			INTERGENIC
Araip.B02	96674381	G	A	-0.67	0.8	-0.8			INTERGENIC
Araip.B02	96752178	C	G	-0.83	0.8	-0.8			INTERGENIC
Araip.B02	96791915	G	A	-0.71	0.8	-0.8			INTERGENIC
Araip.B02	96821845	G	C	0.66	0.8	-0.8			INTERGENIC
Araip.B02	96821849	G	A	0.7	0.8	-0.8			INTERGENIC
Araip.B02	96834893	C	T	-0.71	0.714286	-0.714286			INTERGENIC
Araip.B02	96835399	C	A	-0.8	0.8	-0.8			INTERGENIC
Araip.B02	96865365	G	A	-0.56	0.666667	-0.666667			INTERGENIC
Araip.B02	96887383	G	A	-0.88	0.8	-0.8			INTERGENIC
Araip.B02	96957871	A	G	-0.71	0.714286	-0.714286			INTERGENIC
Araip.B02	96996708	C	G	-0.7	0.833333	-0.833333			INTERGENIC
Araip.B02	97008421	C	T	-0.8	0.666667	-0.666667			INTERGENIC
Araip.B02	97060556	C	T	-0.74	0.833333	-0.833333			INTERGENIC
Araip.B02	97136606	C	T	-0.75	0.714286	-0.714286			INTERGENIC
Araip.B02	97153298	C	T	-0.8	0.8	-0.8			INTERGENIC
Araip.B02	97154986	G	A	-1	0.8	-0.8			INTERGENIC
Araip.B02	97264058	G	A	-1	0.8	-0.8			INTERGENIC
Araip.B02	97305019	G	A	-0.56	0.666667	-0.666667			INTERGENIC
Araip.B02	97320264	G	A	-0.63	0.8	-0.8	Araip.Q5V4M.1		INTRON		Unknown protein
Araip.B02	97342291	G	A	-0.67	0.833333	-0.833333			INTERGENIC
Araip.B02	97360525	C	G	-0.63	0.8	-0.8			INTERGENIC
Araip.B02	97537480	C	T	-0.8	0.8	-0.8			INTERGENIC
Araip.B02	97574089	C	G	-0.83	0.833333	-0.833333	Araip.65IF5.1		UTR_3_PRIME		Unknown protein
Araip.B02	97576028	C	T	-0.61	0.714286	-0.714286	Araip.65IF5.1		INTRON		Unknown protein
Araip.B02	97576095	G	A	-0.6	0.714286	-0.714286	Araip.65IF5.1		INTRON		Unknown protein
Araip.B02	97609769	C	A	-0.8	0.8	-0.8			INTERGENIC
Araip.B02	97721754	G	A	-0.67	0.714286	-0.714286			INTERGENIC
Araip.B02	97743247	C	T	-0.67	0.833333	-0.833333	Araip.ZBP85.1		INTRON		expansin B2%3B IPR007118 (Expansin/Lol pI)%3B GO:0005576 (extracellular region)
Araip.B02	97743317	C	T	-0.8	0.833333	-0.833333	Araip.ZBP85.1		INTRON		expansin B2%3B IPR007118 (Expansin/Lol pI)%3B GO:0005576 (extracellular region)
Araip.B02	97806113	C	T	-0.71	0.833333	-0.833333			INTERGENIC
Araip.B02	97954159	C	T	-0.8	0.8	-0.8			INTERGENIC
Araip.B02	97959406	C	T	-0.67	0.833333	-0.833333			INTERGENIC
Araip.B02	98000121	T	C	-0.75	0.833333	-0.833333			INTERGENIC
Araip.B02	98019684	G	A	-0.78	0.8	-0.8			INTERGENIC
Araip.B02	98021042	C	A	-0.8	0.8	-0.8			INTERGENIC
Araip.B02	98207208	C	T	-0.83	0.8	-0.8			INTERGENIC
Araip.B02	98266937	C	A	-0.71	0.8	-0.8			INTERGENIC
Araip.B02	98269123	C	A	-0.67	0.833333	-0.833333			INTERGENIC
Araip.B02	98301620	G	C	-0.8	0.8	-0.8	Araip.N46ED.1	MISSENSE	NON_SYNONYMOUS_CODING	Gat/Cat	UDP-Glycosyltransferase superfamily protein%3B IPR002213 (UDP-glucuronosyl/UDP-glucosyltransferase)%3B GO:0008152 (metabolic process)
Araip.B02	98352461	G	A	-0.88	0.8	-0.8			INTERGENIC
Araip.B02	98432393	C	T	-0.67	0.833333	-0.833333			INTERGENIC
Araip.B02	98452505	C	T	-0.78	0.8	-0.8			INTERGENIC
Araip.B02	98623892	C	T	-0.71	0.833333	-0.833333			INTERGENIC
Araip.B02	98708821	A	C	-1	0.714286	-0.714286	Araip.EI53N.1	MISSENSE	NON_SYNONYMOUS_CODING	Att/Ctt	Cytochrome P450 superfamily protein%3B IPR001128 (Cytochrome P450)%3B GO:0005506 (iron ion binding)%2C GO:0020037 (heme binding)%2C GO:0055114 (oxidation-reduction process)
Araip.B02	98778884	G	C	-0.75	0.833333	-0.833333			INTERGENIC
Araip.B02	98831523	C	A	-0.83	0.8	-0.8			INTERGENIC
Araip.B02	98914932	A	C	-0.78	0.8	-0.8	Araip.PEG4V.1	MISSENSE	NON_SYNONYMOUS_CODING	atT/atG	Cytochrome P450 superfamily protein%3B IPR001128 (Cytochrome P450)%3B GO:0005506 (iron ion binding)%2C GO:0020037 (heme binding)%2C GO:0055114 (oxidation-reduction process)
Araip.B02	98918264	T	C	-0.8	0.75	-0.75			INTERGENIC
Araip.B02	98920276	C	T	-0.67	0.714286	-0.714286			INTERGENIC
Araip.B02	98970138	C	G	-0.86	0.714286	-0.714286	Araip.AI1YK.1	MISSENSE	NON_SYNONYMOUS_CODING	cCa/cGa	Unknown protein
Araip.B02	99006601	C	T	-0.67	0.8	-0.8			INTERGENIC
Araip.B02	99029142	C	T	-0.79	0.833333	-0.833333			INTERGENIC
Araip.B02	99063721	T	C	-0.66	0.8	-0.8			INTERGENIC
Araip.B02	99079353	G	A	-0.83	0.833333	-0.833333			INTERGENIC
Araip.B02	99083447	C	A	-0.88	0.8	-0.8			INTERGENIC
Araip.B02	99093459	C	T	-0.83	0.833333	-0.833333			INTERGENIC
Araip.B02	99117840	T	C	-0.67	0.833333	-0.833333			INTERGENIC
Araip.B02	99128452	T	A	-0.6	0.8	-0.8	Araip.P1YD2.1		INTRON		probable pectinesterase/pectinesterase inhibitor 17-like [Glycine max]%3B IPR006501 (Pectinesterase inhibitor domain)%2C IPR011050 (Pectin lyase fold/virulence factor)%3B GO:0004857 (enzyme inhibitor activity)%2C GO:0005618 (cell wall)%2C GO:0030599 (pectinesterase activity)%2C GO:0042545 (cell wall modification)
Araip.B02	99156955	G	A	-0.8	0.8	-0.8			INTERGENIC
Araip.B02	99167380	G	A	-0.75	0.833333	-0.833333			INTERGENIC
Araip.B02	99310765	T	C	-0.65	0.8	-0.8	Araip.SS0SM.1	SILENT	SYNONYMOUS_CODING	tgT/tgC	probable pectinesterase/pectinesterase inhibitor 17-like [Glycine max]%3B IPR006501 (Pectinesterase inhibitor domain)%2C IPR011050 (Pectin lyase fold/virulence factor)%3B GO:0004857 (enzyme inhibitor activity)%2C GO:0005618 (cell wall)%2C GO:0030599 (pectinesterase activity)%2C GO:0042545 (cell wall modification)
Araip.B02	99340757	G	A	-0.52	0.636364	-0.636364			INTERGENIC
Araip.B02	99368970	C	T	-0.86	0.714286	-0.714286			INTERGENIC
Araip.B02	99432633	T	A	-0.58	0.714286	-0.714286	Araip.5N3P6.1		INTRON		Pentatricopeptide repeat (PPR) superfamily protein%3B IPR002885 (Pentatricopeptide repeat)%2C IPR011009 (Protein kinase-like domain)%2C IPR011990 (Tetratricopeptide-like helical)%2C IPR013320 (Concanavalin A-like lectin/glucanase%2C subgroup)%3B GO:0004672 (protein kinase activity)%2C GO:0005515 (protein binding)%2C GO:0005524 (ATP binding)%2C GO:0006468 (protein phosphorylation)
Araip.B02	99436736	T	G	-0.88	0.8	-0.8	Araip.5N3P6.1	MISSENSE	NON_SYNONYMOUS_CODING	gaT/gaG	Pentatricopeptide repeat (PPR) superfamily protein%3B IPR002885 (Pentatricopeptide repeat)%2C IPR011009 (Protein kinase-like domain)%2C IPR011990 (Tetratricopeptide-like helical)%2C IPR013320 (Concanavalin A-like lectin/glucanase%2C subgroup)%3B GO:0004672 (protein kinase activity)%2C GO:0005515 (protein binding)%2C GO:0005524 (ATP binding)%2C GO:0006468 (protein phosphorylation)
Araip.B02	99464236	A	T	-0.62	0.714286	-0.714286			INTERGENIC
Araip.B02	99637009	C	G	-0.75	0.833333	-0.833333	Araip.EDY9V.1	MISSENSE	NON_SYNONYMOUS_CODING	Gtc/Ctc	LRR receptor-like kinase family protein
Araip.B02	100021794	G	A	-0.83	0.833333	-0.833333			INTERGENIC
Araip.B02	100043816	C	T	-0.55	0.636364	-0.636364			INTERGENIC
Araip.B02	100131680	T	C	0.67	0.8	-0.8			INTERGENIC
Araip.B02	100440101	A	T	-1	0.8	-0.8	Araip.9S11V.1		INTRON		ATP-dependent DNA helicase 2 subunit Ku80%3B IPR002035 (von Willebrand factor%2C type A)%2C IPR005161 (Ku70/Ku80%2C N-terminal alpha/beta)%2C IPR014893 (Ku%2C C-terminal)%2C IPR016194 (SPOC like C-terminal domain)%2C IPR024193 (Ku80)%3B GO:0000723 (telomere maintenance)%2C GO:0003677 (DNA binding)%2C GO:0003684 (damaged DNA binding)%2C GO:0004003 (ATP-dependent DNA helicase activity)%2C GO:000563…
Araip.B02	100445014	C	T	-0.56	0.666667	-0.666667			INTERGENIC
Araip.B02	100637656	A	C	0.6	0.8	-0.8			INTERGENIC
Araip.B02	100637657	A	G	0.6	0.8	-0.8			INTERGENIC
Araip.B02	100744153	G	A	-0.67	0.833333	-0.833333			INTERGENIC
Araip.B02	100799188	A	G	-0.75	0.833333	-0.833333			INTERGENIC
Araip.B02	101591299	A	G	0.57	0.666667	-0.666667	Araip.XUX2S.1	MISSENSE	NON_SYNONYMOUS_CODING	gTa/gCa	Unknown protein
Araip.B02	104766962	G	C	0.75	0.8	-0.8	Araip.JW40W.1	MISSENSE	NON_SYNONYMOUS_CODING	caC/caG	disease resistance protein (TIR-NBS-LRR class)%3B IPR000767 (Disease resistance protein)%2C IPR027417 (P-loop containing nucleoside triphosphate hydrolase)%3B GO:0006952 (defense response)%2C GO:0043531 (ADP binding)
Araip.B02	106529561	A	C	-0.67	0.8	-0.8	Araip.3I7XZ.1	MISSENSE	NON_SYNONYMOUS_CODING	aAt/aCt	ATP-dependent RNA helicase%2C putative%3B IPR001650 (Helicase%2C C-terminal)%2C IPR007502 (Helicase-associated domain)%2C IPR011709 (Domain of unknown function DUF1605)%2C IPR014001 (Helicase%2C superfamily 1/2%2C ATP-binding domain)%2C IPR027417 (P-loop containing nucleoside triphosphate hydrolase)%3B GO:0003676 (nucleic acid binding)%2C GO:0004386 (helicase activity)%2C GO:0005524 (ATP binding)…
Araip.B03	37399	G	T	-1	0.8	-0.8			INTERGENIC
Araip.B03	80145	C	T	-0.67	0.8	-0.8			INTERGENIC
Araip.B03	104606	A	T	-0.75	0.833333	-0.833333	Araip.G2RH1.1		UTR_5_PRIME		uncharacterized protein LOC100527473 [Glycine max]
Araip.B03	104607	C	A	-0.75	0.833333	-0.833333	Araip.G2RH1.1		UTR_5_PRIME		uncharacterized protein LOC100527473 [Glycine max]
Araip.B03	150590	G	T	-0.9	0.833333	-0.833333			INTERGENIC
Araip.B03	166099	C	T	-0.8	0.8	-0.8			INTERGENIC
Araip.B03	261397	C	T	-0.71	0.714286	-0.714286			INTERGENIC
Araip.B03	301074	C	T	1	0.833333	-0.833333			INTERGENIC
Araip.B03	305469	C	T	-0.86	0.714286	-0.714286			INTERGENIC
Araip.B03	315689	G	A	-0.71	0.714286	-0.714286			INTERGENIC
Araip.B03	358128	G	A	-0.6	0.7	-0.7	Araip.HV0SL.1		INTRON		FUNCTIONS IN: molecular_function unknown%3B INVOLVED IN: biological_process unknown %3B IPR018960 (Domain of unknown function DUF1990)
Araip.B03	367626	T	C	-0.78	0.833333	-0.833333			INTERGENIC
Araip.B03	512319	G	A	-0.83	0.833333	-0.833333			INTERGENIC
Araip.B03	519963	G	A	-1	0.833333	-0.833333			INTERGENIC
Araip.B03	528833	A	T	-0.8	0.8	-0.8			INTERGENIC
Araip.B03	596378	C	A	-0.6	0.714286	-0.714286	Araip.G4PJK.1		UTR_5_PRIME		mediator of RNA polymerase II transcription subunit 10%3B IPR019145 (Mediator complex%2C subunit Med10)%3B GO:0001104 (RNA polymerase II transcription cofactor activity)%2C GO:0006357 (regulation of transcription from RNA polymerase II promoter)%2C GO:0016592 (mediator complex)
Araip.B03	679812	T	A	-0.67	0.833333	-0.833333	Araip.H99F9.1	NONSENSE	STOP_GAINED	tgT/tgA	ATP/DNA-binding protein%3B IPR003594 (Histidine kinase-like ATPase%2C ATP-binding domain)%2C IPR024975 (Domain of unknown function DUF3883)%3B GO:0005524 (ATP binding)
Araip.B03	850148	G	C	-0.67	0.833333	-0.833333			INTERGENIC
Araip.B03	854082	C	T	-0.75	0.75	-0.75			INTERGENIC
Araip.B03	890947	A	G	-0.65	0.8	-0.8	Araip.Z1XB6.1	SILENT	SYNONYMOUS_CODING	ttT/ttC	heat shock transcription factor A2%3B IPR011991 (Winged helix-turn-helix DNA-binding domain)%2C IPR027725 (Heat shock transcription factor family)%3B GO:0003700 (sequence-specific DNA binding transcription factor activity)%2C GO:0005634 (nucleus)%2C GO:0009408 (response to heat)%2C GO:0043565 (sequence-specific DNA binding)
Araip.B03	894420	T	G	-0.7	0.7	-0.7			INTERGENIC
Araip.B03	944941	C	T	-0.8	0.8	-0.8			INTERGENIC
Araip.B03	954746	C	T	-0.71	0.833333	-0.833333			INTERGENIC
Araip.B03	959354	G	A	-0.66	0.8	-0.8			INTERGENIC
Araip.B03	974154	G	T	-1	0.8	-0.8			INTERGENIC
Araip.B03	998587	C	G	-0.8	0.8	-0.8	Araip.JFJ1E.1		INTRON		UDP-Glycosyltransferase superfamily protein%3B IPR002213 (UDP-glucuronosyl/UDP-glucosyltransferase)%2C IPR004276 (Glycosyl transferase%2C family 28)%3B GO:0005975 (carbohydrate metabolic process)%2C GO:0008152 (metabolic process)%2C GO:0030259 (lipid glycosylation)
Araip.B03	998845	G	A	-0.86	0.714286	-0.714286	Araip.JFJ1E.1		INTRON		UDP-Glycosyltransferase superfamily protein%3B IPR002213 (UDP-glucuronosyl/UDP-glucosyltransferase)%2C IPR004276 (Glycosyl transferase%2C family 28)%3B GO:0005975 (carbohydrate metabolic process)%2C GO:0008152 (metabolic process)%2C GO:0030259 (lipid glycosylation)
Araip.B03	1033810	G	A	-0.75	0.75	-0.75			INTERGENIC
Araip.B03	1281385	G	A	-0.66	0.666667	-0.666667			INTERGENIC
Araip.B03	1837796	C	T	-0.71	0.8	-0.8			INTERGENIC
Araip.B03	2743966	G	T	-0.82	0.833333	-0.833333			INTERGENIC
Araip.B03	2899725	C	T	-0.71	0.714286	-0.714286			INTERGENIC
Araip.B03	3641701	C	T	1	0.8	-0.8			INTERGENIC
Araip.B03	3927708	G	A	0.83	0.833333	-0.833333			INTERGENIC
Araip.B03	4084447	A	G	-0.62	0.714286	-0.714286			INTERGENIC
Araip.B03	4085872	C	T	-0.71	0.833333	-0.833333			INTERGENIC
Araip.B03	4357514	C	T	0.76	0.714286	-0.714286			INTERGENIC
Araip.B03	4945241	C	T	0.8	0.8	-0.8			INTERGENIC
Araip.B03	5526791	G	A	-0.77	0.666667	-0.666667			INTERGENIC
Araip.B03	5631849	G	A	-0.69	0.666667	-0.666667			INTERGENIC
Araip.B03	5929332	A	T	-0.71	0.714286	-0.714286	Araip.AW07J.1		INTRON		mRNA cap guanine-N7 methyltransferase%3B IPR004971 (mRNA (guanine-N(7))-methyltransferase domain)%2C IPR016899 (mRNA (guanine-N(7))-methyltransferase)%3B GO:0004482 (mRNA (guanine-N7-)-methyltransferase activity)%2C GO:0005634 (nucleus)%2C GO:0006370 (7-methylguanosine mRNA capping)
Araip.B03	6080746	T	C	-0.8	0.833333	-0.833333	Araip.80ZQA.1		INTRON		INVOLVED IN: positive regulation of catalytic activity%2C protein processing%3B LOCATED IN: integral to membrane%3B EXPRESSED IN: 24 plant structures%3B EXPRESSED DURING: 15 growth stages %3B IPR009294 (Gamma-secretase subunit Aph-1)%3B GO:0016021 (integral component of membrane)%2C GO:0016485 (protein processing)%2C GO:0043085 (positive regulation of catalytic activity)
Araip.B03	6508140	G	A	-0.8	0.8	-0.8			INTERGENIC
Araip.B03	6779850	G	A	-0.49	0.636364	-0.636364			INTERGENIC
Araip.B03	6812045	T	C	-0.6	0.714286	-0.714286			INTERGENIC
Araip.B03	7399830	G	A	-0.71	0.8	-0.8			INTERGENIC
Araip.B03	7583748	T	C	-0.62	0.8	-0.8	Araip.W7Q56.1		INTRON		Essential protein Yae1%2C N-terminal%3B IPR019191 (Essential protein Yae1%2C N-terminal)
Araip.B03	8386918	A	G	-0.67	0.8	-0.8			INTERGENIC
Araip.B03	9639203	T	C	0.7	0.7	-0.7	Araip.GD26H.1		UTR_5_PRIME		disease resistance protein (TIR-NBS-LRR class)%2C putative%3B IPR000157 (Toll/interleukin-1 receptor homology (TIR) domain)%2C IPR000767 (Disease resistance protein)%2C IPR001611 (Leucine-rich repeat)%2C IPR027417 (P-loop containing nucleoside triphosphate hydrolase)%3B GO:0000166 (nucleotide binding)%2C GO:0005515 (protein binding)%2C GO:0006952 (defense response)%2C GO:0007165 (signal transduct…
Araip.B03	10211747	G	A	-0.66	0.8	-0.8			INTERGENIC
Araip.B03	14116068	C	T	-0.6	0.7	-0.7			INTERGENIC
Araip.B03	16502188	T	C	0.86	0.8	-0.8			INTERGENIC
Araip.B03	18065750	G	A	0.66	0.8	-0.8			INTERGENIC
Araip.B03	20062386	G	A	0.6	0.8	-0.8	Araip.F6M0X.1		UTR_5_PRIME		phosphoenolpyruvate carboxylase 1
Araip.B03	21101503	T	C	-0.48	0.615385	-0.615385	Araip.ZGF52.1		UTR_3_PRIME		epoxide hydrolase%3B IPR000639 (Epoxide hydrolase-like)%3B GO:0003824 (catalytic activity)
Araip.B03	23277779	G	A	0.83	0.833333	-0.833333			INTERGENIC
Araip.B03	25268769	C	T	-0.53	0.588235	-0.588235			INTERGENIC
Araip.B03	33698649	C	T	0.57	0.75	-0.75			INTERGENIC
Araip.B03	34471826	G	T	0.69	0.8	-0.8			INTERGENIC
Araip.B03	35231786	C	T	-0.7	0.8	-0.8	Araip.1Q1XN.1	SILENT	SYNONYMOUS_CODING	ctC/ctT	putative E3 ubiquitin-protein ligase LIN-1-like isoform X4 [Glycine max]%3B IPR013083 (Zinc finger%2C RING/FYVE/PHD-type)%2C IPR015943 (WD40/YVTN repeat-like-containing domain)%2C IPR016024 (Armadillo-type fold)%3B GO:0000151 (ubiquitin ligase complex)%2C GO:0004842 (ubiquitin-protein ligase activity)%2C GO:0005488 (binding)%2C GO:0005515 (protein binding)%2C GO:0016567 (protein ubiquitination)
Araip.B03	37525215	G	A	-0.78	0.833333	-0.833333			INTERGENIC
Araip.B03	37923752	C	G	0.59	0.642857	-0.642857			INTERGENIC
Araip.B03	38887828	C	T	-0.83	0.833333	-0.833333			INTERGENIC
Araip.B03	43750657	C	T	0.75	0.8	-0.8			INTERGENIC
Araip.B03	43750662	A	G	0.75	0.8	-0.8			INTERGENIC
Araip.B03	48368110	C	T	-0.73	0.714286	-0.714286	Araip.21H8I.1	MISSENSE	NON_SYNONYMOUS_CODING	Gtg/Atg	replication factor-A carboxy-terminal domain protein%3B IPR012340 (Nucleic acid-binding%2C OB-fold)
Araip.B03	48479183	T	C	-0.9	0.8	-0.8			INTERGENIC
Araip.B03	53539567	T	G	0.68	0.833333	-0.833333			INTERGENIC
Araip.B03	54406101	G	A	0.71	0.833333	-0.833333			INTERGENIC
Araip.B03	58502141	C	T	-0.67	0.8	-0.8			INTERGENIC
Araip.B03	58803694	T	C	0.55	0.636364	-0.636364			INTERGENIC
Araip.B03	59172768	T	A	-0.64	0.8	-0.8			INTERGENIC
Araip.B03	62159001	C	T	-0.67	0.833333	-0.833333			INTERGENIC
Araip.B03	63348034	C	T	-0.71	0.714286	-0.714286			INTERGENIC
Araip.B03	65969926	T	C	-0.73	0.714286	-0.714286			INTERGENIC
Araip.B03	66542051	G	A	-0.66	0.8	-0.8			INTERGENIC
Araip.B03	67455237	A	G	-0.63	0.636364	-0.636364			INTERGENIC
Araip.B03	68590878	C	G	-0.67	0.833333	-0.833333			INTERGENIC
Araip.B03	71427518	T	C	-0.76	0.714286	-0.714286			INTERGENIC
Araip.B03	72714010	T	C	0.74	0.714286	-0.714286			INTERGENIC
Araip.B03	73568310	G	A	-0.8	0.8	-0.8			INTERGENIC
Araip.B03	75924582	T	C	0.65	0.636364	-0.636364			INTERGENIC
Araip.B03	75924596	G	T	0.66	0.666667	-0.666667			INTERGENIC
Araip.B03	79710531	A	G	0.75	0.833333	-0.833333			INTERGENIC
Araip.B03	81395088	C	G	-1	0.8	-0.8			INTERGENIC
Araip.B03	81652012	T	C	0.57	0.666667	-0.666667			INTERGENIC
Araip.B03	81967256	G	A	-0.75	0.75	-0.75			INTERGENIC
Araip.B03	82447377	C	G	0.64	0.714286	-0.714286			INTERGENIC
Araip.B03	82981337	T	C	-0.8	0.8	-0.8			INTERGENIC
Araip.B03	84610731	C	A	-0.61	0.8	-0.8			INTERGENIC
Araip.B03	89190986	T	G	0.82	0.833333	-0.833333			INTERGENIC
Araip.B03	89653900	G	C	-0.54	0.7	-0.7			INTERGENIC
Araip.B03	96816837	G	A	-0.86	0.833333	-0.833333			INTERGENIC
Araip.B03	100490418	G	T	0.62	0.8	-0.8			INTERGENIC
Araip.B03	101312334	C	A	-0.8	0.75	-0.75			INTERGENIC
Araip.B03	104504223	T	G	0.62	0.714286	-0.714286			INTERGENIC
Araip.B03	106288163	G	A	0.6	0.7	-0.7			INTERGENIC
Araip.B03	112413972	C	T	0.86	0.833333	-0.833333			INTERGENIC
Araip.B03	116087796	C	T	0.69	0.8	-0.8			INTERGENIC
Araip.B03	120019987	G	A	0.59	0.636364	-0.636364			INTERGENIC
Araip.B03	125597144	G	T	0.67	0.833333	-0.833333	Araip.0BG7L.1		INTRON		Unknown protein%3B IPR023393 (START-like domain)
Araip.B03	125854953	C	A	-0.62	0.8	-0.8			INTERGENIC
Araip.B03	126171355	C	A	-0.71	0.714286	-0.714286	Araip.KV2BK.1		UTR_3_PRIME		Glutathione S-transferase family protein%3B IPR010987 (Glutathione S-transferase%2C C-terminal-like)%2C IPR012336 (Thioredoxin-like fold)%3B GO:0005515 (protein binding)
Araip.B03	130622223	C	T	-1	0.8	-0.8	Araip.FV4IN.1		INTRON		nodulin MtN21 /EamA-like transporter family protein%3B IPR000620 (Drug/metabolite transporter)%3B GO:0016020 (membrane)
Araip.B03	130974481	G	T	-0.78	0.75	-0.75			INTERGENIC
Araip.B03	131985598	T	A	-0.83	0.8	-0.8			INTERGENIC
Araip.B03	132402280	G	A	0.71	0.714286	-0.714286			INTERGENIC
Araip.B03	132657939	A	C	-0.8	0.8	-0.8			INTERGENIC
Araip.B03	132668897	G	A	-0.66	0.666667	-0.666667			INTERGENIC
Araip.B03	132727690	G	A	-0.71	0.714286	-0.714286			INTERGENIC
Araip.B03	133227651	G	A	-0.56	0.666667	-0.666667			INTERGENIC
Araip.B03	133424464	C	T	0.71	0.8	-0.8			INTERGENIC
Araip.B03	133525248	C	T	0.71	0.714286	-0.714286			INTERGENIC
Araip.B03	133538122	C	T	-0.62	0.714286	-0.714286	Araip.XVQ2M.1		INTRON		Membrane transporter D1 n%3D3 Tax%3DAndropogoneae RepID%3DB6U4Q3_MAIZE%3B IPR005828 (General substrate transporter)%2C IPR016196 (Major facilitator superfamily domain%2C general substrate transporter)%3B GO:0016020 (membrane)%2C GO:0016021 (integral component of membrane)%2C GO:0022857 (transmembrane transporter activity)%2C GO:0022891 (substrate-specific transmembrane transporter activity)%2C GO…
Araip.B03	133555110	A	T	-1	0.833333	-0.833333			INTERGENIC
Araip.B03	133561822	G	T	-0.71	0.714286	-0.714286			INTERGENIC
Araip.B03	133586012	G	A	-0.94	0.636364	-0.636364	Araip.XFG2X.1		INTRON		Membrane transporter D1 n%3D3 Tax%3DAndropogoneae RepID%3DB6U4Q3_MAIZE%3B IPR005828 (General substrate transporter)%2C IPR016196 (Major facilitator superfamily domain%2C general substrate transporter)%3B GO:0016020 (membrane)%2C GO:0016021 (integral component of membrane)%2C GO:0022857 (transmembrane transporter activity)%2C GO:0022891 (substrate-specific transmembrane transporter activity)%2C GO…
Araip.B03	133652395	G	A	0.71	0.8	-0.8			INTERGENIC
Araip.B03	133662118	G	A	0.71	0.8	-0.8			INTERGENIC
Araip.B03	133718158	C	T	-0.89	0.714286	-0.714286			INTERGENIC
Araip.B03	133721979	G	A	-0.88	0.75	-0.75			INTERGENIC
Araip.B03	133845106	C	T	-0.62	0.714286	-0.714286			INTERGENIC
Araip.B03	133845349	G	A	-0.8	0.8	-0.8			INTERGENIC
Araip.B03	133845474	C	T	-0.8	0.8	-0.8			INTERGENIC
Araip.B03	133868678	C	T	-1	0.833333	-0.833333			INTERGENIC
Araip.B03	133873372	C	T	-0.75	0.75	-0.75			INTERGENIC
Araip.B03	133918231	G	A	-0.67	0.833333	-0.833333			INTERGENIC
Araip.B03	133920548	G	A	-0.71	0.714286	-0.714286			INTERGENIC
Araip.B03	133928749	C	T	-0.78	0.714286	-0.714286			INTERGENIC
Araip.B03	133931530	G	A	-1	0.714286	-0.714286			INTERGENIC
Araip.B03	133951976	G	A	-0.67	0.8	-0.8			INTERGENIC
Araip.B03	133959918	G	T	-0.8	0.8	-0.8			INTERGENIC
Araip.B03	133971169	A	C	0.6	0.636364	-0.636364	Araip.YQN5Y.1		INTRON		Protein phosphatase 2A regulatory B subunit family protein%3B IPR002554 (Protein phosphatase 2A%2C regulatory B subunit%2C B56)%2C IPR016024 (Armadillo-type fold)%3B GO:0000159 (protein phosphatase type 2A complex)%2C GO:0005488 (binding)%2C GO:0007165 (signal transduction)%2C GO:0008601 (protein phosphatase type 2A regulator activity)
Araip.B03	133971174	C	T	0.58	0.7	-0.7	Araip.YQN5Y.1		INTRON		Protein phosphatase 2A regulatory B subunit family protein%3B IPR002554 (Protein phosphatase 2A%2C regulatory B subunit%2C B56)%2C IPR016024 (Armadillo-type fold)%3B GO:0000159 (protein phosphatase type 2A complex)%2C GO:0005488 (binding)%2C GO:0007165 (signal transduction)%2C GO:0008601 (protein phosphatase type 2A regulator activity)
Araip.B03	133975878	C	T	-0.71	0.714286	-0.714286			INTERGENIC
Araip.B03	134012674	G	T	-0.8	0.8	-0.8			INTERGENIC
Araip.B03	134027716	C	T	-0.58	0.714286	-0.714286			INTERGENIC
Araip.B03	134068169	T	C	-0.7	0.666667	-0.666667	Araip.R22ES.1		INTRON		Transmembrane amino acid transporter family protein%3B IPR013057 (Amino acid transporter%2C transmembrane)
Araip.B03	134111830	C	T	-0.85	0.833333	-0.833333			INTERGENIC
Araip.B03	134192845	C	T	-0.67	0.833333	-0.833333			INTERGENIC
Araip.B03	134210869	A	T	-0.71	0.714286	-0.714286	Araip.55L6R.1		INTRON		mannosyl-oligosaccharide glucosidase%3B IPR004888 (Glycoside hydrolase%2C family 63)%3B GO:0003824 (catalytic activity)%2C GO:0004573 (mannosyl-oligosaccharide glucosidase activity)%2C GO:0009311 (oligosaccharide metabolic process)
Araip.B03	134227835	A	T	-0.58	0.714286	-0.714286			INTERGENIC
Araip.B03	134242133	G	A	-0.71	0.833333	-0.833333			INTERGENIC
Araip.B03	134258287	C	T	-0.83	0.833333	-0.833333			INTERGENIC
Araip.B03	134260016	C	T	-0.7	0.666667	-0.666667			INTERGENIC
Araip.B03	134261718	C	T	-0.73	0.8	-0.8			INTERGENIC
Araip.B03	134282611	C	T	-0.86	0.714286	-0.714286			INTERGENIC
Araip.B03	134297726	C	T	-0.83	0.833333	-0.833333			INTERGENIC
Araip.B03	134320868	C	T	-0.89	0.714286	-0.714286			INTERGENIC
Araip.B03	134490905	T	A	-0.78	0.666667	-0.666667			INTERGENIC
Araip.B03	134607507	C	T	-0.8	0.8	-0.8			INTERGENIC
Araip.B03	134706563	C	A	-0.7	0.8	-0.8			INTERGENIC
Araip.B03	134842009	C	T	0.58	0.666667	-0.666667			INTERGENIC
Araip.B04	762085	G	A	-0.91	0.714286	-0.714286	Araip.D3EYV.1		INTRON		non-specific phospholipase C2%3B IPR007312 (Phosphoesterase)%2C IPR017850 (Alkaline-phosphatase-like%2C core domain)%3B GO:0003824 (catalytic activity)%2C GO:0008152 (metabolic process)
Araip.B04	773411	G	A	-0.67	0.8	-0.8	Araip.GE4SS.1		INTRON		FKBP-like peptidyl-prolyl cis-trans isomerase family protein
Araip.B04	776250	T	C	-0.92	0.714286	-0.714286			INTERGENIC
Araip.B04	791685	G	A	-0.9	0.7	-0.7			INTERGENIC
Araip.B04	825767	G	A	-0.8	0.8	-0.8			INTERGENIC
Araip.B04	845227	A	T	-0.64	0.666667	-0.666667	Araip.E3YUR.1		INTRON		UDP-sugar transporter-like protein%3B IPR004853 (Triose-phosphate transporter domain)
Araip.B04	862709	C	A	-0.75	0.833333	-0.833333	Araip.J6SCH.1		UTR_3_PRIME		Putative methyltransferase family protein%3B IPR019410 (Nicotinamide N-methyltransferase-like)
Araip.B04	866894	C	T	-0.91	0.75	-0.75	Araip.77AM3.1		UTR_3_PRIME		sigma factor sigb regulation rsbq-like protein
Araip.B04	906046	G	A	-1	0.714286	-0.714286			INTERGENIC
Araip.B04	922264	C	T	-0.91	0.833333	-0.833333	Araip.WI0MN.1		INTRON		rootletin-like isoform X3 [Glycine max]
Araip.B04	1000016	C	T	-1	0.8	-0.8	Araip.19NMA.1		INTRON		MYB transcription factor MYB98 [Glycine max]%3B IPR009057 (Homeodomain-like)%3B GO:0003677 (DNA binding)%2C GO:0003682 (chromatin binding)
Araip.B04	1014782	A	C	-1	0.8	-0.8			INTERGENIC
Araip.B04	1027542	G	A	-0.7	0.8	-0.8	Araip.A8W1K.1		INTRON		endoplasmic reticulum metallopeptidase-like protein
Araip.B04	1038398	C	A	-0.9	0.75	-0.75	Araip.LVL4T.1|Araip.11T6F.1	|MISSENSE	INTRON|NON_SYNONYMOUS_CODING	|gCt/gAt	serine carboxypeptidase-like 17%3B IPR001563 (Peptidase S10%2C serine carboxypeptidase)%3B GO:0004185 (serine-type carboxypeptidase activity)%2C GO:0006508 (proteolysis)|Myb/SANT-like DNA-binding domain protein
Araip.B04	1066969	C	T	-1	0.8	-0.8			INTERGENIC
Araip.B04	1068171	C	T	-0.92	0.666667	-0.666667			INTERGENIC
Araip.B04	1082284	C	T	-0.9	0.666667	-0.666667	Araip.T8CW4.1		INTRON		serine carboxypeptidase-like 17%3B IPR001563 (Peptidase S10%2C serine carboxypeptidase)%3B GO:0004185 (serine-type carboxypeptidase activity)%2C GO:0006508 (proteolysis)
Araip.B04	1110262	G	A	-0.8	0.8	-0.8	Araip.X4529.1		INTRON		serine carboxypeptidase-like 5%3B IPR001563 (Peptidase S10%2C serine carboxypeptidase)%3B GO:0004185 (serine-type carboxypeptidase activity)%2C GO:0006508 (proteolysis)
Araip.B04	1111808	G	C	-0.9	0.666667	-0.666667			INTERGENIC
Araip.B04	1188229	A	T	-1	0.714286	-0.714286	Araip.C42Y7.1		INTRON		L-ascorbate oxidase [Glycine max]%3B IPR017760 (L-ascorbate oxidase%2C plants)%3B GO:0005507 (copper ion binding)%2C GO:0005576 (extracellular region)%2C GO:0016491 (oxidoreductase activity)%2C GO:0055114 (oxidation-reduction process)
Araip.B04	1211124	C	T	-0.87	0.714286	-0.714286			INTERGENIC
Araip.B04	1227299	C	T	-0.8	0.8	-0.8			INTERGENIC
Araip.B04	1273232	C	T	0.66	0.666667	-0.666667			INTERGENIC
Araip.B04	1314256	A	T	-0.83	0.833333	-0.833333	Araip.FQD7U.1		INTRON		uncharacterized protein LOC100803861 isoform X4 [Glycine max]
Araip.B04	1336778	A	T	-0.75	0.75	-0.75	Araip.YHZ7S.1		INTRON		BREAST CANCER 2 like 2A%3B IPR012340 (Nucleic acid-binding%2C OB-fold)%2C IPR015525 (Breast cancer type 2 susceptibility protein)%3B GO:0000724 (double-strand break repair via homologous recombination)%2C GO:0003697 (single-stranded DNA binding)%2C GO:0005515 (protein binding)%2C GO:0006281 (DNA repair)%2C GO:0006302 (double-strand break repair)%2C GO:0006310 (DNA recombination)
Araip.B04	1479931	C	T	-0.86	0.833333	-0.833333			INTERGENIC
Araip.B04	1581870	C	T	-0.9	0.714286	-0.714286			INTERGENIC
Araip.B04	1591022	C	T	0.83	0.833333	-0.833333	Araip.P89N6.1		INTRON		DCD (Development and Cell Death) domain protein%3B IPR013989 (Development/cell death domain)
Araip.B04	1658741	C	A	0.55	0.75	-0.75			INTERGENIC
Araip.B04	1835938	G	A	1	0.833333	-0.833333			INTERGENIC
Araip.B04	1846681	C	T	0.8	0.8	-0.8			INTERGENIC
Araip.B04	1852953	G	A	-0.8	0.8	-0.8			INTERGENIC
Araip.B04	1864425	C	T	-1	0.833333	-0.833333			INTERGENIC
Araip.B04	1875176	C	T	1	0.833333	-0.833333			INTERGENIC
Araip.B04	1876742	G	A	-0.73	0.8	-0.8			INTERGENIC
Araip.B04	1952393	C	T	-0.93	0.8	-0.8			INTERGENIC
Araip.B04	1960576	G	A	-1	0.8	-0.8			INTERGENIC
Araip.B04	1988042	C	T	-1	0.8	-0.8			INTERGENIC
Araip.B04	2000164	G	A	-0.8	0.8	-0.8			INTERGENIC
Araip.B04	2271316	A	T	-0.71	0.8	-0.8			INTERGENIC
Araip.B04	2283556	A	G	-1	0.636364	-0.636364			INTERGENIC
Araip.B04	2342520	C	G	-0.66	0.75	-0.75			INTERGENIC
Araip.B04	2357158	G	A	-0.77	0.666667	-0.666667			INTERGENIC
Araip.B04	2373892	G	T	-1	0.833333	-0.833333			INTERGENIC
Araip.B04	2506436	C	T	-0.61	0.714286	-0.714286			INTERGENIC
Araip.B04	2590313	G	A	0.54	0.666667	-0.666667	Araip.LLY3B.1		INTRON		ATP-dependent RNA helicase%2C putative%3B IPR001650 (Helicase%2C C-terminal)%2C IPR007502 (Helicase-associated domain)%2C IPR011709 (Domain of unknown function DUF1605)%2C IPR014001 (Helicase%2C superfamily 1/2%2C ATP-binding domain)%2C IPR014720 (Double-stranded RNA-binding domain)%2C IPR027417 (P-loop containing nucleoside triphosphate hydrolase)%3B GO:0003676 (nucleic acid binding)%2C GO:00043…
Araip.B04	2635743	G	A	-0.79	0.666667	-0.666667			INTERGENIC
Araip.B04	2705531	C	T	-0.83	0.833333	-0.833333			INTERGENIC
Araip.B04	2871798	G	A	-0.71	0.714286	-0.714286			INTERGENIC
Araip.B04	3220883	G	A	-0.64	0.636364	-0.636364			INTERGENIC
Araip.B04	3317056	A	C	-1	0.714286	-0.714286			INTERGENIC
Araip.B04	3586429	C	G	0.6	0.714286	-0.714286	Araip.LWU02.1		INTRON		sucrose phosphate synthase 3F%3B IPR001296 (Glycosyl transferase%2C family 1)%2C IPR006380 (Sucrose-phosphate synthase)%3B GO:0009058 (biosynthetic process)
Araip.B04	3732120	G	A	-0.77	0.833333	-0.833333			INTERGENIC
Araip.B04	3756701	C	T	-0.8	0.666667	-0.666667			INTERGENIC
Araip.B04	4025715	C	T	0.58	0.666667	-0.666667			INTERGENIC
Araip.B04	4396948	C	T	-0.53	0.7	-0.7			INTERGENIC
Araip.B04	4413589	C	T	-0.75	0.833333	-0.833333	Araip.VA90H.1		INTRON		acyl carrier protein 4%3B IPR003231 (Acyl carrier protein (ACP))%2C IPR009081 (Acyl carrier protein-like)%3B GO:0006633 (fatty acid biosynthetic process)%2C GO:0031177 (phosphopantetheine binding)
Araip.B04	4497713	C	T	-0.71	0.8	-0.8			INTERGENIC
Araip.B04	4510659	G	C	-0.52	0.7	-0.7			INTERGENIC
Araip.B04	4541994	G	A	-0.8	0.8	-0.8			INTERGENIC
Araip.B04	4683939	C	T	-0.63	0.75	-0.75			INTERGENIC
Araip.B04	4751512	A	G	-0.8	0.8	-0.8	Araip.6S3M7.1	SILENT	SYNONYMOUS_CODING	acT/acC	Adenosylmethionine decarboxylase family protein%3B IPR001985 (S-adenosylmethionine decarboxylase)%2C IPR016067 (S-adenosylmethionine decarboxylase%2C core)%2C IPR018167 (S-adenosylmethionine decarboxylase subgroup)%3B GO:0004014 (adenosylmethionine decarboxylase activity)%2C GO:0006597 (spermine biosynthetic process)%2C GO:0008295 (spermidine biosynthetic process)
Araip.B04	4761789	A	G	-0.71	0.714286	-0.714286			INTERGENIC
Araip.B04	4878424	G	A	-0.91	0.636364	-0.636364			INTERGENIC
Araip.B04	4882573	C	T	-1	0.8	-0.8			INTERGENIC
Araip.B04	4903745	G	A	-1	0.8	-0.8			INTERGENIC
Araip.B04	4909343	G	T	-1	0.833333	-0.833333			INTERGENIC
Araip.B04	5013212	G	A	-0.75	0.714286	-0.714286			INTERGENIC
Araip.B04	5770268	G	A	-1	0.8	-0.8			INTERGENIC
Araip.B04	6663101	A	G	-1	0.8	-0.8			INTERGENIC
Araip.B04	6814147	G	T	-0.57	0.666667	-0.666667			INTERGENIC
Araip.B04	6825892	T	C	0.69	0.833333	-0.833333			INTERGENIC
Araip.B04	6895896	C	T	-0.86	0.8	-0.8			INTERGENIC
Araip.B04	6896806	C	A	-0.68	0.75	-0.75			INTERGENIC
Araip.B04	7108224	C	T	-0.78	0.8	-0.8			INTERGENIC
Araip.B04	7116670	G	A	-0.71	0.8	-0.8	Araip.AMF20.1		INTRON		tRNA-splicing endonuclease positive effector-like protein%3B IPR026852 (Helicase Sen1-like)%2C IPR027417 (P-loop containing nucleoside triphosphate hydrolase)
Araip.B04	7123988	G	A	0.67	0.833333	-0.833333	Araip.XG52S.1	SILENT	SYNONYMOUS_CODING	ccG/ccA	Unknown protein
Araip.B04	7225157	T	A	-0.9	0.833333	-0.833333			INTERGENIC
Araip.B04	7316282	G	A	-0.9	0.636364	-0.636364			INTERGENIC
Araip.B04	7835119	G	T	-0.62	0.8	-0.8			INTERGENIC
Araip.B04	8269313	C	A	-0.66	0.8	-0.8			INTERGENIC
Araip.B04	8358982	A	C	0.67	0.636364	-0.636364			INTERGENIC
Araip.B04	8377633	C	T	-0.71	0.714286	-0.714286			INTERGENIC
Araip.B04	8443315	G	A	1	0.75	-0.75			INTERGENIC
Araip.B04	8623903	C	A	0.91	0.714286	-0.714286			INTERGENIC
Araip.B04	8797789	C	T	-0.78	0.666667	-0.666667			INTERGENIC
Araip.B04	9019062	C	G	-0.9	0.666667	-0.666667			INTERGENIC
Araip.B04	9166480	G	A	0.75	0.8	-0.8			INTERGENIC
Araip.B04	9434183	C	G	-0.71	0.714286	-0.714286			INTERGENIC
Araip.B04	9537122	G	A	0.7	0.714286	-0.714286			INTERGENIC
Araip.B04	10144728	G	A	0.8	0.8	-0.8			INTERGENIC
Araip.B04	10259637	C	T	0.62	0.714286	-0.714286			INTERGENIC
Araip.B04	10306106	G	A	-0.72	0.8	-0.8			INTERGENIC
Araip.B04	10411981	T	A	-1	0.8	-0.8			INTERGENIC
Araip.B04	10699070	C	T	-0.72	0.636364	-0.636364	Araip.5RQ6Z.1		INTRON		ATP binding protein%2C putative n%3D1 Tax%3DRicinus communis RepID%3DB9RM41_RICCO%3B IPR000999 (Ribonuclease III domain)%2C IPR001650 (Helicase%2C C-terminal)%2C IPR003100 (Argonaute/Dicer protein%2C PAZ domain)%2C IPR005034 (Dicer dimerisation domain)%2C IPR014001 (Helicase%2C superfamily 1/2%2C ATP-binding domain)%2C IPR027417 (P-loop containing nucleoside triphosphate hydrolase)%3B GO:0003676 …
Araip.B04	10721783	G	A	-0.83	0.833333	-0.833333			INTERGENIC
Araip.B04	10852579	C	T	-0.66	0.8	-0.8	Araip.CHG5C.1		INTRON		putative cytochrome c oxidase subunit 6b-like [Glycine max]
Araip.B04	10967993	G	A	-0.66	0.75	-0.75	Araip.EFA16.1	SILENT	SYNONYMOUS_CODING	Ctg/Ttg	protein FAR1-RELATED SEQUENCE 6-like isoform X2 [Glycine max]%3B IPR004330 (FAR1 DNA binding domain)%2C IPR007527 (Zinc finger%2C SWIM-type)%3B GO:0008270 (zinc ion binding)
Araip.B04	10979349	G	T	-1	0.75	-0.75			INTERGENIC
Araip.B04	11424563	C	T	-0.61	0.714286	-0.714286	Araip.XTB20.1		UTR_5_PRIME		Unknown protein
Araip.B04	11508708	C	A	-0.53	0.636364	-0.636364			INTERGENIC
Araip.B04	11528136	C	T	-0.71	0.8	-0.8			INTERGENIC
Araip.B04	11537045	C	T	-0.71	0.833333	-0.833333			INTERGENIC
Araip.B04	12257268	G	A	0.6	0.666667	-0.666667			INTERGENIC
Araip.B04	12541545	C	A	-0.46	0.636364	-0.636364			INTERGENIC
Araip.B04	16539304	C	T	0.63	0.75	-0.75	Araip.G95DU.1	SILENT	SYNONYMOUS_CODING	ttC/ttT	viral movement protein
Araip.B04	18400936	T	G	-0.7	0.8	-0.8			INTERGENIC
Araip.B04	18883741	T	C	-0.54	0.636364	-0.636364			INTERGENIC
Araip.B04	21599404	C	T	-0.71	0.714286	-0.714286			INTERGENIC
Araip.B04	23211345	G	A	-1	0.8	-0.8			INTERGENIC
Araip.B04	23466783	G	A	-0.62	0.8	-0.8			INTERGENIC
Araip.B04	25325920	G	A	-0.62	0.8	-0.8			INTERGENIC
Araip.B04	26810487	G	A	0.68	0.8	-0.8			INTERGENIC
Araip.B04	27566526	T	C	-0.59	0.714286	-0.714286			INTERGENIC
Araip.B04	28197742	C	A	-0.71	0.833333	-0.833333			INTERGENIC
Araip.B04	28591660	G	A	-0.46	0.636364	-0.636364			INTERGENIC
Araip.B04	29152305	C	T	-0.7	0.7	-0.7			INTERGENIC
Araip.B04	29215648	A	G	-0.71	0.714286	-0.714286			INTERGENIC
Araip.B04	29410483	G	A	0.52	0.75	-0.75			INTERGENIC
Araip.B04	31067749	C	T	0.71	0.714286	-0.714286			INTERGENIC
Araip.B04	31625153	G	A	-0.8	0.8	-0.8			INTERGENIC
Araip.B04	31944268	T	C	-0.6	0.714286	-0.714286			INTERGENIC
Araip.B04	31944269	G	A	-0.6	0.714286	-0.714286			INTERGENIC
Araip.B04	32790719	C	T	-0.66	0.666667	-0.666667			INTERGENIC
Araip.B04	37231016	G	C	-0.62	0.8	-0.8			INTERGENIC
Araip.B04	37236929	G	T	-0.66	0.8	-0.8			INTERGENIC
Araip.B04	38814673	G	T	-0.7	0.666667	-0.666667			INTERGENIC
Araip.B04	39196158	C	T	-0.6	0.714286	-0.714286			INTERGENIC
Araip.B04	39468366	C	G	-0.66	0.75	-0.75			INTERGENIC
Araip.B04	40346110	G	A	-0.6	0.714286	-0.714286			INTERGENIC
Araip.B04	40850965	C	T	-0.71	0.714286	-0.714286	Araip.4M6JX.1		INTRON		Ribosomal S17 family protein%3B IPR001210 (Ribosomal protein S17e)%3B GO:0003735 (structural constituent of ribosome)%2C GO:0005622 (intracellular)%2C GO:0005840 (ribosome)%2C GO:0006412 (translation)
Araip.B04	41800229	G	A	-0.62	0.714286	-0.714286	Araip.G3ZQ3.1		INTRON		sulfate transporter 91%3B IPR011547 (Sulphate transporter)%3B GO:0008272 (sulfate transport)%2C GO:0015116 (sulfate transmembrane transporter activity)%2C GO:0016021 (integral component of membrane)
Araip.B04	44282975	G	T	-0.6	0.7	-0.7			INTERGENIC
Araip.B04	44460370	C	A	-0.63	0.75	-0.75			INTERGENIC
Araip.B04	44889302	G	A	-0.66	0.8	-0.8			INTERGENIC
Araip.B04	46187045	G	T	-0.75	0.833333	-0.833333			INTERGENIC
Araip.B04	47060839	G	A	-0.69	0.7	-0.7			INTERGENIC
Araip.B04	47125545	G	T	-0.66	0.714286	-0.714286			INTERGENIC
Araip.B04	49501161	T	C	-0.8	0.8	-0.8			INTERGENIC
Araip.B04	49616104	C	A	-0.66	0.8	-0.8			INTERGENIC
Araip.B04	50287474	C	A	-0.71	0.833333	-0.833333			INTERGENIC
Araip.B04	51772882	G	T	-0.6	0.666667	-0.666667			INTERGENIC
Araip.B04	52334038	A	G	-1	0.8	-0.8			INTERGENIC
Araip.B04	53411109	C	T	-0.5	0.636364	-0.636364			INTERGENIC
Araip.B04	54243804	G	C	-0.66	0.8	-0.8			INTERGENIC
Araip.B04	54526773	G	T	-0.62	0.714286	-0.714286			INTERGENIC
Araip.B04	55040676	G	A	-0.71	0.714286	-0.714286			INTERGENIC
Araip.B04	56435036	G	A	-0.63	0.714286	-0.714286			INTERGENIC
Araip.B04	57102071	C	T	-0.75	0.8	-0.8			INTERGENIC
Araip.B04	59072844	C	T	-0.8	0.8	-0.8			INTERGENIC
Araip.B04	59072853	A	G	0.8	0.8	-0.8			INTERGENIC
Araip.B04	59341921	C	T	-1	0.8	-0.8			INTERGENIC
Araip.B04	60780954	A	G	-0.66	0.8	-0.8			INTERGENIC
Araip.B04	64115912	C	T	-0.75	0.75	-0.75			INTERGENIC
Araip.B04	65572412	A	G	-0.63	0.714286	-0.714286			INTERGENIC
Araip.B04	67241211	C	T	-0.72	0.833333	-0.833333			INTERGENIC
Araip.B04	67875378	A	C	-0.62	0.8	-0.8			INTERGENIC
Araip.B04	70375944	G	A	-0.6	0.8	-0.8			INTERGENIC
Araip.B04	70580183	C	A	0.68	0.833333	-0.833333			INTERGENIC
Araip.B04	71847292	G	A	-0.46	0.636364	-0.636364			INTERGENIC
Araip.B04	71904476	C	A	-0.59	0.666667	-0.666667			INTERGENIC
Araip.B04	73846845	C	T	-0.9	0.8	-0.8			INTERGENIC
Araip.B04	76210257	G	A	-0.58	0.642857	-0.642857			INTERGENIC
Araip.B04	76449459	A	G	-0.54	0.636364	-0.636364			INTERGENIC
Araip.B04	76879253	T	C	-0.58	0.714286	-0.714286			INTERGENIC
Araip.B04	79649703	G	A	-0.62	0.714286	-0.714286			INTERGENIC
Araip.B04	81259084	G	A	-0.75	0.75	-0.75			INTERGENIC
Araip.B04	82622218	C	T	-0.6	0.714286	-0.714286			INTERGENIC
Araip.B04	83107115	C	A	-0.71	0.833333	-0.833333			INTERGENIC
Araip.B04	83263314	C	G	-0.62	0.8	-0.8			INTERGENIC
Araip.B04	83314516	C	T	0.64	0.714286	-0.714286			INTERGENIC
Araip.B04	83929174	A	G	0.51	0.666667	-0.666667			INTERGENIC
Araip.B04	86025698	T	C	0.77	0.833333	-0.833333			INTERGENIC
Araip.B04	87684460	C	A	-0.62	0.8	-0.8			INTERGENIC
Araip.B04	90494879	C	T	0.59	0.714286	-0.714286			INTERGENIC
Araip.B04	91197999	C	T	-0.71	0.833333	-0.833333			INTERGENIC
Araip.B04	91200060	G	A	-0.66	0.666667	-0.666667			INTERGENIC
Araip.B04	91380854	G	C	-0.69	0.75	-0.75			INTERGENIC
Araip.B04	91961315	A	G	-0.67	0.8	-0.8			INTERGENIC
Araip.B04	92572178	C	T	-0.6	0.666667	-0.666667			INTERGENIC
Araip.B04	96918424	C	T	-0.62	0.7	-0.7			INTERGENIC
Araip.B04	98933122	C	T	0.83	0.833333	-0.833333			INTERGENIC
Araip.B04	99995167	C	T	0.67	0.833333	-0.833333			INTERGENIC
Araip.B04	100404914	G	A	-1	0.8	-0.8			INTERGENIC
Araip.B04	100543545	A	G	0.66	0.8	-0.8			INTERGENIC
Araip.B04	100682256	C	T	-0.62	0.8	-0.8			INTERGENIC
Araip.B04	103419379	A	T	0.62	0.75	-0.75			INTERGENIC
Araip.B04	105777012	G	A	0.58	0.714286	-0.714286			INTERGENIC
Araip.B04	105941590	C	T	0.55	0.75	-0.75			INTERGENIC
Araip.B04	106468480	C	T	0.54	0.75	-0.75			INTERGENIC
Araip.B04	107204367	G	C	0.67	0.8	-0.8			INTERGENIC
Araip.B04	107544717	C	T	-0.6	0.7	-0.7			INTERGENIC
Araip.B04	107575540	G	A	-0.72	0.75	-0.75			INTERGENIC
Araip.B04	108190174	C	T	-0.63	0.7	-0.7			INTERGENIC
Araip.B04	109117124	G	A	-0.62	0.8	-0.8			INTERGENIC
Araip.B04	109754428	G	A	-0.6	0.7	-0.7			INTERGENIC
Araip.B04	109894611	C	A	-0.66	0.8	-0.8			INTERGENIC
Araip.B04	110011349	C	T	-1	0.833333	-0.833333			INTERGENIC
Araip.B04	110268761	C	T	0.51	0.75	-0.75			INTERGENIC
Araip.B04	110428038	C	T	-0.51	0.7	-0.7			INTERGENIC
Araip.B04	110463431	C	T	0.63	0.8	-0.8			INTERGENIC
Araip.B04	110726069	A	G	-0.67	0.833333	-0.833333			INTERGENIC
Araip.B04	112008990	C	T	-1	0.8	-0.8			INTERGENIC
Araip.B04	112262680	C	T	0.77	0.8	-0.8			INTERGENIC
Araip.B04	114106059	C	T	-0.71	0.8	-0.8			INTERGENIC
Araip.B04	114161857	A	G	0.59	0.666667	-0.666667			INTERGENIC
Araip.B04	118384693	G	A	-0.71	0.833333	-0.833333			INTERGENIC
Araip.B04	119425671	T	C	-0.8	0.8	-0.8			INTERGENIC
Araip.B04	119999201	T	C	0.72	0.75	-0.75			INTERGENIC
Araip.B04	120984053	A	C	0.62	0.8	-0.8	Araip.Q2YHX.1	MISSENSE	NON_SYNONYMOUS_CODING	gAt/gCt	disease resistance protein (TIR-NBS-LRR class)%2C putative%3B IPR000157 (Toll/interleukin-1 receptor homology (TIR) domain)%2C IPR000767 (Disease resistance protein)%2C IPR027417 (P-loop containing nucleoside triphosphate hydrolase)%3B GO:0005515 (protein binding)%2C GO:0006952 (defense response)%2C GO:0007165 (signal transduction)%2C GO:0043531 (ADP binding)
Araip.B04	122727193	C	T	-0.89	0.75	-0.75			INTERGENIC
Araip.B04	123004710	A	C	-1	0.833333	-0.833333	Araip.IM56E.1		INTRON		F-box and associated interaction domains-containing protein%3B IPR001810 (F-box domain)%2C IPR011043 (Galactose oxidase/kelch%2C beta-propeller)%2C IPR017451 (F-box associated interaction domain)%3B GO:0005515 (protein binding)
Araip.B04	123088361	G	T	-1	0.833333	-0.833333			INTERGENIC
Araip.B04	123167430	T	C	-0.63	0.7	-0.7			INTERGENIC
Araip.B04	123177440	G	A	-0.53	0.642857	-0.642857			INTERGENIC
Araip.B04	123501873	G	A	-0.72	0.666667	-0.666667			INTERGENIC
Araip.B04	123594700	A	G	-0.6	0.714286	-0.714286			INTERGENIC
Araip.B04	123691213	G	A	-0.63	0.714286	-0.714286			INTERGENIC
Araip.B04	123698447	C	T	1	0.8	-0.8			INTERGENIC
Araip.B04	123699444	G	A	-0.8	0.833333	-0.833333			INTERGENIC
Araip.B04	123866537	A	C	-0.8	0.8	-0.8			INTERGENIC
Araip.B04	123894073	C	T	-0.9	0.666667	-0.666667			INTERGENIC
Araip.B04	123935934	C	T	-0.64	0.666667	-0.666667	Araip.RB7C2.1|Araip.RB7C2.1	|	INTRON|SPLICE_SITE_DONOR	|	AP2-like ethylene-responsive transcription factor BBM2-like [Glycine max]%3B IPR016177 (DNA-binding domain)%3B GO:0003677 (DNA binding)%2C GO:0003700 (sequence-specific DNA binding transcription factor activity)|AP2-like ethylene-responsive transcription factor BBM2-like [Glycine max]%3B IPR016177 (DNA-binding domain)%3B GO:0003677 (DNA binding)%2C GO:0003700 (sequence-specific DNA binding transc…
Araip.B04	124059367	C	T	-0.9	0.666667	-0.666667			INTERGENIC
Araip.B04	124395360	C	T	-0.78	0.75	-0.75			INTERGENIC
Araip.B04	124474585	G	A	-0.71	0.714286	-0.714286			INTERGENIC
Araip.B04	124912500	G	C	-0.78	0.75	-0.75			INTERGENIC
Araip.B04	125100298	C	T	-0.67	0.833333	-0.833333	Araip.ZI7EV.1	SILENT	SYNONYMOUS_CODING	acG/acA	subtilisin-like serine protease 2%3B IPR015500 (Peptidase S8%2C subtilisin-related)%3B GO:0004252 (serine-type endopeptidase activity)%2C GO:0006508 (proteolysis)%2C GO:0042802 (identical protein binding)%2C GO:0043086 (negative regulation of catalytic activity)
Araip.B04	125349164	A	G	-0.8	0.8	-0.8			INTERGENIC
Araip.B04	125457200	A	G	-0.67	0.714286	-0.714286			INTERGENIC
Araip.B04	126196992	C	T	1	0.8	-0.8			INTERGENIC
Araip.B04	126371806	G	A	0.63	0.75	-0.75	Araip.Z2MP7.1	MISSENSE	NON_SYNONYMOUS_CODING	Gga/Aga	P-loop containing nucleoside triphosphate hydrolases superfamily protein%3B IPR025753 (AAA-type ATPase%2C N-terminal domain)%2C IPR027417 (P-loop containing nucleoside triphosphate hydrolase)%3B GO:0000166 (nucleotide binding)%2C GO:0005524 (ATP binding)%2C GO:0017111 (nucleoside-triphosphatase activity)
Araip.B04	127497473	G	A	-1	0.833333	-0.833333			INTERGENIC
Araip.B04	127656509	G	A	-1	0.8	-0.8			INTERGENIC
Araip.B04	127720369	T	A	-0.71	0.8	-0.8			INTERGENIC
Araip.B04	127932805	G	C	-1	0.8	-0.8			INTERGENIC
Araip.B04	127954171	C	T	-0.83	0.8	-0.8			INTERGENIC
Araip.B04	127976622	C	T	-1	0.8	-0.8	Araip.P6Y8N.1		INTRON		Unknown protein
Araip.B04	128038942	A	G	-1	0.8	-0.8	Araip.V9BE8.1		INTRON		protein kinase family protein%3B IPR009060 (UBA-like)%2C IPR011009 (Protein kinase-like domain)%2C IPR028375 (KA1 domain/Ssp2 C-terminal domain)%3B GO:0004672 (protein kinase activity)%2C GO:0005515 (protein binding)%2C GO:0005524 (ATP binding)%2C GO:0006468 (protein phosphorylation)
Araip.B04	128064954	G	A	-1	0.8	-0.8			INTERGENIC
Araip.B04	128102816	C	T	-0.89	0.666667	-0.666667	Araip.3R87M.1		INTRON		chorismate mutase 1%3B IPR008238 (Chorismate mutase%2C AroQ class%2C eukaryotic type)%3B GO:0004106 (chorismate mutase activity)%2C GO:0009073 (aromatic amino acid family biosynthetic process)%2C GO:0046417 (chorismate metabolic process)
Araip.B04	128184346	C	G	-0.71	0.714286	-0.714286	Araip.0B33W.1	MISSENSE	NON_SYNONYMOUS_CODING	aaG/aaC	receptor-like protein kinase 2%3B IPR001611 (Leucine-rich repeat)%2C IPR003591 (Leucine-rich repeat%2C typical subtype)%2C IPR013210 (Leucine-rich repeat-containing N-terminal%2C type 2)%3B GO:0005515 (protein binding)
Araip.B04	128219474	G	A	-0.71	0.666667	-0.666667			INTERGENIC
Araip.B04	128245356	G	T	-0.56	0.666667	-0.666667			INTERGENIC
Araip.B04	128250285	T	A	-0.88	0.8	-0.8			INTERGENIC
Araip.B04	128250409	C	T	-0.8	0.8	-0.8			INTERGENIC
Araip.B04	128250553	C	T	-0.88	0.75	-0.75			INTERGENIC
Araip.B04	128283722	C	G	-0.62	0.8	-0.8	Araip.DM9S9.1	MISSENSE	NON_SYNONYMOUS_CODING	gGt/gCt	receptor-like protein kinase 2%3B IPR001611 (Leucine-rich repeat)%2C IPR003591 (Leucine-rich repeat%2C typical subtype)%2C IPR013210 (Leucine-rich repeat-containing N-terminal%2C type 2)%3B GO:0005515 (protein binding)
Araip.B04	128290446	C	T	-0.61	0.714286	-0.714286			INTERGENIC
Araip.B04	128317075	C	G	-0.63	0.666667	-0.666667	Araip.HGW1G.1	SILENT	SYNONYMOUS_CODING	ctG/ctC	receptor-like protein kinase 2%3B IPR001611 (Leucine-rich repeat)%2C IPR003591 (Leucine-rich repeat%2C typical subtype)%2C IPR013210 (Leucine-rich repeat-containing N-terminal%2C type 2)%3B GO:0005515 (protein binding)
Araip.B04	128331880	C	T	-0.89	0.833333	-0.833333	Araip.01AT6.1		INTRON		cyclic nucleotide-gated ion channel protein%2C putative%3B IPR005821 (Ion transport domain)%2C IPR014710 (RmlC-like jelly roll fold)%3B GO:0005216 (ion channel activity)%2C GO:0006811 (ion transport)%2C GO:0016020 (membrane)%2C GO:0055085 (transmembrane transport)
Araip.B04	128393682	C	T	-0.8	0.8	-0.8			INTERGENIC
Araip.B04	128420682	C	T	-0.54	0.636364	-0.636364	Araip.3L4QH.1		INTRON		ATP-dependent chaperone ClpB%3B IPR001229 (Mannose-binding lectin)%2C IPR001270 (ClpA/B family)%2C IPR019489 (Clp ATPase%2C C-terminal)%2C IPR027417 (P-loop containing nucleoside triphosphate hydrolase)%3B GO:0000166 (nucleotide binding)%2C GO:0005524 (ATP binding)%2C GO:0017111 (nucleoside-triphosphatase activity)
Araip.B04	128514958	G	A	-0.83	0.7	-0.7	Araip.PUG95.1		INTRON		UDP-Glycosyltransferase superfamily protein%3B IPR002213 (UDP-glucuronosyl/UDP-glucosyltransferase)%3B GO:0008152 (metabolic process)
Araip.B04	128608123	G	T	-0.9	0.666667	-0.666667			INTERGENIC
Araip.B04	128699686	C	T	-1	0.714286	-0.714286			INTERGENIC
Araip.B04	128728140	G	A	-0.8	0.8	-0.8			INTERGENIC
Araip.B04	128745879	G	A	-0.83	0.833333	-0.833333			INTERGENIC
Araip.B04	128755264	G	A	-0.91	0.714286	-0.714286			INTERGENIC
Araip.B04	128811924	G	A	-0.89	0.75	-0.75			INTERGENIC
Araip.B04	128817681	A	T	-0.86	0.714286	-0.714286			INTERGENIC
Araip.B04	128843407	G	A	-0.8	0.8	-0.8			INTERGENIC
Araip.B04	128853835	G	A	-0.86	0.714286	-0.714286			INTERGENIC
Araip.B04	128863652	G	A	-0.7	0.7	-0.7			INTERGENIC
Araip.B04	128898949	C	T	-1	0.8	-0.8			INTERGENIC
Araip.B04	128902332	C	T	-0.67	0.833333	-0.833333			INTERGENIC
Araip.B04	128934835	T	A	-0.9	0.833333	-0.833333			INTERGENIC
Araip.B04	128972394	C	T	-0.73	0.666667	-0.666667			INTERGENIC
Araip.B04	128983715	T	A	-0.8	0.833333	-0.833333			INTERGENIC
Araip.B04	129001324	C	T	0.5	0.615385	-0.615385			INTERGENIC
Araip.B04	129033985	G	A	-1	0.833333	-0.833333			INTERGENIC
Araip.B04	129179363	G	A	-0.62	0.7	-0.7			INTERGENIC
Araip.B04	129244132	T	G	-0.67	0.833333	-0.833333	Araip.85TQF.1	SILENT	SYNONYMOUS_CODING	ccT/ccG	Protein kinase superfamily protein%3B IPR011009 (Protein kinase-like domain)%2C IPR013320 (Concanavalin A-like lectin/glucanase%2C subgroup)%2C IPR024788 (Malectin-like carbohydrate-binding domain)%3B GO:0004672 (protein kinase activity)%2C GO:0005524 (ATP binding)%2C GO:0006468 (protein phosphorylation)
Araip.B04	129255810	C	T	-0.75	0.75	-0.75			INTERGENIC
Araip.B04	129266071	C	T	-0.76	0.714286	-0.714286			INTERGENIC
Araip.B04	129362670	G	A	-0.67	0.833333	-0.833333			INTERGENIC
Araip.B04	129384162	G	A	-0.8	0.75	-0.75	Araip.86KDZ.1|Araip.86KDZ.1	|	INTRON|SPLICE_SITE_ACCEPTOR	|	protein kinase family protein%3B IPR011009 (Protein kinase-like domain)%2C IPR013320 (Concanavalin A-like lectin/glucanase%2C subgroup)%3B GO:0004672 (protein kinase activity)%2C GO:0005524 (ATP binding)%2C GO:0006468 (protein phosphorylation)|protein kinase family protein%3B IPR011009 (Protein kinase-like domain)%2C IPR013320 (Concanavalin A-like lectin/glucanase%2C subgroup)%3B GO:0004672 (prot…
Araip.B04	129386264	T	C	-0.76	0.666667	-0.666667	Araip.86KDZ.1		INTRON		protein kinase family protein%3B IPR011009 (Protein kinase-like domain)%2C IPR013320 (Concanavalin A-like lectin/glucanase%2C subgroup)%3B GO:0004672 (protein kinase activity)%2C GO:0005524 (ATP binding)%2C GO:0006468 (protein phosphorylation)
Araip.B04	129419285	G	T	-0.67	0.833333	-0.833333			INTERGENIC
Araip.B04	129452905	A	T	-0.75	0.714286	-0.714286	Araip.1K5GM.1	MISSENSE	NON_SYNONYMOUS_CODING	Ttc/Atc	HXXXD-type acyl-transferase family protein%3B IPR003480 (Transferase)%2C IPR023213 (Chloramphenicol acetyltransferase-like domain)
Araip.B04	129453209	T	C	-0.73	0.75	-0.75			INTERGENIC
Araip.B04	129557028	C	T	-1	0.833333	-0.833333			INTERGENIC
Araip.B04	129633033	C	A	-0.73	0.833333	-0.833333			INTERGENIC
Araip.B04	129662820	A	G	-0.6	0.666667	-0.666667	Araip.PA2K4.1		INTRON		MADS-box transcription factor 6 [Glycine max]%3B IPR002100 (Transcription factor%2C MADS-box)%2C IPR002487 (Transcription factor%2C K-box)%3B GO:0003677 (DNA binding)%2C GO:0003700 (sequence-specific DNA binding transcription factor activity)%2C GO:0005634 (nucleus)%2C GO:0046983 (protein dimerization activity)
Araip.B04	129669760	G	A	-0.63	0.714286	-0.714286			INTERGENIC
Araip.B04	129891979	C	A	-0.71	0.833333	-0.833333			INTERGENIC
Araip.B04	130016907	C	G	-0.9	0.666667	-0.666667			INTERGENIC
Araip.B04	130120331	C	T	-0.75	0.8	-0.8			INTERGENIC
Araip.B04	130140658	A	G	-0.8	0.8	-0.8	Araip.XXG9Q.1		INTRON		nodulin MtN21 /EamA-like transporter family protein%3B IPR000620 (Drug/metabolite transporter)%3B GO:0016020 (membrane)
Araip.B04	130181805	G	A	-1	0.8	-0.8			INTERGENIC
Araip.B04	130193594	C	T	-0.83	0.8	-0.8			INTERGENIC
Araip.B04	130273820	A	G	-0.72	0.7	-0.7			INTERGENIC
Araip.B04	130588664	C	A	-0.8	0.8	-0.8	Araip.RF6HA.1		INTRON		trehalase 1%3B IPR001661 (Glycoside hydrolase%2C family 37)%3B GO:0003824 (catalytic activity)%2C GO:0005991 (trehalose metabolic process)
Araip.B04	130659096	G	C	-1	0.833333	-0.833333	Araip.40HG0.1	MISSENSE	NON_SYNONYMOUS_CODING	Gaa/Caa	Disease resistance protein (TIR-NBS-LRR class) family%3B IPR000767 (Disease resistance protein)%2C IPR003591 (Leucine-rich repeat%2C typical subtype)%2C IPR027417 (P-loop containing nucleoside triphosphate hydrolase)%3B GO:0006952 (defense response)%2C GO:0043531 (ADP binding)
Araip.B04	130685271	C	T	-0.75	0.833333	-0.833333			INTERGENIC
Araip.B04	131009535	C	T	-0.52	0.625	-0.5625	Araip.67CNA.1	SILENT	SYNONYMOUS_CODING	aaC/aaT	Disease resistance protein (TIR-NBS-LRR class) family%3B IPR000157 (Toll/interleukin-1 receptor homology (TIR) domain)%2C IPR000767 (Disease resistance protein)%2C IPR027417 (P-loop containing nucleoside triphosphate hydrolase)%3B GO:0005515 (protein binding)%2C GO:0006952 (defense response)%2C GO:0007165 (signal transduction)%2C GO:0043531 (ADP binding)
Araip.B04	131043116	C	T	-0.69	0.833333	-0.833333			INTERGENIC
Araip.B04	131085195	G	A	-0.61	0.666667	-0.666667	Araip.RKC98.1		UTR_5_PRIME		Disease resistance protein (TIR-NBS-LRR class) family%3B IPR000157 (Toll/interleukin-1 receptor homology (TIR) domain)%2C IPR000767 (Disease resistance protein)%2C IPR027417 (P-loop containing nucleoside triphosphate hydrolase)%3B GO:0005515 (protein binding)%2C GO:0006952 (defense response)%2C GO:0007165 (signal transduction)%2C GO:0043531 (ADP binding)
Araip.B04	131089363	T	C	-0.55	0.636364	-0.636364			INTERGENIC
Araip.B04	131089419	T	A	-0.7	0.615385	-0.615385			INTERGENIC
Araip.B04	131089528	G	A	-0.71	0.833333	-0.833333			INTERGENIC
Araip.B04	131092075	G	A	-0.89	0.666667	-0.666667			INTERGENIC
Araip.B04	131113832	G	A	-0.68	0.8	-0.8			INTERGENIC
Araip.B04	131121407	A	C	-0.58	0.666667	-0.666667			INTERGENIC
Araip.B04	131136987	G	C	-0.79	0.8	-0.8			INTERGENIC
Araip.B04	131145556	G	A	-0.76	0.75	-0.75			INTERGENIC
Araip.B04	131145716	G	C	-0.77	0.833333	-0.833333			INTERGENIC
Araip.B04	131176432	G	T	-0.75	0.75	-0.75	Araip.P6T97.1		INTRON		F-box protein interaction domain protein%3B IPR001810 (F-box domain)%2C IPR011043 (Galactose oxidase/kelch%2C beta-propeller)%2C IPR017451 (F-box associated interaction domain)%3B GO:0005515 (protein binding)
Araip.B04	131184067	A	G	-0.49	0.636364	-0.636364			INTERGENIC
Araip.B04	131199847	G	C	-0.67	0.833333	-0.833333			INTERGENIC
Araip.B04	131202857	C	G	-0.69	0.833333	-0.833333			INTERGENIC
Araip.B04	131202872	T	A	-0.73	0.714286	-0.714286			INTERGENIC
Araip.B04	131254066	T	A	0.82	0.833333	-0.833333			INTERGENIC
Araip.B04	131254068	C	T	0.88	0.833333	-0.833333			INTERGENIC
Araip.B04	131292925	T	C	-0.61	0.7	-0.7	Araip.F60TF.1	SILENT	SYNONYMOUS_CODING	acA/acG	serine carboxypeptidase-like 45%3B IPR001563 (Peptidase S10%2C serine carboxypeptidase)%3B GO:0004185 (serine-type carboxypeptidase activity)%2C GO:0006508 (proteolysis)
Araip.B04	131491689	T	C	-0.53	0.666667	-0.666667	Araip.ZV6FQ.1		INTRON		aldo/keto reductase family oxidoreductase%3B IPR001395 (Aldo/keto reductase)%2C IPR023210 (NADP-dependent oxidoreductase domain)%3B GO:0016491 (oxidoreductase activity)%2C GO:0055114 (oxidation-reduction process)
Araip.B04	131492263	G	A	-0.72	0.8	-0.8	Araip.ZV6FQ.1		INTRON		aldo/keto reductase family oxidoreductase%3B IPR001395 (Aldo/keto reductase)%2C IPR023210 (NADP-dependent oxidoreductase domain)%3B GO:0016491 (oxidoreductase activity)%2C GO:0055114 (oxidation-reduction process)
Araip.B04	131493451	G	C	-0.58	0.714286	-0.714286	Araip.V0ZQ0.1	MISSENSE	NON_SYNONYMOUS_CODING	Caa/Gaa	aldo/keto reductase family oxidoreductase%3B IPR001395 (Aldo/keto reductase)%2C IPR023210 (NADP-dependent oxidoreductase domain)
Araip.B04	131494309	T	A	-0.49	0.588235	-0.588235	Araip.V0ZQ0.1	SILENT	SYNONYMOUS_CODING	tcA/tcT	aldo/keto reductase family oxidoreductase%3B IPR001395 (Aldo/keto reductase)%2C IPR023210 (NADP-dependent oxidoreductase domain)
Araip.B04	131500759	C	T	-0.58	0.714286	-0.714286			INTERGENIC
Araip.B04	131500790	G	A	-0.67	0.833333	-0.833333			INTERGENIC
Araip.B04	131503376	T	G	-0.46	0.636364	-0.636364	Araip.VH5TY.1		INTRON		aldo/keto reductase family oxidoreductase%3B IPR001395 (Aldo/keto reductase)%2C IPR023210 (NADP-dependent oxidoreductase domain)%3B GO:0016491 (oxidoreductase activity)%2C GO:0055114 (oxidation-reduction process)
Araip.B04	131504155	G	A	-0.88	0.75	-0.75	Araip.VH5TY.1		INTRON		aldo/keto reductase family oxidoreductase%3B IPR001395 (Aldo/keto reductase)%2C IPR023210 (NADP-dependent oxidoreductase domain)%3B GO:0016491 (oxidoreductase activity)%2C GO:0055114 (oxidation-reduction process)
Araip.B04	131505046	C	T	-0.75	0.75	-0.75			INTERGENIC
Araip.B04	131511462	T	C	-0.67	0.833333	-0.833333	Araip.DAU5G.1		INTRON		aldo/keto reductase family oxidoreductase%3B IPR001395 (Aldo/keto reductase)%2C IPR023210 (NADP-dependent oxidoreductase domain)
Araip.B04	131511488	A	C	-0.68	0.8	-0.8	Araip.DAU5G.1	SILENT	SYNONYMOUS_CODING	gtT/gtG	aldo/keto reductase family oxidoreductase%3B IPR001395 (Aldo/keto reductase)%2C IPR023210 (NADP-dependent oxidoreductase domain)
Araip.B04	131512270	C	G	-0.48	0.636364	-0.636364	Araip.DAU5G.1	MISSENSE	NON_SYNONYMOUS_CODING	aGt/aCt	aldo/keto reductase family oxidoreductase%3B IPR001395 (Aldo/keto reductase)%2C IPR023210 (NADP-dependent oxidoreductase domain)
Araip.B04	131518024	C	T	-0.8	0.8	-0.8	Araip.DAU5G.1		INTRON		aldo/keto reductase family oxidoreductase%3B IPR001395 (Aldo/keto reductase)%2C IPR023210 (NADP-dependent oxidoreductase domain)
Araip.B04	131518682	T	C	-0.88	0.833333	-0.833333	Araip.DAU5G.1		INTRON		aldo/keto reductase family oxidoreductase%3B IPR001395 (Aldo/keto reductase)%2C IPR023210 (NADP-dependent oxidoreductase domain)
Araip.B04	131527601	T	A	-0.75	0.833333	-0.833333	Araip.DAU5G.1		INTRON		aldo/keto reductase family oxidoreductase%3B IPR001395 (Aldo/keto reductase)%2C IPR023210 (NADP-dependent oxidoreductase domain)
Araip.B04	131624187	T	G	-1	0.833333	-0.833333	Araip.QL8C7.1	MISSENSE	NON_SYNONYMOUS_CODING	Aaa/Caa	Disease resistance protein (TIR-NBS-LRR class)%3B IPR000157 (Toll/interleukin-1 receptor homology (TIR) domain)%2C IPR000767 (Disease resistance protein)%2C IPR027417 (P-loop containing nucleoside triphosphate hydrolase)%3B GO:0005515 (protein binding)%2C GO:0006952 (defense response)%2C GO:0007165 (signal transduction)%2C GO:0043531 (ADP binding)
Araip.B04	131659885	A	G	-0.51	0.636364	-0.636364	Araip.3K2R6.1		UTR_3_PRIME		receptor-like protein kinase 2%3B IPR001611 (Leucine-rich repeat)%2C IPR003591 (Leucine-rich repeat%2C typical subtype)%2C IPR011009 (Protein kinase-like domain)%2C IPR013210 (Leucine-rich repeat-containing N-terminal%2C type 2)%2C IPR025875 (Leucine rich repeat 4)%3B GO:0004672 (protein kinase activity)%2C GO:0005515 (protein binding)%2C GO:0005524 (ATP binding)%2C GO:0006468 (protein phosphoryl…
Araip.B04	131788652	C	A	-0.63	0.636364	-0.636364	Araip.SN4DF.1	MISSENSE	NON_SYNONYMOUS_CODING	ttC/ttA	nucleoside-triphosphatases%3B transmembrane receptors%3B nucleotide binding%3B ATP binding%3B IPR000157 (Toll/interleukin-1 receptor homology (TIR) domain)%2C IPR000767 (Disease resistance protein)%2C IPR027417 (P-loop containing nucleoside triphosphate hydrolase)%3B GO:0000166 (nucleotide binding)%2C GO:0005515 (protein binding)%2C GO:0006952 (defense response)%2C GO:0007165 (signal transduction…
Araip.B04	131932225	A	T	-0.51	0.642857	-0.642857	Araip.9A27H.1		INTRON		WRKY transcription factor-like protein
Araip.B04	132168473	G	A	-0.53	0.642857	-0.642857			INTERGENIC
Araip.B04	132254368	C	T	-0.67	0.833333	-0.833333			INTERGENIC
Araip.B04	132490611	G	A	-0.46	0.625	-0.5625			INTERGENIC
Araip.B04	132495887	G	A	-0.81	0.636364	-0.636364			INTERGENIC
Araip.B04	132646805	G	A	0.56	0.7	-0.7	Araip.QC86V.1	MISSENSE	NON_SYNONYMOUS_CODING	tGt/tAt	rapid alkalinization factor 1%3B IPR008801 (Rapid ALkalinization Factor)
Araip.B04	132669106	G	A	-0.64	0.666667	-0.666667			INTERGENIC
Araip.B04	132798132	G	A	0.66	0.8	-0.8			INTERGENIC
Araip.B04	133024836	G	A	-0.51	0.7	-0.7			INTERGENIC
Araip.B04	133035593	C	T	-0.76	0.666667	-0.666667	Araip.NMT69.1	SILENT	SYNONYMOUS_CODING	acG/acA	alpha/beta fold hydrolase
Araip.B04	133084744	G	C	-0.55	0.7	-0.7			INTERGENIC
Araip.B04	133107942	T	C	-0.52	0.6	-0.6			INTERGENIC
Araip.B04	133223874	C	T	-0.56	0.636364	-0.636364			INTERGENIC
Araip.B04	133257284	T	C	-0.59	0.642857	-0.642857	Araip.DM145.1		INTRON		SNARE associated Golgi protein family%3B IPR015414 (SNARE associated Golgi protein)
Araip.B04	133378268	T	A	0.66	0.8	-0.8	Araip.P7F38.1		INTRON		clathrin interactor EPSIN 2-like isoform X2 [Glycine max]%3B IPR008942 (ENTH/VHS)
Araip.B05	6931648	G	A	-0.75	0.8	-0.8			INTERGENIC
Araip.B05	8383535	C	T	-0.63	0.75	-0.75			INTERGENIC
Araip.B05	9402716	C	T	0.6	0.75	-0.75			INTERGENIC
Araip.B05	9877852	G	T	0.71	0.833333	-0.833333			INTERGENIC
Araip.B05	11092875	C	A	-0.62	0.714286	-0.714286			INTERGENIC
Araip.B05	11261214	G	T	0.66	0.714286	-0.714286			INTERGENIC
Araip.B05	11834989	G	A	-0.66	0.714286	-0.714286			INTERGENIC
Araip.B05	13502905	C	A	-1	0.8	-0.8			INTERGENIC
Araip.B05	15234130	G	A	0.83	0.833333	-0.833333	Araip.QX7B9.1		INTRON		zinc finger MYM-type protein 1-like [Glycine max]%3B IPR025398 (Domain of unknown function DUF4371)
Araip.B05	15304406	C	T	-0.86	0.8	-0.8			INTERGENIC
Araip.B05	15456067	C	T	-0.92	0.8	-0.8	Araip.L4UH5.1		INTRON		Unknown protein
Araip.B05	15564793	C	T	-0.7	0.8	-0.8			INTERGENIC
Araip.B05	15579033	C	T	-0.86	0.833333	-0.833333			INTERGENIC
Araip.B05	15651136	C	T	-0.67	0.75	-0.75			INTERGENIC
Araip.B05	15666673	A	G	-0.83	0.833333	-0.833333			INTERGENIC
Araip.B05	15687673	G	A	-0.68	0.666667	-0.666667			INTERGENIC
Araip.B05	15855202	G	A	-0.78	0.75	-0.75			INTERGENIC
Araip.B05	15859392	C	T	-0.63	0.8	-0.8			INTERGENIC
Araip.B05	15868126	G	A	-0.9	0.8	-0.8			INTERGENIC
Araip.B05	16021706	C	T	-0.71	0.8	-0.8			INTERGENIC
Araip.B05	16181327	C	T	-0.86	0.8	-0.8			INTERGENIC
Araip.B05	16488607	T	C	-0.86	0.714286	-0.714286			INTERGENIC
Araip.B05	16510154	C	T	-0.75	0.8	-0.8			INTERGENIC
Araip.B05	16618949	G	A	-0.61	0.714286	-0.714286			INTERGENIC
Araip.B05	16693347	C	A	-0.9	0.75	-0.75			INTERGENIC
Araip.B05	17227209	A	T	-1	0.8	-0.8			INTERGENIC
Araip.B05	17396646	C	T	-0.6	0.666667	-0.666667			INTERGENIC
Araip.B05	17454592	C	T	-1	0.8	-0.8			INTERGENIC
Araip.B05	17459226	T	A	-0.71	0.8	-0.8			INTERGENIC
Araip.B05	17480445	A	T	-0.71	0.714286	-0.714286			INTERGENIC
Araip.B05	17519904	T	G	-0.71	0.714286	-0.714286			INTERGENIC
Araip.B05	17637461	G	A	-0.91	0.8	-0.8			INTERGENIC
Araip.B05	17769602	C	A	-0.75	0.833333	-0.833333			INTERGENIC
Araip.B05	17829331	G	T	-0.66	0.75	-0.75			INTERGENIC
Araip.B05	17885729	C	T	-0.7	0.833333	-0.833333			INTERGENIC
Araip.B05	18117473	C	T	-1	0.8	-0.8			INTERGENIC
Araip.B05	18130176	G	A	-0.78	0.666667	-0.666667			INTERGENIC
Araip.B05	18154028	T	C	-0.75	0.7	-0.7			INTERGENIC
Araip.B05	18223980	C	T	-0.75	0.75	-0.75			INTERGENIC
Araip.B05	18284161	T	A	-0.77	0.75	-0.75			INTERGENIC
Araip.B05	18451915	T	A	-0.67	0.833333	-0.833333	Araip.6T28M.1		INTRON		serine acetyltransferase 2%3B 2%3B IPR011004 (Trimeric LpxA-like)%3B GO:0005737 (cytoplasm)%2C GO:0006535 (cysteine biosynthetic process from serine)%2C GO:0009001 (serine O-acetyltransferase activity)
Araip.B05	18544339	G	A	-0.9	0.666667	-0.666667			INTERGENIC
Araip.B05	18715945	C	G	-0.9	0.8	-0.8			INTERGENIC
Araip.B05	18784640	G	A	-0.67	0.666667	-0.666667			INTERGENIC
Araip.B05	18835348	C	T	-0.74	0.6	-0.6			INTERGENIC
Araip.B05	18849054	C	T	-0.76	0.833333	-0.833333			INTERGENIC
Araip.B05	19121611	A	T	-0.75	0.8	-0.8			INTERGENIC
Araip.B05	19158160	C	T	-1	0.8	-0.8			INTERGENIC
Araip.B05	19237453	G	A	-0.74	0.714286	-0.714286			INTERGENIC
Araip.B05	19331662	T	C	-1	0.8	-0.8	Araip.EY4HK.1		INTRON		vacuole membrane-like protein%3B IPR015414 (SNARE associated Golgi protein)
Araip.B05	19368781	C	T	-1	0.8	-0.8			INTERGENIC
Araip.B05	19403314	C	T	-0.62	0.666667	-0.666667			INTERGENIC
Araip.B05	19421823	C	T	-0.9	0.666667	-0.666667			INTERGENIC
Araip.B05	19432770	G	A	-0.83	0.8	-0.8			INTERGENIC
Araip.B05	19440936	C	A	-0.88	0.714286	-0.714286			INTERGENIC
Araip.B05	19502239	C	A	-0.69	0.833333	-0.833333			INTERGENIC
Araip.B05	19645428	C	T	-0.83	0.8	-0.8	Araip.9F9R6.1		INTRON		Regulator of chromosome condensation (RCC1) family protein
Araip.B05	19657235	G	A	-0.8	0.7	-0.7			INTERGENIC
Araip.B05	19700480	C	T	-0.59	0.714286	-0.714286			INTERGENIC
Araip.B05	19708654	G	T	-1	0.833333	-0.833333			INTERGENIC
Araip.B05	19725765	C	T	-1	0.833333	-0.833333			INTERGENIC
Araip.B05	19838363	G	T	-0.7	0.8	-0.8			INTERGENIC
Araip.B05	19879304	G	A	-0.8	0.8	-0.8			INTERGENIC
Araip.B05	19926404	C	T	-1	0.8	-0.8			INTERGENIC
Araip.B05	19946370	G	C	-1	0.8	-0.8			INTERGENIC
Araip.B05	20003246	T	A	-0.66	0.666667	-0.666667			INTERGENIC
Araip.B05	20045529	G	T	-1	0.833333	-0.833333			INTERGENIC
Araip.B05	20107531	G	C	-0.92	0.666667	-0.666667			INTERGENIC
Araip.B05	20136916	C	T	-0.73	0.75	-0.75			INTERGENIC
Araip.B05	20171871	G	A	-0.66	0.666667	-0.666667			INTERGENIC
Araip.B05	20221182	C	T	-0.8	0.7	-0.7			INTERGENIC
Araip.B05	20272183	C	A	-0.63	0.714286	-0.714286			INTERGENIC
Araip.B05	20273250	C	T	-0.83	0.833333	-0.833333			INTERGENIC
Araip.B05	20274451	C	T	-0.73	0.833333	-0.833333			INTERGENIC
Araip.B05	20277668	C	T	-1	0.7	-0.7			INTERGENIC
Araip.B05	20367769	G	A	-0.72	0.833333	-0.833333			INTERGENIC
Araip.B05	20399656	C	T	-0.86	0.8	-0.8			INTERGENIC
Araip.B05	20624101	A	G	-0.71	0.714286	-0.714286			INTERGENIC
Araip.B05	20650085	A	G	-1	0.8	-0.8			INTERGENIC
Araip.B05	20683044	C	T	-1	0.8	-0.8	Araip.61FFX.1		INTRON		phosphotransferases%2C alcohol group as acceptor%3B binding%3B inositol or phosphatidylinositol kinases%3B IPR003151 (PIK-related kinase%2C FAT)%2C IPR003152 (PIK-related kinase%2C FATC)%2C IPR009076 (Rapamycin-binding domain)%2C IPR011009 (Protein kinase-like domain)%2C IPR016024 (Armadillo-type fold)%2C IPR024585 (Domain of unknown function DUF3385%2C target of rapamycin protein)%3B GO:0005488 …
Araip.B05	20758865	C	T	-0.88	0.75	-0.75			INTERGENIC
Araip.B05	20762910	G	A	-0.78	0.714286	-0.714286			INTERGENIC
Araip.B05	20816047	C	T	-0.6	0.7	-0.7			INTERGENIC
Araip.B05	20910374	G	A	-0.71	0.8	-0.8	Araip.QQF2T.1		INTRON		Helicase-like protein n%3D1 Tax%3DMedicago truncatula RepID%3DG7J0A2_MEDTR
Araip.B05	20944424	C	A	-0.8	0.8	-0.8			INTERGENIC
Araip.B05	20950523	C	T	-1	0.8	-0.8			INTERGENIC
Araip.B05	21153953	C	T	-1	0.833333	-0.833333			INTERGENIC
Araip.B05	21172191	G	A	-0.78	0.666667	-0.666667			INTERGENIC
Araip.B05	21212422	G	A	-1	0.8	-0.8			INTERGENIC
Araip.B05	21231443	T	A	-0.77	0.666667	-0.666667			INTERGENIC
Araip.B05	21297095	C	T	-0.82	0.714286	-0.714286	Araip.3BJ9Q.1	NONSENSE	STOP_GAINED	tgG/tgA	DNA repair protein REV1%3B IPR012112 (DNA repair protein%2C Rev1)%3B GO:0000287 (magnesium ion binding)%2C GO:0003684 (damaged DNA binding)%2C GO:0003887 (DNA-directed DNA polymerase activity)%2C GO:0006281 (DNA repair)%2C GO:0016779 (nucleotidyltransferase activity)
Araip.B05	21348279	C	T	0.88	0.75	-0.75			INTERGENIC
Araip.B05	21366397	A	C	-0.89	0.8	-0.8			INTERGENIC
Araip.B05	21437295	C	T	-1	0.8	-0.8			INTERGENIC
Araip.B05	21442439	G	A	-0.86	0.714286	-0.714286			INTERGENIC
Araip.B05	21463527	G	A	-0.72	0.636364	-0.636364			INTERGENIC
Araip.B05	21565526	C	T	-0.9	0.7	-0.7			INTERGENIC
Araip.B05	21688349	A	T	-1	0.714286	-0.714286			INTERGENIC
Araip.B05	21815966	G	A	0.88	0.8	-0.8			INTERGENIC
Araip.B05	21912473	G	A	-0.67	0.833333	-0.833333			INTERGENIC
Araip.B05	21966386	G	A	-0.6	0.8	-0.8			INTERGENIC
Araip.B05	22005054	C	T	-0.84	0.7	-0.7			INTERGENIC
Araip.B05	22046835	G	A	-1	0.8	-0.8			INTERGENIC
Araip.B05	22062201	C	T	-0.88	0.75	-0.75			INTERGENIC
Araip.B05	22097356	C	T	-1	0.8	-0.8			INTERGENIC
Araip.B05	22267305	C	T	-0.86	0.833333	-0.833333			INTERGENIC
Araip.B05	22345096	G	T	-0.88	0.8	-0.8			INTERGENIC
Araip.B05	22442610	G	A	-1	0.833333	-0.833333			INTERGENIC
Araip.B05	22491169	C	A	-1	0.833333	-0.833333			INTERGENIC
Araip.B05	22554563	G	A	-1	0.8	-0.8			INTERGENIC
Araip.B05	22641582	C	A	-1	0.833333	-0.833333			INTERGENIC
Araip.B05	22695303	G	T	-0.92	0.8	-0.8			INTERGENIC
Araip.B05	22768818	C	T	-0.75	0.714286	-0.714286			INTERGENIC
Araip.B05	22772976	G	A	-1	0.833333	-0.833333			INTERGENIC
Araip.B05	22793382	G	C	-0.89	0.833333	-0.833333			INTERGENIC
Araip.B05	22811288	C	T	-0.83	0.833333	-0.833333			INTERGENIC
Araip.B05	22826706	C	A	-0.61	0.714286	-0.714286			INTERGENIC
Araip.B05	22831789	C	T	0.7	0.8	-0.8			INTERGENIC
Araip.B05	22893251	G	A	-0.8	0.8	-0.8			INTERGENIC
Araip.B05	22929432	C	T	-0.7	0.7	-0.7			INTERGENIC
Araip.B05	22939184	G	A	-0.66	0.666667	-0.666667			INTERGENIC
Araip.B05	22953456	G	T	-0.9	0.833333	-0.833333			INTERGENIC
Araip.B05	22962881	C	A	-1	0.8	-0.8			INTERGENIC
Araip.B05	22976431	C	T	-0.9	0.8	-0.8			INTERGENIC
Araip.B05	23109988	C	T	-1	0.833333	-0.833333			INTERGENIC
Araip.B05	23196553	C	T	-0.83	0.833333	-0.833333			INTERGENIC
Araip.B05	23264076	G	A	-0.88	0.8	-0.8			INTERGENIC
Araip.B05	23297129	T	C	-1	0.714286	-0.714286			INTERGENIC
Araip.B05	23302129	C	T	-0.76	0.714286	-0.714286			INTERGENIC
Araip.B05	23305971	T	C	-0.71	0.8	-0.8			INTERGENIC
Araip.B05	23350739	G	A	-1	0.833333	-0.833333			INTERGENIC
Araip.B05	23363984	G	A	-1	0.8	-0.8			INTERGENIC
Araip.B05	23461597	G	A	-1	0.714286	-0.714286			INTERGENIC
Araip.B05	23461771	G	A	-0.83	0.833333	-0.833333			INTERGENIC
Araip.B05	23482637	G	A	-0.7	0.8	-0.8			INTERGENIC
Araip.B05	23526547	G	A	-0.75	0.8	-0.8			INTERGENIC
Araip.B05	23566215	C	T	-1	0.8	-0.8			INTERGENIC
Araip.B05	23650747	C	T	-0.89	0.8	-0.8			INTERGENIC
Araip.B05	23678565	G	A	-1	0.714286	-0.714286			INTERGENIC
Araip.B05	23728060	A	C	-0.71	0.8	-0.8	Araip.9X5LK.1		INTRON		axial regulator YABBY 4-like isoform X1 [Glycine max]%3B IPR006780 (YABBY protein)
Araip.B05	23763667	G	A	-0.71	0.8	-0.8			INTERGENIC
Araip.B05	23838287	G	A	-0.9	0.833333	-0.833333			INTERGENIC
Araip.B05	23841846	G	A	-1	0.714286	-0.714286			INTERGENIC
Araip.B05	23842550	G	A	-0.71	0.8	-0.8			INTERGENIC
Araip.B05	23889717	G	T	-1	0.8	-0.8			INTERGENIC
Araip.B05	23927776	T	A	-0.87	0.75	-0.75			INTERGENIC
Araip.B05	23930275	T	A	-0.66	0.8	-0.8			INTERGENIC
Araip.B05	23935965	C	T	-0.83	0.833333	-0.833333			INTERGENIC
Araip.B05	23935987	G	T	-0.8	0.8	-0.8			INTERGENIC
Araip.B05	23938672	C	T	0.72	0.8	-0.8			INTERGENIC
Araip.B05	24013570	C	T	-0.79	0.666667	-0.666667			INTERGENIC
Araip.B05	24029522	G	A	-1	0.833333	-0.833333			INTERGENIC
Araip.B05	24037181	G	A	-1	0.8	-0.8			INTERGENIC
Araip.B05	24083564	C	T	-0.89	0.666667	-0.666667			INTERGENIC
Araip.B05	24130439	G	A	-0.7	0.75	-0.75	Araip.LS3Z2.1		INTRON		polygalacturonase 4%3B IPR000743 (Glycoside hydrolase%2C family 28)%2C IPR011050 (Pectin lyase fold/virulence factor)%3B GO:0004650 (polygalacturonase activity)%2C GO:0005975 (carbohydrate metabolic process)
Araip.B05	24175253	C	T	-0.7	0.8	-0.8	Araip.I1716.1	MISSENSE	NON_SYNONYMOUS_CODING	Gcg/Acg	serine/threonine-protein phosphatase 7 long form homolog [Glycine max]%3B IPR019557 (Aminotransferase-like%2C plant mobile domain)
Araip.B05	24350303	T	A	-0.77	0.75	-0.75			INTERGENIC
Araip.B05	24570298	C	T	-0.83	0.8	-0.8			INTERGENIC
Araip.B05	24681158	C	T	-0.71	0.8	-0.8			INTERGENIC
Araip.B05	24711858	A	T	-0.75	0.75	-0.75			INTERGENIC
Araip.B05	24750343	A	T	-0.61	0.7	-0.7			INTERGENIC
Araip.B05	24794814	C	T	-1	0.833333	-0.833333			INTERGENIC
Araip.B05	24882086	T	A	-0.58	0.6	-0.6			INTERGENIC
Araip.B05	24901562	C	T	-1	0.714286	-0.714286			INTERGENIC
Araip.B05	24920758	G	A	-0.66	0.8	-0.8			INTERGENIC
Araip.B05	24928690	C	A	-0.86	0.714286	-0.714286			INTERGENIC
Araip.B05	24939719	G	A	-0.83	0.833333	-0.833333			INTERGENIC
Araip.B05	24969707	G	A	0.62	0.714286	-0.714286			INTERGENIC
Araip.B05	25001051	C	T	-1	0.833333	-0.833333			INTERGENIC
Araip.B05	25070377	C	T	-1	0.714286	-0.714286			INTERGENIC
Araip.B05	25164828	G	A	-1	0.714286	-0.714286			INTERGENIC
Araip.B05	25192676	C	T	-0.71	0.714286	-0.714286			INTERGENIC
Araip.B05	25267930	G	A	-0.8	0.8	-0.8			INTERGENIC
Araip.B05	25268570	T	C	-0.9	0.833333	-0.833333			INTERGENIC
Araip.B05	25364497	G	A	-1	0.833333	-0.833333			INTERGENIC
Araip.B05	25399846	G	A	-1	0.8	-0.8			INTERGENIC
Araip.B05	25408674	C	T	-0.71	0.8	-0.8			INTERGENIC
Araip.B05	25435845	C	G	-0.83	0.833333	-0.833333			INTERGENIC
Araip.B05	25435889	C	T	-0.89	0.8	-0.8			INTERGENIC
Araip.B05	25463954	C	G	-0.58	0.714286	-0.714286			INTERGENIC
Araip.B05	25480510	G	A	-0.71	0.714286	-0.714286			INTERGENIC
Araip.B05	25513285	C	T	-0.71	0.833333	-0.833333			INTERGENIC
Araip.B05	25612261	C	T	-0.91	0.833333	-0.833333			INTERGENIC
Araip.B05	25795920	C	T	-0.9	0.833333	-0.833333			INTERGENIC
Araip.B05	25818313	C	T	-0.8	0.7	-0.7			INTERGENIC
Araip.B05	25823819	C	T	-0.86	0.8	-0.8			INTERGENIC
Araip.B05	25853872	C	T	-1	0.8	-0.8			INTERGENIC
Araip.B05	25887187	C	A	-0.67	0.8	-0.8			INTERGENIC
Araip.B05	25971290	C	T	-0.83	0.833333	-0.833333			INTERGENIC
Araip.B05	26014177	G	A	-0.91	0.714286	-0.714286			INTERGENIC
Araip.B05	26023411	C	T	-0.62	0.714286	-0.714286			INTERGENIC
Araip.B05	26036406	C	T	-0.91	0.8	-0.8			INTERGENIC
Araip.B05	26048741	G	A	-1	0.714286	-0.714286			INTERGENIC
Araip.B05	26058132	C	G	-0.93	0.833333	-0.833333			INTERGENIC
Araip.B05	26124698	G	A	0.52	0.75	-0.75			INTERGENIC
Araip.B05	26142321	C	T	-1	0.8	-0.8			INTERGENIC
Araip.B05	26154144	C	T	-1	0.833333	-0.833333			INTERGENIC
Araip.B05	26320253	T	C	-1	0.666667	-0.666667			INTERGENIC
Araip.B05	26352131	A	G	-0.66	0.666667	-0.666667			INTERGENIC
Araip.B05	26473578	C	A	-1	0.833333	-0.833333			INTERGENIC
Araip.B05	26614100	C	T	-0.8	0.8	-0.8			INTERGENIC
Araip.B05	26627708	C	T	-0.61	0.7	-0.7			INTERGENIC
Araip.B05	26841155	T	G	0.75	0.833333	-0.833333			INTERGENIC
Araip.B05	26913358	C	T	-1	0.75	-0.75			INTERGENIC
Araip.B05	26999895	G	A	-0.85	0.714286	-0.714286			INTERGENIC
Araip.B05	27005046	C	T	-0.86	0.8	-0.8			INTERGENIC
Araip.B05	27113543	G	A	-1	0.714286	-0.714286			INTERGENIC
Araip.B05	27133339	G	A	-1	0.8	-0.8			INTERGENIC
Araip.B05	27275839	G	A	-1	0.8	-0.8			INTERGENIC
Araip.B05	27279575	C	T	-0.48	0.636364	-0.636364			INTERGENIC
Araip.B05	27280691	C	T	-0.71	0.833333	-0.833333			INTERGENIC
Araip.B05	27301729	G	A	-1	0.8	-0.8			INTERGENIC
Araip.B05	27452097	A	G	-1	0.8	-0.8			INTERGENIC
Araip.B05	27613446	C	T	-0.7	0.8	-0.8			INTERGENIC
Araip.B05	27658258	G	A	-0.86	0.8	-0.8			INTERGENIC
Araip.B05	27806677	G	A	-0.61	0.714286	-0.714286			INTERGENIC
Araip.B05	27818646	G	T	-0.66	0.8	-0.8			INTERGENIC
Araip.B05	27844128	G	A	-0.72	0.8	-0.8			INTERGENIC
Araip.B05	27914309	A	G	-0.66	0.666667	-0.666667			INTERGENIC
Araip.B05	28076528	G	T	-0.62	0.714286	-0.714286			INTERGENIC
Araip.B05	28154974	C	T	-1	0.75	-0.75			INTERGENIC
Araip.B05	28201440	T	A	-0.9	0.833333	-0.833333			INTERGENIC
Araip.B05	28246285	G	A	-0.77	0.75	-0.75			INTERGENIC
Araip.B05	28379119	G	A	-0.76	0.714286	-0.714286			INTERGENIC
Araip.B05	28401684	C	T	-0.63	0.8	-0.8			INTERGENIC
Araip.B05	28433022	C	T	-0.72	0.7	-0.7			INTERGENIC
Araip.B05	28460823	C	A	-0.93	0.833333	-0.833333			INTERGENIC
Araip.B05	28535795	G	A	-1	0.666667	-0.666667			INTERGENIC
Araip.B05	28616700	C	G	-0.86	0.714286	-0.714286			INTERGENIC
Araip.B05	28626068	G	A	1	0.8	-0.8			INTERGENIC
Araip.B05	28633204	T	A	-1	0.714286	-0.714286			INTERGENIC
Araip.B05	28678364	C	A	-1	0.714286	-0.714286			INTERGENIC
Araip.B05	28715795	G	A	-0.87	0.833333	-0.833333	Araip.LLX1Z.1		INTRON		uncharacterized protein LOC102661439 [Glycine max]%3B IPR004252 (Probable transposase%2C Ptta/En/Spm%2C plant)
Araip.B05	28789213	G	A	0.54	0.75	-0.75			INTERGENIC
Araip.B05	28802379	G	T	-1	0.8	-0.8			INTERGENIC
Araip.B05	28896554	A	T	-0.8	0.8	-0.8			INTERGENIC
Araip.B05	28924517	G	A	0.71	0.714286	-0.714286	Araip.SX62H.1		INTRON		Unknown protein
Araip.B05	28935875	G	A	0.6	0.714286	-0.714286			INTERGENIC
Araip.B05	29101595	C	A	-0.9	0.8	-0.8			INTERGENIC
Araip.B05	29116576	G	A	-0.8	0.8	-0.8			INTERGENIC
Araip.B05	29130171	G	A	-0.86	0.8	-0.8			INTERGENIC
Araip.B05	29234649	G	A	-1	0.714286	-0.714286			INTERGENIC
Araip.B05	29561280	G	A	-0.82	0.714286	-0.714286			INTERGENIC
Araip.B05	29729469	G	A	-0.83	0.8	-0.8			INTERGENIC
Araip.B05	29852413	G	T	-1	0.8	-0.8			INTERGENIC
Araip.B05	29859331	A	T	-1	0.8	-0.8	Araip.H68NF.1		INTRON		40S ribosomal protein S3-3 [Glycine max]%3B IPR001351 (Ribosomal protein S3%2C C-terminal)%3B GO:0003735 (structural constituent of ribosome)%2C GO:0005840 (ribosome)%2C GO:0006412 (translation)
Araip.B05	29910337	C	T	0.7	0.7	-0.7			INTERGENIC
Araip.B05	29962394	G	T	-1	0.8	-0.8			INTERGENIC
Araip.B05	29997858	G	A	-0.88	0.75	-0.75			INTERGENIC
Araip.B05	30062784	C	T	-0.7	0.8	-0.8			INTERGENIC
Araip.B05	30140767	G	A	-1	0.8	-0.8			INTERGENIC
Araip.B05	30160705	G	A	-1	0.833333	-0.833333			INTERGENIC
Araip.B05	30291896	G	A	-1	0.833333	-0.833333			INTERGENIC
Araip.B05	30291914	C	A	-1	0.8	-0.8			INTERGENIC
Araip.B05	30399533	C	T	-1	0.8	-0.8			INTERGENIC
Araip.B05	30502856	A	G	-1	0.833333	-0.833333			INTERGENIC
Araip.B05	30682975	C	T	-1	0.8	-0.8			INTERGENIC
Araip.B05	30703814	G	A	-0.71	0.833333	-0.833333			INTERGENIC
Araip.B05	30768857	C	T	-1	0.8	-0.8			INTERGENIC
Araip.B05	30785689	G	A	-1	0.714286	-0.714286			INTERGENIC
Araip.B05	30859028	G	A	-1	0.833333	-0.833333			INTERGENIC
Araip.B05	30998075	G	A	-1	0.833333	-0.833333			INTERGENIC
Araip.B05	31022499	C	T	-0.62	0.714286	-0.714286			INTERGENIC
Araip.B05	31120249	A	G	-0.9	0.666667	-0.666667			INTERGENIC
Araip.B05	31207413	C	T	-0.8	0.8	-0.8			INTERGENIC
Araip.B05	31231131	G	A	-1	0.8	-0.8			INTERGENIC
Araip.B05	31431860	G	A	-0.67	0.666667	-0.666667	Araip.T20NJ.1		INTRON		zinc finger CCCH domain-containing protein 48-like isoform X3 [Glycine max]%3B IPR015943 (WD40/YVTN repeat-like-containing domain)%3B GO:0005515 (protein binding)
Araip.B05	31438970	C	T	-0.71	0.714286	-0.714286			INTERGENIC
Araip.B05	31480186	A	G	-0.76	0.714286	-0.714286			INTERGENIC
Araip.B05	31550992	A	G	-1	0.8	-0.8			INTERGENIC
Araip.B05	31557177	C	T	-1	0.833333	-0.833333			INTERGENIC
Araip.B05	31573552	G	A	-0.83	0.833333	-0.833333			INTERGENIC
Araip.B05	31583016	G	T	-0.7	0.8	-0.8			INTERGENIC
Araip.B05	31638578	C	A	-1	0.8	-0.8	Araip.BMG4F.1	MISSENSE	NON_SYNONYMOUS_CODING	ttG/ttT	imidazoleglycerol-phosphate dehydratase%3B IPR000807 (Imidazoleglycerol-phosphate dehydratase)%3B GO:0000105 (histidine biosynthetic process)%2C GO:0004424 (imidazoleglycerol-phosphate dehydratase activity)
Araip.B05	31671704	C	T	-1	0.8	-0.8			INTERGENIC
Araip.B05	31675369	G	A	-0.75	0.833333	-0.833333			INTERGENIC
Araip.B05	31703903	C	T	-0.73	0.833333	-0.833333			INTERGENIC
Araip.B05	31749390	A	G	-0.86	0.833333	-0.833333			INTERGENIC
Araip.B05	31793439	T	C	-1	0.8	-0.8			INTERGENIC
Araip.B05	31800696	G	T	-1	0.8	-0.8			INTERGENIC
Araip.B05	31818938	G	T	-0.75	0.636364	-0.636364			INTERGENIC
Araip.B05	31855137	C	T	-0.71	0.8	-0.8			INTERGENIC
Araip.B05	31868244	C	T	-0.71	0.8	-0.8			INTERGENIC
Araip.B05	31908459	G	T	-0.92	0.833333	-0.833333			INTERGENIC
Araip.B05	31922897	C	T	-1	0.8	-0.8			INTERGENIC
Araip.B05	32105186	A	C	-0.72	0.7	-0.7			INTERGENIC
Araip.B05	33123761	C	G	-1	0.8	-0.8			INTERGENIC
Araip.B05	33640369	A	G	-0.59	0.7	-0.7			INTERGENIC
Araip.B05	33962854	T	C	0.71	0.714286	-0.714286			INTERGENIC
Araip.B05	34167048	T	C	-0.77	0.8	-0.8			INTERGENIC
Araip.B05	35067050	C	T	-0.62	0.8	-0.8			INTERGENIC
Araip.B05	35894201	G	A	-0.83	0.833333	-0.833333			INTERGENIC
Araip.B05	36018184	A	G	-0.89	0.8	-0.8	Araip.21MMH.1	SILENT	SYNONYMOUS_CODING	gaT/gaC	SNF1-related protein kinase regulatory subunit gamma 1%3B IPR000644 (CBS domain)%2C IPR013785 (Aldolase-type TIM barrel)%3B GO:0003824 (catalytic activity)%2C GO:0030554 (adenyl nucleotide binding)
Araip.B05	36540998	T	C	-0.67	0.8	-0.8			INTERGENIC
Araip.B05	37031357	A	G	-0.88	0.666667	-0.666667			INTERGENIC
Araip.B05	37341335	G	A	-0.8	0.8	-0.8			INTERGENIC
Araip.B05	37370935	A	G	-0.72	0.7	-0.7			INTERGENIC
Araip.B05	37461445	G	A	-0.8	0.8	-0.8			INTERGENIC
Araip.B05	37591603	G	A	-1	0.833333	-0.833333			INTERGENIC
Araip.B05	37818198	T	A	-1	0.8	-0.8			INTERGENIC
Araip.B05	37840777	C	T	-1	0.8	-0.8			INTERGENIC
Araip.B05	37887483	G	C	-0.89	0.714286	-0.714286			INTERGENIC
Araip.B05	37890143	G	T	-1	0.8	-0.8			INTERGENIC
Araip.B05	37930697	C	T	-0.86	0.714286	-0.714286			INTERGENIC
Araip.B05	38001604	C	T	-1	0.8	-0.8			INTERGENIC
Araip.B05	38003627	C	T	-0.59	0.714286	-0.714286			INTERGENIC
Araip.B05	38017976	G	A	-1	0.8	-0.8			INTERGENIC
Araip.B05	38080003	C	T	-0.71	0.714286	-0.714286			INTERGENIC
Araip.B05	38087248	G	A	-1	0.714286	-0.714286			INTERGENIC
Araip.B05	38156568	G	A	-0.71	0.714286	-0.714286			INTERGENIC
Araip.B05	38189270	G	T	-1	0.8	-0.8			INTERGENIC
Araip.B05	38215346	A	C	-1	0.833333	-0.833333			INTERGENIC
Araip.B05	38264327	C	T	-0.66	0.8	-0.8			INTERGENIC
Araip.B05	38291901	C	T	-0.7	0.8	-0.8			INTERGENIC
Araip.B05	38342146	G	A	-1	0.714286	-0.714286			INTERGENIC
Araip.B05	38365310	C	T	-0.76	0.714286	-0.714286			INTERGENIC
Araip.B05	38369443	G	A	-0.89	0.666667	-0.666667			INTERGENIC
Araip.B05	38378755	A	G	-0.9	0.833333	-0.833333			INTERGENIC
Araip.B05	38446347	A	C	-1	0.8	-0.8			INTERGENIC
Araip.B05	38485570	G	T	-1	0.8	-0.8			INTERGENIC
Araip.B05	38517086	G	T	-0.59	0.7	-0.7			INTERGENIC
Araip.B05	38603384	G	A	-0.86	0.8	-0.8			INTERGENIC
Araip.B05	38623115	G	A	-1	0.8	-0.8			INTERGENIC
Araip.B05	38663661	G	A	-0.88	0.8	-0.8			INTERGENIC
Araip.B05	38687631	C	T	-0.85	0.714286	-0.714286			INTERGENIC
Araip.B05	38706456	A	G	-1	0.8	-0.8			INTERGENIC
Araip.B05	38713319	C	A	-1	0.8	-0.8			INTERGENIC
Araip.B05	38717689	C	A	-0.61	0.7	-0.7			INTERGENIC
Araip.B05	38762993	C	T	-1	0.714286	-0.714286			INTERGENIC
Araip.B05	38783010	G	A	-1	0.8	-0.8			INTERGENIC
Araip.B05	38827807	T	A	-0.61	0.714286	-0.714286			INTERGENIC
Araip.B05	38828304	G	T	-0.83	0.833333	-0.833333			INTERGENIC
Araip.B05	38846087	A	G	-1	0.833333	-0.833333			INTERGENIC
Araip.B05	38864233	A	G	-0.9	0.833333	-0.833333			INTERGENIC
Araip.B05	38869333	G	A	-0.8	0.6	-0.6			INTERGENIC
Araip.B05	38958967	T	C	-1	0.714286	-0.714286			INTERGENIC
Araip.B05	39146471	G	A	-0.76	0.833333	-0.833333			INTERGENIC
Araip.B05	39147181	G	A	-1	0.833333	-0.833333			INTERGENIC
Araip.B05	39165328	C	T	-0.9	0.833333	-0.833333			INTERGENIC
Araip.B05	39210451	G	A	-0.88	0.833333	-0.833333			INTERGENIC
Araip.B05	39227412	T	A	-0.89	0.666667	-0.666667			INTERGENIC
Araip.B05	39347321	T	C	0.58	0.7	-0.7			INTERGENIC
Araip.B05	39356877	C	G	-0.62	0.714286	-0.714286			INTERGENIC
Araip.B05	39430231	G	A	-0.86	0.8	-0.8			INTERGENIC
Araip.B05	39472216	G	T	-0.7	0.714286	-0.714286			INTERGENIC
Araip.B05	39501592	C	T	-0.86	0.714286	-0.714286			INTERGENIC
Araip.B05	39512914	G	T	-1	0.714286	-0.714286			INTERGENIC
Araip.B05	39575742	C	A	-0.75	0.8	-0.8			INTERGENIC
Araip.B05	39603026	T	A	-1	0.714286	-0.714286			INTERGENIC
Araip.B05	39649436	A	G	-1	0.714286	-0.714286			INTERGENIC
Araip.B05	39652582	G	T	-0.69	0.8	-0.8			INTERGENIC
Araip.B05	39746766	T	A	1	0.8	-0.8			INTERGENIC
Araip.B05	39781554	G	C	-0.8	0.8	-0.8			INTERGENIC
Araip.B05	39798184	G	A	0.52	0.75	-0.75			INTERGENIC
Araip.B05	39849809	A	C	-0.82	0.833333	-0.833333			INTERGENIC
Araip.B05	39938226	G	T	-1	0.8	-0.8			INTERGENIC
Araip.B05	39974572	G	A	-1	0.833333	-0.833333			INTERGENIC
Araip.B05	40040267	G	A	-1	0.833333	-0.833333			INTERGENIC
Araip.B05	40238384	A	G	-0.83	0.833333	-0.833333			INTERGENIC
Araip.B05	40322131	G	A	-0.86	0.714286	-0.714286			INTERGENIC
Araip.B05	40440848	C	T	-1	0.714286	-0.714286			INTERGENIC
Araip.B05	40471934	A	T	-0.73	0.666667	-0.666667			INTERGENIC
Araip.B05	40565893	A	T	-1	0.833333	-0.833333			INTERGENIC
Araip.B05	40569782	C	T	-0.8	0.8	-0.8			INTERGENIC
Araip.B05	40581030	C	T	-1	0.714286	-0.714286			INTERGENIC
Araip.B05	40598254	T	G	0.62	0.75	-0.75			INTERGENIC
Araip.B05	40684557	C	A	-1	0.8	-0.8			INTERGENIC
Araip.B05	40811518	C	A	-0.71	0.8	-0.8			INTERGENIC
Araip.B05	40869806	A	T	-0.86	0.714286	-0.714286			INTERGENIC
Araip.B05	40895912	C	T	-0.83	0.833333	-0.833333			INTERGENIC
Araip.B05	40904773	G	A	0.71	0.714286	-0.714286			INTERGENIC
Araip.B05	40994451	C	T	0.83	0.636364	-0.636364			INTERGENIC
Araip.B05	41041313	G	T	-0.73	0.833333	-0.833333			INTERGENIC
Araip.B05	41123295	A	G	-0.8	0.833333	-0.833333			INTERGENIC
Araip.B05	41136347	A	T	-0.86	0.8	-0.8			INTERGENIC
Araip.B05	41182896	C	T	0.83	0.8	-0.8			INTERGENIC
Araip.B05	41188052	C	G	-1	0.714286	-0.714286			INTERGENIC
Araip.B05	41194020	C	T	-0.89	0.75	-0.75			INTERGENIC
Araip.B05	41194194	C	T	-0.87	0.75	-0.75			INTERGENIC
Araip.B05	41196954	G	A	-0.89	0.833333	-0.833333			INTERGENIC
Araip.B05	41204780	G	A	-0.79	0.666667	-0.666667			INTERGENIC
Araip.B05	41226582	G	T	-1	0.833333	-0.833333			INTERGENIC
Araip.B05	41252977	G	A	-0.9	0.636364	-0.636364			INTERGENIC
Araip.B05	41285029	C	A	-0.83	0.833333	-0.833333			INTERGENIC
Araip.B05	41342062	C	T	-1	0.8	-0.8			INTERGENIC
Araip.B05	41396071	C	T	-1	0.8	-0.8			INTERGENIC
Araip.B05	41449744	G	A	-1	0.8	-0.8			INTERGENIC
Araip.B05	41468058	C	T	-1	0.833333	-0.833333			INTERGENIC
Araip.B05	41515780	C	T	-0.67	0.833333	-0.833333			INTERGENIC
Araip.B05	41570939	A	G	-0.65	0.75	-0.75			INTERGENIC
Araip.B05	41596411	G	C	-1	0.8	-0.8			INTERGENIC
Araip.B05	41666112	C	T	-1	0.833333	-0.833333			INTERGENIC
Araip.B05	41714513	G	A	-0.75	0.75	-0.75			INTERGENIC
Araip.B05	41757281	G	A	-1	0.833333	-0.833333			INTERGENIC
Araip.B05	41771956	C	T	-0.9	0.833333	-0.833333			INTERGENIC
Araip.B05	41773492	A	G	-0.73	0.833333	-0.833333			INTERGENIC
Araip.B05	41867823	C	A	-0.91	0.8	-0.8			INTERGENIC
Araip.B05	41906115	G	A	-1	0.833333	-0.833333			INTERGENIC
Araip.B05	42006762	C	A	-0.78	0.666667	-0.666667			INTERGENIC
Araip.B05	42089225	G	A	-1	0.833333	-0.833333			INTERGENIC
Araip.B05	42099370	G	T	-1	0.8	-0.8			INTERGENIC
Araip.B05	42138570	G	A	-0.89	0.8	-0.8			INTERGENIC
Araip.B05	42153961	G	A	-0.86	0.714286	-0.714286			INTERGENIC
Araip.B05	42160708	C	T	-1	0.833333	-0.833333			INTERGENIC
Araip.B05	42177169	C	T	-1	0.8	-0.8			INTERGENIC
Araip.B05	42185274	C	T	-0.78	0.75	-0.75			INTERGENIC
Araip.B05	42245686	T	C	-0.63	0.75	-0.75			INTERGENIC
Araip.B05	42248989	T	G	-0.58	0.666667	-0.666667			INTERGENIC
Araip.B05	42263170	G	A	-1	0.8	-0.8			INTERGENIC
Araip.B05	42271542	G	A	-0.76	0.714286	-0.714286			INTERGENIC
Araip.B05	42279776	C	T	0.83	0.833333	-0.833333			INTERGENIC
Araip.B05	42334280	A	T	-0.91	0.8	-0.8			INTERGENIC
Araip.B05	42403267	C	A	-0.78	0.8	-0.8			INTERGENIC
Araip.B05	42413975	C	T	-0.89	0.833333	-0.833333			INTERGENIC
Araip.B05	42462745	G	A	-0.86	0.714286	-0.714286			INTERGENIC
Araip.B05	42524379	G	T	-1	0.8	-0.8			INTERGENIC
Araip.B05	42579180	G	C	-0.82	0.833333	-0.833333			INTERGENIC
Araip.B05	42631912	G	A	-1	0.8	-0.8			INTERGENIC
Araip.B05	42659420	C	A	-1	0.75	-0.75			INTERGENIC
Araip.B05	42691722	A	T	-0.71	0.8	-0.8			INTERGENIC
Araip.B05	42727302	C	A	-0.9	0.8	-0.8			INTERGENIC
Araip.B05	42825732	G	C	-1	0.833333	-0.833333			INTERGENIC
Araip.B05	42844552	T	A	-1	0.8	-0.8			INTERGENIC
Araip.B05	42860098	C	A	-0.91	0.8	-0.8			INTERGENIC
Araip.B05	42896684	C	T	-0.9	0.833333	-0.833333			INTERGENIC
Araip.B05	42920700	C	A	-0.86	0.833333	-0.833333			INTERGENIC
Araip.B05	42955146	C	T	-0.63	0.8	-0.8			INTERGENIC
Araip.B05	43006663	C	A	-0.6	0.714286	-0.714286			INTERGENIC
Araip.B05	43042597	G	A	-1	0.8	-0.8			INTERGENIC
Araip.B05	43050895	G	A	-0.66	0.636364	-0.636364			INTERGENIC
Araip.B05	43077113	C	T	-0.6	0.666667	-0.666667	Araip.6ER83.1	MISSENSE	NON_SYNONYMOUS_CODING	Gct/Act	Ran guanine nucleotide release factor-like protein%3B IPR007681 (Ran-interacting Mog1 protein)
Araip.B05	43098358	C	T	-1	0.833333	-0.833333			INTERGENIC
Araip.B05	43100134	C	A	-0.8	0.75	-0.75			INTERGENIC
Araip.B05	43101280	G	T	-0.86	0.833333	-0.833333			INTERGENIC
Araip.B05	43166425	C	T	-1	0.833333	-0.833333			INTERGENIC
Araip.B05	43175803	G	A	0.88	0.833333	-0.833333			INTERGENIC
Araip.B05	43188653	T	A	-1	0.75	-0.75			INTERGENIC
Araip.B05	43268680	G	A	-0.87	0.75	-0.75			INTERGENIC
Araip.B05	43378971	A	G	-0.79	0.666667	-0.666667	Araip.0015C.1	MISSENSE	NON_SYNONYMOUS_CODING	aAg/aGg	uncharacterized protein LOC100798811 isoform X2 [Glycine max]%3B IPR009769 (Domain of unknown function DUF1336)
Araip.B05	43448871	G	T	-1	0.833333	-0.833333			INTERGENIC
Araip.B05	43451588	G	A	-1	0.833333	-0.833333			INTERGENIC
Araip.B05	43462015	C	A	-0.94	0.75	-0.75			INTERGENIC
Araip.B05	43478656	C	T	-0.89	0.714286	-0.714286			INTERGENIC
Araip.B05	43496641	G	A	-0.9	0.666667	-0.666667			INTERGENIC
Araip.B05	43508920	C	T	-0.83	0.8	-0.8			INTERGENIC
Araip.B05	43535339	A	G	-0.75	0.8	-0.8			INTERGENIC
Araip.B05	43569199	T	C	-0.8	0.8	-0.8			INTERGENIC
Araip.B05	43584287	G	A	-0.7	0.833333	-0.833333			INTERGENIC
Araip.B05	43700988	T	C	-0.78	0.833333	-0.833333			INTERGENIC
Araip.B05	43908471	C	T	-0.78	0.714286	-0.714286			INTERGENIC
Araip.B05	43974806	G	A	-0.61	0.714286	-0.714286			INTERGENIC
Araip.B05	44025090	G	T	-0.83	0.8	-0.8			INTERGENIC
Araip.B05	44073350	C	T	1	0.833333	-0.833333			INTERGENIC
Araip.B05	44106957	C	A	-0.62	0.714286	-0.714286			INTERGENIC
Araip.B05	44107491	C	T	-1	0.714286	-0.714286			INTERGENIC
Araip.B05	44156374	A	C	-0.54	0.636364	-0.636364			INTERGENIC
Araip.B05	44167932	G	T	-0.89	0.666667	-0.666667			INTERGENIC
Araip.B05	44188543	G	A	-0.75	0.714286	-0.714286			INTERGENIC
Araip.B05	44190210	G	A	-0.53	0.7	-0.7			INTERGENIC
Araip.B05	44261445	C	T	-1	0.714286	-0.714286			INTERGENIC
Araip.B05	44262966	G	T	-0.88	0.714286	-0.714286			INTERGENIC
Araip.B05	44500562	G	A	-1	0.8	-0.8	Araip.XPF1E.1		INTRON		protein n%3D1 Tax%3DOryza sativa subsp. japonica RepID%3DQ0E4A0_ORYSJ
Araip.B05	44508691	G	A	-0.8	0.8	-0.8			INTERGENIC
Araip.B05	44520936	C	A	-1	0.833333	-0.833333			INTERGENIC
Araip.B05	44540336	C	A	-0.73	0.833333	-0.833333			INTERGENIC
Araip.B05	44568635	G	T	-1	0.833333	-0.833333			INTERGENIC
Araip.B05	44656949	C	T	-1	0.8	-0.8			INTERGENIC
Araip.B05	44697561	C	T	-1	0.833333	-0.833333			INTERGENIC
Araip.B05	44786131	C	T	-1	0.714286	-0.714286			INTERGENIC
Araip.B05	44806049	C	T	-0.77	0.75	-0.75			INTERGENIC
Araip.B05	44806958	C	T	-1	0.75	-0.75			INTERGENIC
Araip.B05	44807786	G	A	-0.72	0.8	-0.8			INTERGENIC
Araip.B05	44817616	C	T	-1	0.8	-0.8			INTERGENIC
Araip.B05	44924789	G	A	-0.76	0.714286	-0.714286			INTERGENIC
Araip.B05	44930110	G	T	-0.77	0.714286	-0.714286			INTERGENIC
Araip.B05	44940911	C	T	-0.7	0.8	-0.8			INTERGENIC
Araip.B05	44981960	G	A	-0.75	0.833333	-0.833333			INTERGENIC
Araip.B05	44983937	C	T	-0.78	0.714286	-0.714286			INTERGENIC
Araip.B05	45006093	A	G	-0.86	0.8	-0.8			INTERGENIC
Araip.B05	45019435	G	A	-1	0.714286	-0.714286			INTERGENIC
Araip.B05	45031679	G	A	-0.75	0.75	-0.75	Araip.94ZN6.1	MISSENSE	NON_SYNONYMOUS_CODING	tGc/tAc	protein n%3D1 Tax%3DOryza sativa subsp. japonica RepID%3DC7J641_ORYSJ
Araip.B05	45038446	C	T	-1	0.8	-0.8			INTERGENIC
Araip.B05	45091805	G	A	-0.7	0.714286	-0.714286			INTERGENIC
Araip.B05	45147713	A	T	-0.92	0.714286	-0.714286			INTERGENIC
Araip.B05	45181222	C	T	-0.8	0.8	-0.8			INTERGENIC
Araip.B05	45226268	G	A	-1	0.833333	-0.833333			INTERGENIC
Araip.B05	45230674	C	A	-1	0.666667	-0.666667			INTERGENIC
Araip.B05	45309443	G	A	-1	0.833333	-0.833333			INTERGENIC
Araip.B05	45317294	C	A	-0.7	0.7	-0.7			INTERGENIC
Araip.B05	45370975	G	A	-1	0.833333	-0.833333			INTERGENIC
Araip.B05	45371887	T	C	-0.88	0.833333	-0.833333			INTERGENIC
Araip.B05	45414709	G	T	-0.66	0.8	-0.8			INTERGENIC
Araip.B05	45483806	G	A	-0.83	0.833333	-0.833333			INTERGENIC
Araip.B05	45490990	C	T	-0.75	0.75	-0.75			INTERGENIC
Araip.B05	45501604	C	T	-0.71	0.714286	-0.714286			INTERGENIC
Araip.B05	45534502	G	A	-0.92	0.7	-0.7			INTERGENIC
Araip.B05	45539770	C	T	-0.66	0.714286	-0.714286			INTERGENIC
Araip.B05	45606031	C	T	-0.83	0.833333	-0.833333			INTERGENIC
Araip.B05	45623392	T	C	-1	0.833333	-0.833333			INTERGENIC
Araip.B05	45648639	C	T	-0.86	0.714286	-0.714286			INTERGENIC
Araip.B05	45721959	A	T	-0.88	0.8	-0.8			INTERGENIC
Araip.B05	45733137	G	A	-0.71	0.833333	-0.833333			INTERGENIC
Araip.B05	45789761	G	A	-1	0.8	-0.8			INTERGENIC
Araip.B05	45894780	G	A	-0.76	0.833333	-0.833333			INTERGENIC
Araip.B05	45934744	G	A	-0.87	0.714286	-0.714286			INTERGENIC
Araip.B05	45952515	G	A	-0.72	0.8	-0.8			INTERGENIC
Araip.B05	45991244	C	T	-1	0.8	-0.8			INTERGENIC
Araip.B05	45996535	T	C	-1	0.7	-0.7			INTERGENIC
Araip.B05	46026095	G	A	-0.58	0.714286	-0.714286			INTERGENIC
Araip.B05	46057842	T	C	-0.71	0.8	-0.8			INTERGENIC
Araip.B05	46131531	T	A	-1	0.8	-0.8			INTERGENIC
Araip.B05	46166360	G	T	-0.83	0.833333	-0.833333			INTERGENIC
Araip.B05	46205723	A	G	-0.82	0.714286	-0.714286			INTERGENIC
Araip.B05	46219831	G	C	-1	0.714286	-0.714286			INTERGENIC
Araip.B05	46252224	C	T	-1	0.833333	-0.833333			INTERGENIC
Araip.B05	46417971	C	T	-0.89	0.666667	-0.666667			INTERGENIC
Araip.B05	46435397	C	T	-0.67	0.8	-0.8			INTERGENIC
Araip.B05	46446981	C	T	-0.83	0.833333	-0.833333			INTERGENIC
Araip.B05	46462006	C	T	-0.88	0.8	-0.8			INTERGENIC
Araip.B05	46476554	G	A	-0.8	0.8	-0.8			INTERGENIC
Araip.B05	46505899	G	A	-1	0.714286	-0.714286			INTERGENIC
Araip.B05	46517349	T	A	-0.88	0.8	-0.8			INTERGENIC
Araip.B05	46523986	G	A	0.62	0.7	-0.7			INTERGENIC
Araip.B05	46574854	C	T	-1	0.8	-0.8			INTERGENIC
Araip.B05	46604361	G	A	-1	0.833333	-0.833333			INTERGENIC
Araip.B05	46660611	C	T	-0.6	0.714286	-0.714286			INTERGENIC
Araip.B05	46661228	A	G	-0.85	0.666667	-0.666667			INTERGENIC
Araip.B05	46730859	G	A	-0.85	0.833333	-0.833333			INTERGENIC
Araip.B05	46793152	G	A	-0.72	0.8	-0.8			INTERGENIC
Araip.B05	46811862	G	T	-1	0.8	-0.8			INTERGENIC
Araip.B05	46828282	T	A	-0.91	0.75	-0.75			INTERGENIC
Araip.B05	46909263	T	A	-0.82	0.833333	-0.833333			INTERGENIC
Araip.B05	46961047	G	A	-0.8	0.8	-0.8			INTERGENIC
Araip.B05	46981708	A	T	-0.72	0.8	-0.8			INTERGENIC
Araip.B05	46986411	C	A	-0.75	0.75	-0.75			INTERGENIC
Araip.B05	47004604	A	G	-0.83	0.833333	-0.833333			INTERGENIC
Araip.B05	47022675	G	A	-0.86	0.714286	-0.714286			INTERGENIC
Araip.B05	47032499	C	A	-0.8	0.8	-0.8			INTERGENIC
Araip.B05	47091226	C	A	-1	0.714286	-0.714286			INTERGENIC
Araip.B05	47114130	G	A	-1	0.714286	-0.714286			INTERGENIC
Araip.B05	47165283	C	T	-0.91	0.8	-0.8			INTERGENIC
Araip.B05	47177193	G	A	-0.9	0.636364	-0.636364			INTERGENIC
Araip.B05	47188866	G	A	-1	0.666667	-0.666667			INTERGENIC
Araip.B05	47202758	G	T	-1	0.714286	-0.714286			INTERGENIC
Araip.B05	47204499	G	A	0.67	0.833333	-0.833333			INTERGENIC
Araip.B05	47206813	C	A	-1	0.8	-0.8			INTERGENIC
Araip.B05	47245115	G	C	-0.92	0.666667	-0.666667			INTERGENIC
Araip.B05	47256570	T	C	-1	0.833333	-0.833333			INTERGENIC
Araip.B05	47257433	G	A	-0.86	0.714286	-0.714286			INTERGENIC
Araip.B05	47319456	C	T	-1	0.8	-0.8			INTERGENIC
Araip.B05	47337771	T	C	-1	0.8	-0.8			INTERGENIC
Araip.B05	47339768	C	T	-1	0.833333	-0.833333			INTERGENIC
Araip.B05	47476596	A	G	-0.9	0.666667	-0.666667			INTERGENIC
Araip.B05	47517990	C	T	-1	0.8	-0.8			INTERGENIC
Araip.B05	47548667	C	A	-0.75	0.714286	-0.714286			INTERGENIC
Araip.B05	47561912	T	G	-0.85	0.714286	-0.714286			INTERGENIC
Araip.B05	47627960	C	T	-1	0.8	-0.8			INTERGENIC
Araip.B05	47636115	T	G	-0.89	0.666667	-0.666667			INTERGENIC
Araip.B05	47642289	A	C	-0.75	0.714286	-0.714286			INTERGENIC
Araip.B05	47646646	C	A	-1	0.833333	-0.833333			INTERGENIC
Araip.B05	47647793	T	G	-1	0.833333	-0.833333			INTERGENIC
Araip.B05	47666792	C	T	-1	0.8	-0.8	Araip.7IK3F.1		INTRON		ureide permease 2%3B IPR009834 (Ureide permease)
Araip.B05	47739497	G	A	-1	0.833333	-0.833333			INTERGENIC
Araip.B05	47751970	G	A	-1	0.8	-0.8			INTERGENIC
Araip.B05	47891144	C	A	-0.77	0.714286	-0.714286			INTERGENIC
Araip.B05	47921800	G	T	-1	0.8	-0.8			INTERGENIC
Araip.B05	47994635	G	T	-1	0.75	-0.75			INTERGENIC
Araip.B05	48058875	T	A	-1	0.8	-0.8			INTERGENIC
Araip.B05	48177718	A	T	-0.9	0.714286	-0.714286			INTERGENIC
Araip.B05	48179068	G	A	-0.66	0.8	-0.8			INTERGENIC
Araip.B05	48236572	C	T	-0.71	0.8	-0.8			INTERGENIC
Araip.B05	48333219	G	A	-0.83	0.833333	-0.833333			INTERGENIC
Araip.B05	48377138	G	A	-1	0.8	-0.8			INTERGENIC
Araip.B05	48466507	C	T	-0.67	0.8	-0.8			INTERGENIC
Araip.B05	48593707	G	A	-0.89	0.833333	-0.833333			INTERGENIC
Araip.B05	48594953	G	A	-0.83	0.833333	-0.833333			INTERGENIC
Araip.B05	48627379	G	T	-0.88	0.8	-0.8			INTERGENIC
Araip.B05	48686602	G	T	-1	0.8	-0.8			INTERGENIC
Araip.B05	48806031	G	A	-0.89	0.833333	-0.833333			INTERGENIC
Araip.B05	48882810	A	T	-0.71	0.833333	-0.833333			INTERGENIC
Araip.B05	48895547	G	T	-1	0.8	-0.8			INTERGENIC
Araip.B05	48975582	G	A	-0.71	0.714286	-0.714286			INTERGENIC
Araip.B05	48976390	G	T	-1	0.8	-0.8			INTERGENIC
Araip.B05	49022588	G	A	-0.78	0.8	-0.8			INTERGENIC
Araip.B05	49107909	G	A	-0.63	0.8	-0.8			INTERGENIC
Araip.B05	49157128	G	A	-1	0.666667	-0.666667			INTERGENIC
Araip.B05	49177120	T	C	-1	0.75	-0.75			INTERGENIC
Araip.B05	49179865	G	A	-0.86	0.8	-0.8			INTERGENIC
Araip.B05	49262504	T	A	-0.58	0.7	-0.7			INTERGENIC
Araip.B05	49279914	C	T	-1	0.8	-0.8			INTERGENIC
Araip.B05	49341502	C	A	-1	0.8	-0.8			INTERGENIC
Araip.B05	49352304	G	A	-0.71	0.714286	-0.714286			INTERGENIC
Araip.B05	49373354	G	A	-0.68	0.8	-0.8			INTERGENIC
Araip.B05	49395165	G	A	-1	0.8	-0.8			INTERGENIC
Araip.B05	49398319	C	T	-0.77	0.714286	-0.714286			INTERGENIC
Araip.B05	49398424	G	A	-0.86	0.8	-0.8			INTERGENIC
Araip.B05	49415028	A	T	-0.86	0.833333	-0.833333			INTERGENIC
Araip.B05	49462260	G	A	-1	0.8	-0.8			INTERGENIC
Araip.B05	49482212	G	T	-0.8	0.8	-0.8			INTERGENIC
Araip.B05	49484116	C	T	-1	0.8	-0.8			INTERGENIC
Araip.B05	49669528	C	T	-1	0.833333	-0.833333			INTERGENIC
Araip.B05	49669808	T	C	-0.63	0.8	-0.8			INTERGENIC
Araip.B05	49692655	G	A	-0.67	0.8	-0.8			INTERGENIC
Araip.B05	49733642	G	A	-1	0.833333	-0.833333			INTERGENIC
Araip.B05	49751166	T	C	-1	0.8	-0.8			INTERGENIC
Araip.B05	49768131	G	A	-0.54	0.636364	-0.636364			INTERGENIC
Araip.B05	49784016	G	A	-1	0.666667	-0.666667			INTERGENIC
Araip.B05	49788061	G	A	-0.9	0.714286	-0.714286			INTERGENIC
Araip.B05	49804667	G	A	0.75	0.75	-0.75			INTERGENIC
Araip.B05	49816923	G	C	-1	0.75	-0.75			INTERGENIC
Araip.B05	49853762	G	T	0.78	0.714286	-0.714286			INTERGENIC
Araip.B05	49867022	A	G	-1	0.714286	-0.714286			INTERGENIC
Araip.B05	49910673	C	T	-0.71	0.714286	-0.714286			INTERGENIC
Araip.B05	49916334	C	T	-0.91	0.8	-0.8			INTERGENIC
Araip.B05	50004355	G	T	-1	0.8	-0.8			INTERGENIC
Araip.B05	50117850	C	A	-1	0.75	-0.75			INTERGENIC
Araip.B05	50121963	G	T	-0.75	0.714286	-0.714286			INTERGENIC
Araip.B05	50135082	C	A	-0.85	0.8	-0.8			INTERGENIC
Araip.B05	50237476	T	C	-1	0.833333	-0.833333			INTERGENIC
Araip.B05	50286248	C	T	-1	0.8	-0.8			INTERGENIC
Araip.B05	50402853	G	A	-0.82	0.833333	-0.833333			INTERGENIC
Araip.B05	50435848	A	T	-0.82	0.7	-0.7			INTERGENIC
Araip.B05	50490812	A	G	-0.86	0.714286	-0.714286			INTERGENIC
Araip.B05	50499769	G	A	-1	0.8	-0.8			INTERGENIC
Araip.B05	50519286	C	T	-0.88	0.833333	-0.833333			INTERGENIC
Araip.B05	50608892	G	A	-0.71	0.714286	-0.714286			INTERGENIC
Araip.B05	50709012	C	T	-1	0.833333	-0.833333			INTERGENIC
Araip.B05	50829593	G	A	-0.8	0.8	-0.8			INTERGENIC
Araip.B05	50857200	C	T	-1	0.833333	-0.833333	Araip.JQN5Q.1		INTRON		respiratory burst oxidase homologue D%3B IPR011992 (EF-hand domain pair)%3B GO:0004601 (peroxidase activity)%2C GO:0005509 (calcium ion binding)%2C GO:0055114 (oxidation-reduction process)
Araip.B05	50862912	C	T	-0.83	0.833333	-0.833333			INTERGENIC
Araip.B05	50928627	C	T	-1	0.833333	-0.833333			INTERGENIC
Araip.B05	50977980	G	A	-0.54	0.636364	-0.636364			INTERGENIC
Araip.B05	50998363	G	A	-0.89	0.666667	-0.666667			INTERGENIC
Araip.B05	51000008	G	A	-1	0.833333	-0.833333			INTERGENIC
Araip.B05	51023901	G	T	-0.71	0.833333	-0.833333			INTERGENIC
Araip.B05	51055600	C	T	-0.73	0.833333	-0.833333			INTERGENIC
Araip.B05	51203035	C	A	-0.9	0.8	-0.8			INTERGENIC
Araip.B05	51212237	C	T	-0.8	0.8	-0.8			INTERGENIC
Araip.B05	51319665	C	T	-0.52	0.7	-0.7			INTERGENIC
Araip.B05	51349481	C	G	-0.62	0.8	-0.8			INTERGENIC
Araip.B05	51351523	A	G	-0.92	0.8	-0.8			INTERGENIC
Araip.B05	51354651	C	T	-0.58	0.714286	-0.714286			INTERGENIC
Araip.B05	51374460	T	C	-0.71	0.8	-0.8			INTERGENIC
Araip.B05	51387531	C	A	-1	0.8	-0.8			INTERGENIC
Araip.B05	51404884	G	A	-0.71	0.8	-0.8			INTERGENIC
Araip.B05	51407911	A	G	-0.83	0.833333	-0.833333			INTERGENIC
Araip.B05	51410559	C	T	-1	0.833333	-0.833333			INTERGENIC
Araip.B05	51446015	A	G	-1	0.8	-0.8			INTERGENIC
Araip.B05	51502047	C	T	-0.82	0.666667	-0.666667			INTERGENIC
Araip.B05	51506541	T	A	-1	0.8	-0.8			INTERGENIC
Araip.B05	51516623	C	T	-1	0.8	-0.8			INTERGENIC
Araip.B05	51576319	G	T	-0.8	0.8	-0.8			INTERGENIC
Araip.B05	51687621	G	A	-0.67	0.833333	-0.833333			INTERGENIC
Araip.B05	51728013	G	A	-1	0.8	-0.8			INTERGENIC
Araip.B05	51755426	G	A	-0.71	0.833333	-0.833333			INTERGENIC
Araip.B05	51789668	C	T	-0.89	0.8	-0.8			INTERGENIC
Araip.B05	51796361	C	A	-0.8	0.714286	-0.714286			INTERGENIC
Araip.B05	51798273	T	A	-0.9	0.833333	-0.833333			INTERGENIC
Araip.B05	51798869	T	C	-1	0.8	-0.8			INTERGENIC
Araip.B05	51809116	G	A	-0.67	0.8	-0.8			INTERGENIC
Araip.B05	51951743	G	A	-1	0.8	-0.8			INTERGENIC
Araip.B05	51954913	C	T	-0.68	0.666667	-0.666667			INTERGENIC
Araip.B05	51990409	A	G	-0.63	0.714286	-0.714286			INTERGENIC
Araip.B05	52082442	G	A	-1	0.833333	-0.833333			INTERGENIC
Araip.B05	52086976	T	A	-0.69	0.833333	-0.833333			INTERGENIC
Araip.B05	52198553	G	A	-0.76	0.714286	-0.714286	Araip.QN3DE.1		INTRON		Unknown protein
Araip.B05	52260225	G	T	-1	0.8	-0.8			INTERGENIC
Araip.B05	52299676	C	A	-0.62	0.8	-0.8			INTERGENIC
Araip.B05	52353300	C	T	-0.6	0.714286	-0.714286			INTERGENIC
Araip.B05	52370287	A	G	-0.66	0.8	-0.8			INTERGENIC
Araip.B05	52419199	G	A	-0.7	0.7	-0.7			INTERGENIC
Araip.B05	52484667	G	A	-1	0.833333	-0.833333			INTERGENIC
Araip.B05	52542085	G	A	-1	0.666667	-0.666667			INTERGENIC
Araip.B05	52549972	T	A	-1	0.8	-0.8			INTERGENIC
Araip.B05	52588599	C	T	-0.86	0.833333	-0.833333			INTERGENIC
Araip.B05	52596294	G	T	0.75	0.8	-0.8			INTERGENIC
Araip.B05	52610337	C	G	-0.71	0.714286	-0.714286			INTERGENIC
Araip.B05	52610338	T	A	-0.71	0.714286	-0.714286			INTERGENIC
Araip.B05	52612045	G	T	-0.6	0.666667	-0.666667			INTERGENIC
Araip.B05	52619102	T	G	-0.8	0.8	-0.8			INTERGENIC
Araip.B05	52624508	T	A	-1	0.8	-0.8			INTERGENIC
Araip.B05	52642824	A	G	-0.75	0.75	-0.75			INTERGENIC
Araip.B05	52714839	A	T	-1	0.75	-0.75			INTERGENIC
Araip.B05	52718000	C	T	-0.75	0.8	-0.8			INTERGENIC
Araip.B05	52738525	G	A	-0.89	0.714286	-0.714286			INTERGENIC
Araip.B05	52827863	C	A	-0.87	0.75	-0.75			INTERGENIC
Araip.B05	52867451	G	A	-0.67	0.833333	-0.833333			INTERGENIC
Araip.B05	52881971	T	G	-0.92	0.8	-0.8			INTERGENIC
Araip.B05	52891959	G	A	-1	0.8	-0.8			INTERGENIC
Araip.B05	53008636	G	T	-1	0.8	-0.8			INTERGENIC
Araip.B05	53020719	A	G	-0.68	0.666667	-0.666667			INTERGENIC
Araip.B05	53046991	C	A	-1	0.8	-0.8			INTERGENIC
Araip.B05	53123963	C	T	-0.67	0.833333	-0.833333			INTERGENIC
Araip.B05	53180364	G	T	-1	0.8	-0.8			INTERGENIC
Araip.B05	53379473	C	T	-0.86	0.8	-0.8			INTERGENIC
Araip.B05	53404626	A	T	-0.7	0.833333	-0.833333			INTERGENIC
Araip.B05	53451578	C	T	-0.83	0.8	-0.8			INTERGENIC
Araip.B05	53452417	T	G	-0.7	0.714286	-0.714286			INTERGENIC
Araip.B05	53493121	G	A	-1	0.75	-0.75			INTERGENIC
Araip.B05	53505062	C	T	-0.8	0.8	-0.8			INTERGENIC
Araip.B05	53546041	C	T	-0.67	0.8	-0.8			INTERGENIC
Araip.B05	53559998	T	C	-0.8	0.8	-0.8			INTERGENIC
Araip.B05	53618444	G	T	-1	0.8	-0.8			INTERGENIC
Araip.B05	53650861	G	A	-1	0.833333	-0.833333			INTERGENIC
Araip.B05	53686071	G	A	-0.8	0.8	-0.8			INTERGENIC
Araip.B05	53704614	A	G	-0.63	0.8	-0.8			INTERGENIC
Araip.B05	53800928	G	A	-0.71	0.714286	-0.714286			INTERGENIC
Araip.B05	53865709	G	A	-0.62	0.615385	-0.615385			INTERGENIC
Araip.B05	53941532	T	A	-0.86	0.833333	-0.833333			INTERGENIC
Araip.B05	53955874	C	T	-1	0.714286	-0.714286			INTERGENIC
Araip.B05	53988410	G	A	-0.92	0.833333	-0.833333			INTERGENIC
Araip.B05	54023163	C	T	-1	0.8	-0.8			INTERGENIC
Araip.B05	54035817	C	G	-0.75	0.714286	-0.714286			INTERGENIC
Araip.B05	54128979	C	T	-0.78	0.75	-0.75			INTERGENIC
Araip.B05	54159947	A	T	-1	0.75	-0.75			INTERGENIC
Araip.B05	54196466	A	C	-0.91	0.8	-0.8			INTERGENIC
Araip.B05	54211215	T	A	-1	0.833333	-0.833333			INTERGENIC
Araip.B05	54217821	C	T	-0.83	0.714286	-0.714286			INTERGENIC
Araip.B05	54244126	A	C	-1	0.833333	-0.833333			INTERGENIC
Araip.B05	54325927	C	T	-0.86	0.8	-0.8			INTERGENIC
Araip.B05	54472862	G	A	-0.7	0.7	-0.7			INTERGENIC
Araip.B05	54479941	G	T	-1	0.8	-0.8			INTERGENIC
Araip.B05	54556500	G	T	-0.92	0.8	-0.8			INTERGENIC
Araip.B05	54624997	G	A	-0.8	0.8	-0.8			INTERGENIC
Araip.B05	54676730	C	T	-0.7	0.714286	-0.714286			INTERGENIC
Araip.B05	54704552	G	T	-1	0.714286	-0.714286			INTERGENIC
Araip.B05	54746882	C	T	-0.91	0.636364	-0.636364			INTERGENIC
Araip.B05	54751780	C	T	-1	0.8	-0.8			INTERGENIC
Araip.B05	54759779	C	T	-1	0.8	-0.8			INTERGENIC
Araip.B05	54839798	T	G	-1	0.8	-0.8			INTERGENIC
Araip.B05	54848877	C	T	-1	0.8	-0.8			INTERGENIC
Araip.B05	54862606	A	G	-0.9	0.8	-0.8			INTERGENIC
Araip.B05	54872142	C	T	-0.87	0.714286	-0.714286			INTERGENIC
Araip.B05	54920890	G	T	0.86	0.833333	-0.833333			INTERGENIC
Araip.B05	55056575	G	A	-1	0.833333	-0.833333			INTERGENIC
Araip.B05	55081574	G	A	-0.88	0.8	-0.8			INTERGENIC
Araip.B05	55110972	G	T	-1	0.833333	-0.833333			INTERGENIC
Araip.B05	55175953	A	T	-1	0.7	-0.7			INTERGENIC
Araip.B05	55211745	C	T	-0.9	0.833333	-0.833333			INTERGENIC
Araip.B05	55319083	A	T	-0.86	0.833333	-0.833333			INTERGENIC
Araip.B05	55396208	C	T	-0.83	0.833333	-0.833333			INTERGENIC
Araip.B05	55435235	A	G	-1	0.8	-0.8			INTERGENIC
Araip.B05	55453861	G	A	-0.75	0.75	-0.75			INTERGENIC
Araip.B05	55528137	G	T	-1	0.833333	-0.833333			INTERGENIC
Araip.B05	55611825	G	A	-0.79	0.666667	-0.666667			INTERGENIC
Araip.B05	55621407	C	A	-1	0.714286	-0.714286			INTERGENIC
Araip.B05	55621631	G	T	-1	0.833333	-0.833333			INTERGENIC
Araip.B05	55729297	C	T	-1	0.8	-0.8			INTERGENIC
Araip.B05	55732336	T	C	-0.83	0.833333	-0.833333			INTERGENIC
Araip.B05	55758090	G	T	-1	0.8	-0.8			INTERGENIC
Araip.B05	55761581	C	A	-1	0.8	-0.8			INTERGENIC
Araip.B05	55762273	G	T	-0.75	0.8	-0.8			INTERGENIC
Araip.B05	55793640	A	T	0.8	0.8	-0.8			INTERGENIC
Araip.B05	55880022	G	T	-0.66	0.8	-0.8			INTERGENIC
Araip.B05	55900142	G	A	-0.71	0.833333	-0.833333			INTERGENIC
Araip.B05	55903957	C	T	-0.75	0.8	-0.8	Araip.9F52R.1		INTRON		Regulator of chromosome condensation (RCC1) family protein%3B IPR009091 (Regulator of chromosome condensation 1/beta-lactamase-inhibitor protein II)
Araip.B05	55940890	C	T	-0.58	0.714286	-0.714286			INTERGENIC
Araip.B05	55972512	C	T	-1	0.833333	-0.833333			INTERGENIC
Araip.B05	55998723	G	A	-0.66	0.75	-0.75			INTERGENIC
Araip.B05	56021230	A	G	-0.8	0.8	-0.8			INTERGENIC
Araip.B05	56033639	C	T	-0.71	0.714286	-0.714286	Araip.T5XAB.1		INTRON		Unknown protein
Araip.B05	56097460	T	A	-0.89	0.714286	-0.714286			INTERGENIC
Araip.B05	56129563	C	T	-1	0.8	-0.8			INTERGENIC
Araip.B05	56173169	C	T	-0.89	0.714286	-0.714286			INTERGENIC
Araip.B05	56207555	G	A	-1	0.8	-0.8			INTERGENIC
Araip.B05	56243497	G	A	-1	0.8	-0.8			INTERGENIC
Araip.B05	56244304	G	A	-1	0.8	-0.8			INTERGENIC
Araip.B05	56272494	C	T	-0.7	0.8	-0.8			INTERGENIC
Araip.B05	56277217	G	T	-0.83	0.833333	-0.833333			INTERGENIC
Araip.B05	56296758	G	T	-0.72	0.636364	-0.636364			INTERGENIC
Araip.B05	56368646	G	T	-0.8	0.833333	-0.833333			INTERGENIC
Araip.B05	56377059	G	A	-0.8	0.8	-0.8			INTERGENIC
Araip.B05	56457374	G	A	-0.88	0.8	-0.8			INTERGENIC
Araip.B05	56463671	G	A	-1	0.8	-0.8			INTERGENIC
Araip.B05	56545436	G	T	-1	0.8	-0.8			INTERGENIC
Araip.B05	56747229	G	T	-0.9	0.7	-0.7			INTERGENIC
Araip.B05	56778898	G	A	-1	0.8	-0.8			INTERGENIC
Araip.B05	56860314	G	A	-0.8	0.8	-0.8			INTERGENIC
Araip.B05	56958808	G	A	-1	0.833333	-0.833333			INTERGENIC
Araip.B05	57017671	C	T	-0.91	0.666667	-0.666667			INTERGENIC
Araip.B05	57068662	G	T	-0.86	0.8	-0.8			INTERGENIC
Araip.B05	57136105	C	T	-0.8	0.8	-0.8	Araip.V7X1B.1		INTRON		uncharacterized protein LOC100797844 isoform X2 [Glycine max]%3B IPR009769 (Domain of unknown function DUF1336)
Araip.B05	57211671	G	T	-1	0.75	-0.75			INTERGENIC
Araip.B05	57220778	G	A	-1	0.833333	-0.833333			INTERGENIC
Araip.B05	57224119	G	A	-0.83	0.833333	-0.833333			INTERGENIC
Araip.B05	57258300	G	T	-0.63	0.714286	-0.714286			INTERGENIC
Araip.B05	57401260	A	G	-1	0.8	-0.8			INTERGENIC
Araip.B05	57468917	C	A	-0.75	0.75	-0.75			INTERGENIC
Araip.B05	57508459	C	A	-1	0.714286	-0.714286			INTERGENIC
Araip.B05	57552397	C	A	-0.75	0.8	-0.8			INTERGENIC
Araip.B05	57552398	C	A	-0.75	0.8	-0.8			INTERGENIC
Araip.B05	57563912	C	G	-0.68	0.8	-0.8			INTERGENIC
Araip.B05	57574019	C	T	-0.71	0.714286	-0.714286			INTERGENIC
Araip.B05	57657618	C	T	-0.88	0.714286	-0.714286			INTERGENIC
Araip.B05	57705824	T	A	-1	0.833333	-0.833333			INTERGENIC
Araip.B05	57788670	C	A	-0.82	0.714286	-0.714286			INTERGENIC
Araip.B05	57856941	C	T	-0.86	0.714286	-0.714286			INTERGENIC
Araip.B05	57966356	T	A	-0.83	0.833333	-0.833333			INTERGENIC
Araip.B05	57969110	G	A	-1	0.833333	-0.833333			INTERGENIC
Araip.B05	57980082	C	T	-1	0.75	-0.75			INTERGENIC
Araip.B05	58052578	T	C	-1	0.833333	-0.833333			INTERGENIC
Araip.B05	58054267	G	T	-0.66	0.8	-0.8			INTERGENIC
Araip.B05	58055692	C	A	-0.9	0.714286	-0.714286			INTERGENIC
Araip.B05	58183573	C	T	-0.86	0.8	-0.8			INTERGENIC
Araip.B05	58198847	C	T	-0.8	0.7	-0.7			INTERGENIC
Araip.B05	58317049	T	C	-0.94	0.714286	-0.714286			INTERGENIC
Araip.B05	58333401	A	G	-0.8	0.75	-0.75			INTERGENIC
Araip.B05	58336069	G	A	-0.59	0.714286	-0.714286			INTERGENIC
Araip.B05	58390264	G	T	-0.86	0.833333	-0.833333			INTERGENIC
Araip.B05	58411770	G	T	-1	0.8	-0.8			INTERGENIC
Araip.B05	58477512	C	T	-1	0.8	-0.8			INTERGENIC
Araip.B05	58489443	C	A	-0.9	0.75	-0.75			INTERGENIC
Araip.B05	58558725	C	A	-0.89	0.8	-0.8			INTERGENIC
Araip.B05	58614581	C	T	-0.86	0.714286	-0.714286			INTERGENIC
Araip.B05	58645115	C	T	-1	0.7	-0.7			INTERGENIC
Araip.B05	58677169	G	A	-1	0.666667	-0.666667			INTERGENIC
Araip.B05	58683088	G	T	-0.58	0.714286	-0.714286			INTERGENIC
Araip.B05	58686998	G	T	-0.89	0.666667	-0.666667			INTERGENIC
Araip.B05	58696818	G	A	-0.69	0.8	-0.8			INTERGENIC
Araip.B05	58785639	G	A	-0.7	0.7	-0.7			INTERGENIC
Araip.B05	58866356	C	T	-1	0.714286	-0.714286			INTERGENIC
Araip.B05	58959773	A	G	-0.64	0.714286	-0.714286			INTERGENIC
Araip.B05	58973310	G	T	-0.9	0.75	-0.75			INTERGENIC
Araip.B05	58977760	G	T	-0.77	0.833333	-0.833333			INTERGENIC
Araip.B05	58986802	C	T	-1	0.833333	-0.833333			INTERGENIC
Araip.B05	59002379	G	T	-1	0.714286	-0.714286			INTERGENIC
Araip.B05	59046766	C	A	-0.72	0.75	-0.75			INTERGENIC
Araip.B05	59081758	T	A	-1	0.8	-0.8			INTERGENIC
Araip.B05	59088155	T	A	-0.86	0.833333	-0.833333			INTERGENIC
Araip.B05	59122458	G	A	-1	0.714286	-0.714286			INTERGENIC
Araip.B05	59137905	G	A	-0.72	0.636364	-0.636364			INTERGENIC
Araip.B05	59171682	A	G	-0.71	0.714286	-0.714286			INTERGENIC
Araip.B05	59300214	G	A	-1	0.8	-0.8			INTERGENIC
Araip.B05	59311442	G	T	-0.62	0.8	-0.8			INTERGENIC
Araip.B05	59355221	G	A	-1	0.833333	-0.833333			INTERGENIC
Araip.B05	59395435	T	A	-1	0.833333	-0.833333	Araip.5HG5J.1		INTRON		FAR1 DNA-binding domain protein%3B IPR004330 (FAR1 DNA binding domain)%2C IPR012677 (Nucleotide-binding%2C alpha-beta plait)%2C IPR024888 (U1 small nuclear ribonucleoprotein A/U2 small nuclear ribonucleoprotein B'')%3B GO:0000166 (nucleotide binding)%2C GO:0017069 (snRNA binding)
Araip.B05	59399478	C	T	-0.83	0.714286	-0.714286	Araip.5HG5J.1		INTRON		FAR1 DNA-binding domain protein%3B IPR004330 (FAR1 DNA binding domain)%2C IPR012677 (Nucleotide-binding%2C alpha-beta plait)%2C IPR024888 (U1 small nuclear ribonucleoprotein A/U2 small nuclear ribonucleoprotein B'')%3B GO:0000166 (nucleotide binding)%2C GO:0017069 (snRNA binding)
Araip.B05	59412137	G	T	-0.88	0.833333	-0.833333			INTERGENIC
Araip.B05	59548721	G	A	-1	0.833333	-0.833333			INTERGENIC
Araip.B05	59579548	C	A	-1	0.833333	-0.833333	Araip.S49NH.1		INTRON		Protein kinase superfamily protein%3B IPR011009 (Protein kinase-like domain)%3B GO:0004672 (protein kinase activity)%2C GO:0006468 (protein phosphorylation)
Araip.B05	59586728	C	T	-0.83	0.8	-0.8			INTERGENIC
Araip.B05	59589752	C	T	-0.86	0.8	-0.8			INTERGENIC
Araip.B05	59609489	C	A	-1	0.75	-0.75			INTERGENIC
Araip.B05	59619716	G	A	-0.88	0.8	-0.8			INTERGENIC
Araip.B05	59635323	C	T	-0.9	0.666667	-0.666667			INTERGENIC
Araip.B05	59674507	A	G	-1	0.714286	-0.714286			INTERGENIC
Araip.B05	59699621	C	T	-0.88	0.8	-0.8			INTERGENIC
Araip.B05	59751424	C	A	-1	0.833333	-0.833333			INTERGENIC
Araip.B05	59776480	C	T	-0.6	0.714286	-0.714286			INTERGENIC
Araip.B05	59779342	C	T	-0.77	0.666667	-0.666667			INTERGENIC
Araip.B05	59782793	C	A	0.88	0.8	-0.8			INTERGENIC
Araip.B05	59788494	C	A	-0.6	0.714286	-0.714286			INTERGENIC
Araip.B05	59814638	G	A	-0.67	0.666667	-0.666667			INTERGENIC
Araip.B05	59819506	G	A	-0.9	0.833333	-0.833333			INTERGENIC
Araip.B05	59835214	C	T	-1	0.714286	-0.714286			INTERGENIC
Araip.B05	59895911	T	C	-0.66	0.8	-0.8			INTERGENIC
Araip.B05	60010835	C	T	-1	0.833333	-0.833333			INTERGENIC
Araip.B05	60027703	C	T	-1	0.8	-0.8			INTERGENIC
Araip.B05	60064878	C	T	-1	0.833333	-0.833333			INTERGENIC
Araip.B05	60121155	G	A	-1	0.8	-0.8			INTERGENIC
Araip.B05	60152358	C	T	-1	0.833333	-0.833333			INTERGENIC
Araip.B05	60164369	T	C	-1	0.8	-0.8			INTERGENIC
Araip.B05	60245266	A	G	-0.86	0.714286	-0.714286			INTERGENIC
Araip.B05	60274300	A	T	0.62	0.75	-0.75			INTERGENIC
Araip.B05	60294480	G	A	-0.61	0.666667	-0.666667			INTERGENIC
Araip.B05	60325955	G	T	-0.71	0.833333	-0.833333			INTERGENIC
Araip.B05	60371643	C	T	-1	0.8	-0.8			INTERGENIC
Araip.B05	60395011	G	T	-0.62	0.7	-0.7			INTERGENIC
Araip.B05	60397263	C	A	-0.77	0.8	-0.8			INTERGENIC
Araip.B05	60431450	G	C	-0.71	0.833333	-0.833333			INTERGENIC
Araip.B05	60450365	C	A	-0.88	0.833333	-0.833333			INTERGENIC
Araip.B05	60468492	A	C	-0.86	0.714286	-0.714286			INTERGENIC
Araip.B05	60514489	A	G	-0.9	0.8	-0.8			INTERGENIC
Araip.B05	60523109	C	T	-0.58	0.714286	-0.714286			INTERGENIC
Araip.B05	60594879	G	T	0.9	0.8	-0.8			INTERGENIC
Araip.B05	60603517	C	A	-1	0.8	-0.8			INTERGENIC
Araip.B05	60706175	G	A	-0.66	0.8	-0.8			INTERGENIC
Araip.B05	60878201	C	A	-0.75	0.833333	-0.833333			INTERGENIC
Araip.B05	60930444	C	T	-0.78	0.636364	-0.636364			INTERGENIC
Araip.B05	60990908	T	C	-1	0.8	-0.8			INTERGENIC
Araip.B05	60999169	C	A	-0.9	0.8	-0.8			INTERGENIC
Araip.B05	61011237	G	A	-1	0.714286	-0.714286			INTERGENIC
Araip.B05	61017394	G	A	-0.83	0.833333	-0.833333			INTERGENIC
Araip.B05	61017564	G	A	-0.9	0.8	-0.8			INTERGENIC
Araip.B05	61025174	G	A	-0.83	0.833333	-0.833333			INTERGENIC
Araip.B05	61091673	G	A	-0.75	0.833333	-0.833333			INTERGENIC
Araip.B05	61092135	G	T	-0.89	0.75	-0.75			INTERGENIC
Araip.B05	61251368	C	T	-1	0.714286	-0.714286			INTERGENIC
Araip.B05	61251391	G	A	-1	0.833333	-0.833333			INTERGENIC
Araip.B05	61276389	A	C	-1	0.833333	-0.833333			INTERGENIC
Araip.B05	61466681	C	A	-0.92	0.833333	-0.833333			INTERGENIC
Araip.B05	61522207	G	T	-0.9	0.833333	-0.833333			INTERGENIC
Araip.B05	61595002	T	C	-1	0.8	-0.8			INTERGENIC
Araip.B05	61597648	C	G	-0.75	0.833333	-0.833333			INTERGENIC
Araip.B05	61611201	T	C	-1	0.714286	-0.714286			INTERGENIC
Araip.B05	61657090	A	C	-0.9	0.666667	-0.666667			INTERGENIC
Araip.B05	61658297	G	A	-0.8	0.8	-0.8			INTERGENIC
Araip.B05	61718550	A	C	-0.79	0.666667	-0.666667			INTERGENIC
Araip.B05	61844278	C	T	-1	0.8	-0.8			INTERGENIC
Araip.B05	61852345	T	G	-1	0.714286	-0.714286			INTERGENIC
Araip.B05	61880202	C	T	1	0.833333	-0.833333			INTERGENIC
Araip.B05	61883737	C	T	-0.82	0.833333	-0.833333			INTERGENIC
Araip.B05	61897179	T	C	-1	0.8	-0.8			INTERGENIC
Araip.B05	61897333	C	A	-1	0.714286	-0.714286			INTERGENIC
Araip.B05	61947506	A	T	-1	0.833333	-0.833333			INTERGENIC
Araip.B05	61959607	G	A	-0.92	0.833333	-0.833333			INTERGENIC
Araip.B05	61973087	G	A	-0.9	0.666667	-0.666667			INTERGENIC
Araip.B05	61986024	C	T	-0.9	0.833333	-0.833333			INTERGENIC
Araip.B05	61998052	T	A	-1	0.833333	-0.833333			INTERGENIC
Araip.B05	62015989	A	T	-0.67	0.833333	-0.833333			INTERGENIC
Araip.B05	62204434	T	G	-1	0.714286	-0.714286			INTERGENIC
Araip.B05	62332333	C	T	-1	0.714286	-0.714286			INTERGENIC
Araip.B05	62463197	G	T	-1	0.833333	-0.833333			INTERGENIC
Araip.B05	62483942	C	T	-0.86	0.714286	-0.714286			INTERGENIC
Araip.B05	62631857	G	A	-1	0.833333	-0.833333			INTERGENIC
Araip.B05	62658722	A	T	-0.83	0.833333	-0.833333			INTERGENIC
Araip.B05	62745655	G	A	-1	0.714286	-0.714286			INTERGENIC
Araip.B05	62763866	C	T	-0.89	0.833333	-0.833333			INTERGENIC
Araip.B05	62790817	C	T	-1	0.833333	-0.833333	Araip.EBI08.1		INTRON		Pentatricopeptide repeat (PPR) superfamily protein%3B IPR002885 (Pentatricopeptide repeat)
Araip.B05	62838010	G	T	-0.9	0.8	-0.8			INTERGENIC
Araip.B05	62856108	C	G	-1	0.8	-0.8			INTERGENIC
Araip.B05	62862262	C	T	-0.8	0.8	-0.8			INTERGENIC
Araip.B05	62871026	C	A	-0.75	0.75	-0.75			INTERGENIC
Araip.B05	62900145	C	T	-1	0.8	-0.8			INTERGENIC
Araip.B05	62937757	G	A	-0.5	0.615385	-0.615385			INTERGENIC
Araip.B05	62963512	A	T	-0.5	0.636364	-0.636364			INTERGENIC
Araip.B05	63178923	C	T	-0.75	0.8	-0.8			INTERGENIC
Araip.B05	63195991	T	C	-1	0.833333	-0.833333			INTERGENIC
Araip.B05	63221472	C	T	-0.71	0.8	-0.8			INTERGENIC
Araip.B05	63225784	C	A	-0.66	0.8	-0.8			INTERGENIC
Araip.B05	63240321	G	A	-0.83	0.833333	-0.833333			INTERGENIC
Araip.B05	63290334	C	T	-1	0.8	-0.8			INTERGENIC
Araip.B05	63329204	G	A	-0.71	0.833333	-0.833333			INTERGENIC
Araip.B05	63330191	G	A	-0.67	0.833333	-0.833333			INTERGENIC
Araip.B05	63357669	T	C	0.78	0.75	-0.75			INTERGENIC
Araip.B05	63447151	G	A	-1	0.8	-0.8			INTERGENIC
Araip.B05	63528069	C	A	-0.75	0.8	-0.8			INTERGENIC
Araip.B05	63626636	C	A	-0.9	0.75	-0.75			INTERGENIC
Araip.B05	63638194	G	T	-1	0.833333	-0.833333			INTERGENIC
Araip.B05	63647075	A	G	-1	0.833333	-0.833333			INTERGENIC
Araip.B05	63651222	G	T	-0.59	0.714286	-0.714286			INTERGENIC
Araip.B05	63700438	C	T	-0.59	0.714286	-0.714286			INTERGENIC
Araip.B05	63722923	G	A	-0.88	0.75	-0.75			INTERGENIC
Araip.B05	63787554	G	A	-1	0.8	-0.8			INTERGENIC
Araip.B05	63824693	C	A	-1	0.8	-0.8			INTERGENIC
Araip.B05	64052508	G	A	-1	0.833333	-0.833333			INTERGENIC
Araip.B05	64056761	C	T	-0.78	0.75	-0.75			INTERGENIC
Araip.B05	64122142	G	A	-1	0.714286	-0.714286			INTERGENIC
Araip.B05	64181426	C	T	-1	0.8	-0.8			INTERGENIC
Araip.B05	64197343	T	C	-1	0.714286	-0.714286			INTERGENIC
Araip.B05	64215734	G	A	-1	0.714286	-0.714286			INTERGENIC
Araip.B05	64236456	A	T	-1	0.75	-0.75			INTERGENIC
Araip.B05	64281465	C	G	-0.7	0.75	-0.75			INTERGENIC
Araip.B05	64363393	A	T	-1	0.8	-0.8			INTERGENIC
Araip.B05	64446629	A	G	-0.85	0.714286	-0.714286			INTERGENIC
Araip.B05	64512087	G	T	-0.88	0.8	-0.8			INTERGENIC
Araip.B05	64541224	T	A	-1	0.8	-0.8			INTERGENIC
Araip.B05	64708193	C	T	-0.83	0.833333	-0.833333			INTERGENIC
Araip.B05	64727006	G	A	-0.66	0.666667	-0.666667			INTERGENIC
Araip.B05	64727846	G	T	-0.71	0.714286	-0.714286			INTERGENIC
Araip.B05	64758132	C	T	-0.73	0.833333	-0.833333			INTERGENIC
Araip.B05	64865524	A	T	-0.67	0.666667	-0.666667			INTERGENIC
Araip.B05	64920587	A	G	-1	0.8	-0.8			INTERGENIC
Araip.B05	64922017	G	T	-0.83	0.8	-0.8			INTERGENIC
Araip.B05	64976982	T	A	-0.8	0.75	-0.75			INTERGENIC
Araip.B05	65002895	C	T	-0.9	0.833333	-0.833333			INTERGENIC
Araip.B05	65147709	G	C	-0.71	0.714286	-0.714286			INTERGENIC
Araip.B05	65203999	A	C	-1	0.8	-0.8			INTERGENIC
Araip.B05	65205058	G	T	-1	0.8	-0.8			INTERGENIC
Araip.B05	65249400	G	A	-0.87	0.75	-0.75			INTERGENIC
Araip.B05	65273442	A	G	-0.75	0.75	-0.75			INTERGENIC
Araip.B05	65276355	G	A	-0.88	0.833333	-0.833333			INTERGENIC
Araip.B05	65310533	C	T	-0.83	0.833333	-0.833333			INTERGENIC
Araip.B05	65311894	C	G	-0.75	0.833333	-0.833333			INTERGENIC
Araip.B05	65350112	G	T	-1	0.833333	-0.833333			INTERGENIC
Araip.B05	65454307	A	T	-0.64	0.714286	-0.714286			INTERGENIC
Araip.B05	65454461	C	T	-0.62	0.714286	-0.714286			INTERGENIC
Araip.B05	65471108	G	C	-1	0.8	-0.8			INTERGENIC
Araip.B05	65553438	A	T	-0.86	0.714286	-0.714286			INTERGENIC
Araip.B05	65597252	C	T	-0.88	0.75	-0.75			INTERGENIC
Araip.B05	65597801	C	T	-1	0.833333	-0.833333			INTERGENIC
Araip.B05	65686234	G	T	-1	0.833333	-0.833333			INTERGENIC
Araip.B05	65699295	C	T	-0.75	0.8	-0.8			INTERGENIC
Araip.B05	65700032	T	C	-0.91	0.7	-0.7			INTERGENIC
Araip.B05	65726200	T	A	-0.63	0.636364	-0.636364			INTERGENIC
Araip.B05	65733557	C	T	-0.8	0.7	-0.7			INTERGENIC
[truncated: 3,186 more rows]
