# Supplementary material for: Whole‐genome resequencing‐based QTL‐seq identified candidate genes and molecular markers for fresh seed dormancy in groundnut
Source: Plant Biotechnol J. 2019 Oct 20;18(4):992–1003. doi: 10.1111/pbi.13266 (PMC7061874; doi:10.1111/pbi.13266)
Supplement: Supplementary file 6 — Table S5 List of important genes found on the QTL region on pseudomolecule B05 and hot spot region (114850050..115351249) of pseudomolecule A09 and their expression in groundnut seed. [file PBI-18-992-s007.xlsx]

## Sheet: Table S5A
Table S5A List of important genes found on the hot spot region (114451556..116695578) of psuedomolecule B05 and their expression in groundnut seed
Data was obtained from https://peanutbase.org/search/gene/
Sl. No.	Gene ID	Start position	End position	mRNA and protein identifiers	Gene description	Domain	Transcript expression	Link to expression data
1	Araip.B7NZU	114473216	114475256	https://www.peanutbase.org/feature/Arachis/ipaensis/gene/Araip.B7NZU?pane=Sequences#araip.Araip.B7NZU.1	Thioesterase superfamily protein	G3DSA:3.10.129.10; PF13279; PTHR31793; SSF54637; PTHR31793:SF0	Highly expresses in seed	http://bar.utoronto.ca/efp_arachis/cgi-bin/efpWeb.cgi?dataSource=Arachis_Atlas&modeInput=Absolute&primaryGene=Aipa25111_comp1_c1_seq1
2	Araip.H4UE8	114477505	114478009	https://www.peanutbase.org/feature/Arachis/ipaensis/gene/Araip.H4UE8?pane=Sequences#araip.Araip.H4UE8.1	Unknown protein	Not avialable	Not avialable	Not avialable
3	Araip.HYF2W	114542241	114539483	https://www.peanutbase.org/feature/Arachis/ipaensis/gene/Araip.HYF2W?pane=Sequences#araip.Araip.HYF2W.1	Unknown protein	Not avialable	Not avialable	Not avialable
4	Araip.NTV6W	114565899	114567024	https://www.peanutbase.org/feature/Arachis/ipaensis/gene/Araip.NTV6W?pane=Sequences#araip.Araip.NTV6W.1	uncharacterized protein LOC100793937 [Glycine max]; IPR025312 (Domain of unknown function DUF4216)	PF13952	Not avialable	Not avialable
5	Araip.I9ZSB	114567380	114568346	https://www.peanutbase.org/feature/Arachis/ipaensis/gene/Araip.I9ZSB?pane=Sequences#araip.Araip.I9ZSB.1	5-hydroxyisourate hydrolase; IPR018020 (Oxo-4-hydroxy-4-carboxy-5-ureidoimidazoline decarboxylase	G3DSA:1.10.3330.10; PTHR10395:SF7; SSF158694; PTHR10395	Not avialable	Not avialable
6	Araip.UC4VL	114683795	114685394	https://www.peanutbase.org/feature/Arachis/ipaensis/gene/Araip.UC4VL?pane=Sequences#araip.Araip.UC4VL.1	Protein of unknown function (DUF1639); IPR012438 (Protein of unknown function DUF1639)	PF07797	Not avialable	Not avialable
7	Araip.HN0SS	114707286	114705907	https://www.peanutbase.org/feature/Arachis/ipaensis/gene/Araip.HN0SS?pane=Sequences#araip.Araip.HN0SS.1	Unknown protein	Not avialable	Not avialable	Not avialable
8	Araip.GFY4D	114709890	114708395	https://www.peanutbase.org/feature/Arachis/ipaensis/gene/Araip.GFY4D?pane=Sequences#araip.Araip.GFY4D.1	Unknown protein	Not avialable	Highly expresses in seed pattee	http://bar.utoronto.ca/efp_arachis/cgi-bin/efpWeb.cgi?dataSource=Arachis_Atlas&modeInput=Absolute&primaryGene=Aipa25120_comp2_c0_seq3
9	Araip.AB7NX	114739055	114740641	https://www.peanutbase.org/feature/Arachis/ipaensis/gene/Araip.AB7NX?pane=Sequences#araip.Araip.AB7NX.1	serine/threonine-protein phosphatase 7 long form homolog [Glycine max]; IPR019557 (Aminotransferase-like, plant mobile domain)	PF10536	Not avialable	Not avialable
10	Araip.HXX41	114859744	114860286	https://www.peanutbase.org/feature/Arachis/ipaensis/gene/Araip.HXX41?pane=Sequences#araip.Araip.HXX41.1	Unknown protein	Not avialable	Not avialable	Not avialable
11	Araip.R4IEB	114905673	114900889	https://www.peanutbase.org/feature/Arachis/ipaensis/gene/Araip.R4IEB?pane=Sequences#araip.Araip.R4IEB.1	uncharacterized protein LOC102664627 isoform X2 [Glycine max]	Not avialable	Not avialable	Not avialable
12	Araip.94FRW	114938506	114924847	https://www.peanutbase.org/feature/Arachis/ipaensis/gene/Araip.94FRW?pane=Sequences#araip.Araip.94FRW.1	Core-2/I-branching beta-1,6-N-acetylglucosaminyltransferase family protein; IPR003406 (Glycosyl transferase, family 14); GO:0008375 (acetylglucosaminyltransferase activity), GO:0016020 (membrane)	PF02485; PTHR31042; PTHR31042:SF0	Not avialable	Not avialable
13	Araip.X36BM	115016468	115019284	https://www.peanutbase.org/feature/Arachis/ipaensis/gene/Araip.X36BM?pane=Sequences#araip.Araip.X36BM.1	mitochondrial substrate carrier family protein B-like [Glycine max]; IPR018108 (Mitochondrial substrate/solute carrier), IPR023395 (Mitochondrial carrier domain)	SSF103506; PTHR24089:SF133; PTHR24089; G3DSA:1.50.40.10	No expression	http://bar.utoronto.ca/efp_arachis/cgi-bin/efpWeb.cgi?dataSource=Arachis_Atlas&modeInput=Absolute&primaryGene=Aipa25130_comp0_c0_seq2
14	Araip.36HY2	115041897	115037714	https://www.peanutbase.org/feature/Arachis/ipaensis/gene/Araip.36HY2?pane=Sequences#araip.Araip.36HY2.1	Protein kinase superfamily protein; IPR011009 (Protein kinase-like domain), IPR013320 (Concanavalin A-like lectin/glucanase, subgroup); GO:0004672 (protein kinase activity), GO:0005524 (ATP binding), GO:0006468(protein phosphorylation)	G3DSA:1.10.510.10; G3DSA:2.60.120.200; G3DSA:3.30.200.20; PTHR24420	Not avialable	Not avialable
15	Araip.Q00WT	115066913	115061658	https://www.peanutbase.org/feature/Arachis/ipaensis/gene/Araip.Q00WT?pane=Sequences#araip.Araip.Q00WT.1	Protein kinase superfamily protein; IPR011009 (Protein kinase-like domain), IPR013320 (Concanavalin A-like lectin/glucanase, subgroup); GO:0004672 (protein kinase activity), GO:0005524 (ATP binding), GO:0006468(protein phosphorylation)	G3DSA:1.10.510.10; G3DSA:2.60.120.200; G3DSA:3.30.200.20; PTHR24420	Low expression	http://bar.utoronto.ca/efp_arachis/cgi-bin/efpWeb.cgi?dataSource=Arachis_Atlas&modeInput=Absolute&primaryGene=Aipa25134_comp0_c0_seq1
16	Araip.S6QRU	115090503	115082777	https://www.peanutbase.org/feature/Arachis/ipaensis/gene/Araip.S6QRU?pane=Sequences#araip.Araip.S6QRU.1	probable receptor-like protein kinase At1g67000-like isoform X1 [Glycine max]	PF14380	Highly expresses in seed pattee	http://bar.utoronto.ca/efp_arachis/cgi-bin/efpWeb.cgi?dataSource=Arachis_Atlas&modeInput=Absolute&primaryGene=Aipa25135_comp2_c0_seq1
17	Araip.WB2RE	115105318	115100574	https://www.peanutbase.org/feature/Arachis/ipaensis/gene/Araip.WB2RE?pane=Sequences#araip.Araip.WB2RE.1	ribosomal RNA small subunit methyltransferase G; IPR003682 (rRNA small subunit methyltransferase G), IPR016025 (Clathrin, heavy chain, linker/propeller domain); GO:0005198 (structural molecule activity), GO:0005737 (cytoplasm), GO:0006364 (rRNA processing), GO:0006886 (intracellular protein transport), GO:0008649 (rRNA methyltransferase activity), GO:0016192 (vesicle-mediated transport), GO:00301…	G3DSA:2.130.10.110; G3DSA:3.40.50.150; PF02527; PTHR31760:SF0	Not avialable	Not avialable
18	Araip.K7Y13	115112304	115118275	https://www.peanutbase.org/feature/Arachis/ipaensis/gene/Araip.K7Y13?pane=Sequences#araip.Araip.K7Y13.1	L-ascorbate oxidase homolog [Glycine max]; IPR003682 (rRNA small subunit methyltransferase G), IPR008972 (Cupredoxin), IPR016025(Clathrin, heavy chain, linker/propeller domain); GO:0005198 (structural molecule activity), GO:0005737 (cytoplasm), GO:0006364 (rRNA processing), GO:0006886 (intracellular protein transport), GO:0008649(rRNA methyltransferase activity), GO:0016192 (vesicle-mediated tran…	G3DSA:2.130.10.110; G3DSA:3.40.50.150; PF02527; PTHR11709:SF20	Not avialable	Not avialable
19	Araip.P34DN	115336329	115329807	https://www.peanutbase.org/feature/Arachis/ipaensis/gene/Araip.P34DN?pane=Sequences#araip.Araip.P34DN.1	uncharacterized protein LOC100796983 [Glycine max]	PTHR31414; PTHR31414:SF2	Low expression	http://bar.utoronto.ca/efp_arachis/cgi-bin/efpWeb.cgi?dataSource=Arachis_Atlas&modeInput=Absolute&primaryGene=Aipa25142_comp1_c0_seq10
20	Araip.L0CPF	115467337	115459765	https://www.peanutbase.org/feature/Arachis/ipaensis/gene/Araip.L0CPF?pane=Sequences#araip.Araip.L0CPF.1	Core-2/I-branching beta-1,6-N-acetylglucosaminyltransferase family protein; IPR003406 (Glycosyl transferase, family 14); GO:0008375(acetylglucosaminyltransferase activity), GO:0016020 (membrane)	PF02485; PTHR19297; PTHR19297:SF2	Not avialable	Not avialable
21	Araip.99BCW	115590697	115596712	https://www.peanutbase.org/feature/Arachis/ipaensis/gene/Araip.99BCW?pane=Sequences#araip.Araip.99BCW.1	myb transcription factor; IPR009057 (Homeodomain-like); GO:0003677 (DNA binding)	G3DSA:1.10.10.60; PTHR10641; PTHR10641:SF203; SSF46689	Not avialable	Not avialable
22	Araip.2F1GS	115647407	115649507	https://www.peanutbase.org/feature/Arachis/ipaensis/gene/Araip.2F1GS?pane=Sequences#araip.Araip.2F1GS.1	Heavy metal transport/detoxification superfamily protein; IPR006121 (Heavy metal-associated domain, HMA); GO:0030001 (metal ion transport), GO:0046872 (metal ion binding)	G3DSA:3.30.70.100; PTHR22814; PTHR22814:SF47	No expression	http://bar.utoronto.ca/efp_arachis/cgi-bin/efpWeb.cgi?dataSource=Arachis_Atlas&modeInput=Absolute&primaryGene=Aipa25155_comp0_c0_seq1
23	Araip.M6TSV	115670681	115663548	https://www.peanutbase.org/feature/Arachis/ipaensis/gene/Araip.M6TSV?pane=Sequences#araip.Araip.M6TSV.1	Sec14p-like phosphatidylinositol transfer family protein; IPR001251 (CRAL-TRIO domain), IPR011074 (CRAL/TRIO, N-terminal domain)	G3DSA:3.40.525.10; PF00650; PTHR10174:SF86; PTHR10174; SSF52087	Not avialable	Not avialable
24	Araip.YHU92	115712466	115724896	https://www.peanutbase.org/feature/Arachis/ipaensis/gene/Araip.YHU92?pane=Sequences#araip.Araip.YHU92.1	RING-H2 finger protein [Glycine max]; IPR013083 (Zinc finger, RING/FYVE/PHD-type); GO:0005515 (protein binding), GO:0008270 (zinc ion binding)	G3DSA:3.30.40.10; PF13639; PTHR14155:SF24; PTHR14155; SM00184	Very high expression	http://bar.utoronto.ca/efp_arachis/cgi-bin/efpWeb.cgi?dataSource=Arachis_Atlas&modeInput=Absolute&primaryGene=Aipa25166_comp5_c0_seq1
25	Araip.73M7U	115725827	115730247	https://www.peanutbase.org/feature/Arachis/ipaensis/gene/Araip.73M7U?pane=Sequences#araip.Araip.73M7U.1	Unknown protein	Not avialable	Not avialable	Not avialable
26	Araip.T6DNV	115756268	115757366	https://www.peanutbase.org/feature/Arachis/ipaensis/gene/Araip.T6DNV?pane=Sequences#araip.Araip.T6DNV.1	uncharacterized protein LOC100793937 [Glycine max]; IPR025312 (Domain of unknown function DUF4216)	PF13952	Not avialable	Not avialable
27	Araip.LKN71	115778837	115777502	https://www.peanutbase.org/feature/Arachis/ipaensis/gene/Araip.LKN71?pane=Sequences#araip.Araip.LKN71.1	protein FAR1-RELATED SEQUENCE 6-like isoform X2 [Glycine max]	PTHR31669; PTHR31669:SF0	Not avialable	Not avialable
28	Araip.Z67KX	115782406	115781169	https://www.peanutbase.org/feature/Arachis/ipaensis/gene/Araip.Z67KX?pane=Sequences#araip.Araip.Z67KX.1	uncharacterized protein LOC100810515 [Glycine max]	Not avialable	Not avialable	Not avialable
29	Araip.Q3IAU	115790900	115793037	https://www.peanutbase.org/feature/Arachis/ipaensis/gene/Araip.Q3IAU?pane=Sequences#araip.Araip.Q3IAU.1	probable calcium-binding protein CML25-like [Glycine max]; IPR011992 (EF-hand domain pair); GO:0005509 (calcium ion binding)	G3DSA:1.10.238.10; PF00036; PF13833; PTHR10891:SF298	Not avialable	Not avialable
30	Araip.A6G2F	115865891	115854315	https://www.peanutbase.org/feature/Arachis/ipaensis/gene/Araip.A6G2F?pane=Sequences#araip.Araip.A6G2F.1	Ribosomal RNA large subunit methyltransferase I n=3 Tax=Pseudoalteromonas RepID=U1K6U7_PSEO7; IPR010666 (Zinc finger, GRF-type), IPR015947 (PUA-like domain), IPR019614 (S-adenosylmethionine-dependent methyltransferase); GO:0003723 (RNA binding), GO:0008168 (methyltransferase activity), GO:0008270 (zinc ion binding)	G3DSA:2.30.130.10; G3DSA:3.30.750.80; G3DSA:3.40.50.150	Not avialable	Not avialable
31	Araip.CI5D4	115954126	115952593	https://www.peanutbase.org/feature/Arachis/ipaensis/gene/Araip.CI5D4?pane=Sequences#araip.Araip.CI5D4.1	Class III homeobox-leucine zipper protein n=2 Tax=Asparagus RepID=I0IUI4_9ASPA; IPR013978 (MEKHLA)	PTHR24326; PF08670; PTHR24326:SF63	Not avialable	Not avialable
32	Araip.01HLY	115956251	115955098	https://www.peanutbase.org/feature/Arachis/ipaensis/gene/Araip.01HLY?pane=Sequences#araip.Araip.01HLY.1	Sodium/calcium exchanger family protein; IPR004837 (Sodium/calcium exchanger membrane region); GO:0016021 (integral component of membrane), GO:0055085 (transmembrane transport)	PF01699; PTHR12266; PTHR12266:SF0	Not avialable	Not avialable
33	Araip.7Z65E	116198284	116194663	https://www.peanutbase.org/feature/Arachis/ipaensis/gene/Araip.7Z65E?pane=Sequences#araip.Araip.7Z65E.1	Unknown protein	Not avialable	Not avialable	Not avialable
34	Araip.UR3AF	116226446	116234471	https://www.peanutbase.org/feature/Arachis/ipaensis/gene/Araip.UR3AF?pane=Sequences#araip.Araip.UR3AF.1	intracellular protein transport protein USO1-like isoform X3 [Glycine max]; IPR024867 (Nuclear factor related to kappa -B-binding protein); GO:0031011 (Ino80 complex)	PTHR13052; PTHR13052:SF0	Highly expresses in seed and leaf	http://bar.utoronto.ca/efp_arachis/cgi-bin/efpWeb.cgi?dataSource=Arachis_Atlas&modeInput=Absolute&primaryGene=Aipa25156_comp1_c0_seq2
35	Araip.JI02B	116300881	116301368	https://www.peanutbase.org/feature/Arachis/ipaensis/gene/Araip.JI02B?pane=Sequences#araip.Araip.JI02B.1	serine/threonine-protein phosphatase 7 long form homolog [Glycine max]; IPR019557(Aminotransferase-like, plant mobile domain)	PF10536	Not avialable	Not avialable
36	Araip.67FKS	116321573	116321087	https://www.peanutbase.org/feature/Arachis/ipaensis/gene/Araip.67FKS?pane=Sequences#araip.Araip.67FKS.1	Helicase-like protein n=1 Tax=Oryza sativa subsp. japonica RepID=Q6YTQ6_ORYSJ	PTHR10492; PTHR10492:SF8	Not avialable	Not avialable
37	Araip.KJJ9M	116325308	116321583	https://www.peanutbase.org/feature/Arachis/ipaensis/gene/Araip.KJJ9M?pane=Sequences#araip.Araip.KJJ9M.1	Helicase-like protein n=1 Tax=Medicago truncatula RepID=G7IZZ2_MEDTR	PTHR10492; PTHR10492:SF8	Not avialable	Not avialable
38	Araip.K7S8X	116337780	116331725	https://www.peanutbase.org/feature/Arachis/ipaensis/gene/Araip.K7S8X?pane=Sequences#araip.Araip.K7S8X.1	Unknown protein	Not avialable	Not avialable	Not avialable
39	Araip.P9UG0	116393045	116389246	https://www.peanutbase.org/feature/Arachis/ipaensis/gene/Araip.P9UG0?pane=Sequences#araip.Araip.P9UG0.1	Unknown protein	Not avialable	Not avialable	Not avialable
40	Araip.59YT6	116451939	116479334	https://www.peanutbase.org/feature/Arachis/ipaensis/gene/Araip.59YT6?pane=Sequences#araip.Araip.59YT6.1	guanyl-nucleotide exchange factors; GTPase binding; GTP binding; IPR010703 (Dedicator of cytokinesis C-terminal), IPR016024 (Armadillo-type fold), IPR026791 (Dedicator of cytokinesis), IPR027007 (DHR-1 domain); GO:0005085 (guanyl-nucleotide exchange factor activity), GO:0005488 (binding), GO:0007264 (small GTPase mediated signal transduction)	PF06920; PF14429; PTHR23317; PTHR23317:SF8; SSF48371	Highly expresses in seed	http://bar.utoronto.ca/efp_arachis/cgi-bin/efpWeb.cgi?dataSource=Arachis_Atlas&modeInput=Absolute&primaryGene=Aipa25175_comp3_c0_seq2
41	Araip.WT8SM	116578964	116575491	https://www.peanutbase.org/feature/Arachis/ipaensis/gene/Araip.WT8SM?pane=Sequences#araip.Araip.WT8SM.1	tudor domain protein	PTHR13681:SF2; PTHR13681	Highly expresses in seed	http://bar.utoronto.ca/efp_arachis/cgi-bin/efpWeb.cgi?dataSource=Arachis_Atlas&modeInput=Absolute&primaryGene=Aipa25182_comp0_c0_seq9
42	Araip.KVR5X	116634304	116632233	https://www.peanutbase.org/feature/Arachis/ipaensis/gene/Araip.KVR5X?pane=Sequences#araip.Araip.KVR5X.1	Unknown protein	Not avialable	Not avialable	Not avialable
43	Araip.T3636	116640067	116636783	https://www.peanutbase.org/feature/Arachis/ipaensis/gene/Araip.T3636?pane=Sequences#araip.Araip.T3636.1	small RNA degrading nuclease 1; IPR012337 (Ribonuclease H-like domain), IPR017849 (Alkaline phosphatase-like, alpha/beta/alpha); GO:0003676 (nucleic acid binding), GO:0003824 (catalytic activity), GO:0004527 (exonuclease activity), GO:0008152 (metabolic process)	G3DSA:3.30.420.10; G3DSA:3.40.720.10; PTHR12801; PTHR12801:SF45; SM00479	Highly expresses in seed	http://bar.utoronto.ca/efp_arachis/cgi-bin/efpWeb.cgi?dataSource=Arachis_Atlas&modeInput=Absolute&primaryGene=Aipa25174_comp1_c0_seq2
44	Araip.X9V0W	116669160	116674737	https://www.peanutbase.org/feature/Arachis/ipaensis/gene/Araip.X9V0W?pane=Sequences#araip.Araip.X9V0W.1	SOUL heme-binding family protein; IPR006917 (SOUL haem-binding protein), IPR011256 (Regulatory factor, effector binding domain), IPR018790 (Protein of unknown function DUF2358)	PF10184; PTHR11220; PTHR11220:SF1; SSF55136	Not avialable	Not avialable
45	Araip.YU9WM	116886381	116883276	https://www.peanutbase.org/feature/Arachis/ipaensis/gene/Araip.YU9WM?pane=Sequences#araip.Araip.YU9WM.1	PPPDE putative thiol peptidase family protein; IPR008580 (PPPDE putative peptidase domain)	PF05903; PTHR12378	Not avialable	Not avialable
46	Araip.EX8PA	116921755	116912811	https://www.peanutbase.org/feature/Arachis/ipaensis/gene/Araip.EX8PA?pane=Sequences#araip.Araip.EX8PA.1	acyl-protein thioesterase; IPR003140(Phospholipase/carboxylesterase/thioesterase); GO:0016787 (hydrolase activity)	G3DSA:3.40.50.1820; PF02230; PTHR10655:SF5; SSF53474	Not avialable	Not avialable

## Sheet: Table S5B
Table S5B List of genes found on the hot spot region (114850050..115351249) of psuedomolecule A09 and their expression in groundnut seed
Data was collected from https://peanutbase.org/search/gene/
Sl. No.	Gene ID	Start position	End position	mRNA and protein identifiers	Gene description	Domains	Transcript expression in seed	Link to gene expression data
1	Aradu.72K9J	114849421	114853773	https://www.peanutbase.org/feature/Arachis/duranensis/gene/Aradu.72K9J?pane=Sequences#aradu.Aradu.72K9J.1	zinc finger protein MAGPIE-like [Glycine max]; IPR013087(Zinc finger C2H2-type/integrase DNA-binding domain); GO:0003676 (nucleic acid binding), GO:0046872 (metal ion binding	G3DSA:3.30.160.60; PF00096; PTHR10593; PTHR10593:SF17; SM00355	highly expresses in seed	http://bar.utoronto.ca/efp_arachis/cgi-bin/efpWeb.cgi?dataSource=Arachis_Atlas&modeInput=Absolute&primaryGene=Adur8798_comp1_c0_seq1
2	Aradu.RT4UG	114854035	114855257	https://www.peanutbase.org/feature/Arachis/duranensis/gene/Aradu.RT4UG?pane=Sequences#aradu.Aradu.RT4UG.1	Unknown protein	Not avialable	Not avialable	Not avialable
3	Aradu.Z8S1A	114873363	114872535	https://www.peanutbase.org/feature/Arachis/duranensis/gene/Aradu.Z8S1A?pane=Sequences#aradu.Aradu.Z8S1A.1	cell division cycle protein 48 homolog [Glycine max]; IPR027417 (P-loop containing nucleoside triphosphate hydrolase); GO:0005524 (ATP binding)	G3DSA:3.40.50.300; PF00004; PTHR23077:SF18; SSF52540	Not avialable	Not avialable
4	Aradu.61TTJ	114876034	114873413	https://www.peanutbase.org/feature/Arachis/duranensis/gene/Aradu.61TTJ?pane=Sequences#aradu.Aradu.61TTJ.1	Pentatricopeptide repeat (PPR-like) superfamily protein; IPR002885 (Pentatricopeptide repeat), IPR011990(Tetratricopeptide-like helical); GO:0005515 (protein binding)	G3DSA:1.25.40.10; PF01535; PF13041; PTHR24015; PTHR24015:SF139; TIGR00756	highly expresses in seed	http://bar.utoronto.ca/efp_arachis/cgi-bin/efpWeb.cgi?dataSource=Arachis_Atlas&modeInput=Absolute&primaryGene=Adur8799_comp0_c0_seq1
5	Aradu.8JX0L	114876941	114883715	https://www.peanutbase.org/feature/Arachis/duranensis/gene/Aradu.8JX0L?pane=Sequences#aradu.Aradu.8JX0L.1	Phosphatidylinositol-4-phosphate 5-kinase family protein; IPR000158 (Cell division protein FtsZ), IPR003409 (MORN motif); GO:0005525 (GTP binding), GO:0005737 (cytoplasm)	G3DSA:2.20.110.10; G3DSA:3.40.50.1440; PTHR23084 ; PTHR23084:SF54; SM00698	Not avialable	Not avialable
6	Aradu.TD28B	114892868	114888412	https://www.peanutbase.org/feature/Arachis/duranensis/gene/Aradu.TD28B?pane=Sequences#aradu.Aradu.TD28B.1	uncharacterized protein At4g15970-like isoform X1 [Glycine max]; IPR005069 (Nucleotide-diphospho-sugar transferase)	PF03407; PTHR24015; PTHR24015:SF191	highly expresses in seed	http://bar.utoronto.ca/efp_arachis/cgi-bin/efpWeb.cgi?dataSource=Arachis_Atlas&modeInput=Absolute&primaryGene=Adur8802_comp0_c1_seq1
7	Aradu.SXR6U	114930616	114943172	https://www.peanutbase.org/feature/Arachis/duranensis/gene/Aradu.SXR6U?pane=Sequences#aradu.Aradu.SXR6U.1	Sec23/Sec24 protein transport family protein; IPR006895 (Zinc finger, Sec23/Sec24-type), IPR007123 (Gelsolin-like domain); GO:0006886 (intracellular protein transport), GO:0006888(ER to Golgi vesicle-mediated transport), GO:0008270 (zinc ion binding), GO:0030127 (COPII vesicle coat)	G3DSA:2.60.40.1670; G3DSA:3.40.20.10; PF04810; PTHR13803	constitutively expressed	http://bar.utoronto.ca/efp_arachis/cgi-bin/efpWeb.cgi?dataSource=Arachis_Atlas&modeInput=Absolute&primaryGene=Adur8806_comp0_c0_seq1
8	Aradu.WS6UW	114945831	114943289	https://www.peanutbase.org/feature/Arachis/duranensis/gene/Aradu.WS6UW?pane=Sequences#aradu.Aradu.WS6UW.1	DUF615 family protein; IPR006839 (Ribosome-associated, YjgA), IPR023153 (PSPTO4464-like domain)	G3DSA:1.10.60.30; PF04751; SSF158710	Low	http://bar.utoronto.ca/efp_arachis/cgi-bin/efpWeb.cgi?dataSource=Arachis_Atlas&modeInput=Absolute&primaryGene=Adur8805_comp0_c0_seq2
9	Aradu.LX2KK	114946818	114949425	https://www.peanutbase.org/feature/Arachis/duranensis/gene/Aradu.LX2KK?pane=Sequences#aradu.Aradu.LX2KK.1	mitochondrial pyruvate carrier 1-like isoform X3 [Glycine max]; IPR005336 (Mitochondrial pyruvate carrier); GO:0005743 (mitochondrial inner membrane), GO:0006850 (mitochondrial pyruvate transport)	PF03650; PTHR14154; PTHR14154:SF3	highly expresses in seed	http://bar.utoronto.ca/efp_arachis/cgi-bin/efpWeb.cgi?dataSource=Arachis_Atlas&modeInput=Absolute&primaryGene=Adur8807_comp0_c0_seq1
10	Aradu.X4EQE	114949753	114952833	https://www.peanutbase.org/feature/Arachis/duranensis/gene/Aradu.X4EQE?pane=Sequences#aradu.Aradu.X4EQE.1	uncharacterized protein LOC100797260 isoform X1 [Glycine max]; IPR004114 (THUMP); GO:0003723 (RNA binding)	PTHR13452; SSF143437	highly expresses in seed	http://bar.utoronto.ca/efp_arachis/cgi-bin/efpWeb.cgi?dataSource=Arachis_Atlas&modeInput=Absolute&primaryGene=Adur8776_comp1_c0_seq3
11	Aradu.31KLB	114968954	114975390	https://www.peanutbase.org/feature/Arachis/duranensis/gene/Aradu.31KLB?pane=Sequences#aradu.Aradu.31KLB.1	RNI-like superfamily protein; IPR006553(Leucine-rich repeat, cysteine-containing subtype)	G3DSA:3.80.10.10; PTHR23125	Not avialable	Not avialable
12	Aradu.6B954	114976460	114978213	https://www.peanutbase.org/feature/Arachis/duranensis/gene/Aradu.6B954?pane=Sequences#aradu.Aradu.6B954.1	Mitochondrial glycoprotein family protein; IPR003428(Mitochondrial glycoprotein); GO:0005759 (mitochondrial matrix)	G3DSA:3.10.280.10; PTHR31365	Not avialable	Not avialable
13	Aradu.U45Z9	114980204	114983449	https://www.peanutbase.org/feature/Arachis/duranensis/gene/Aradu.U45Z9?pane=Sequences#aradu.Aradu.U45Z9.1	RNI-like superfamily protein; IPR006553(Leucine-rich repeat, cysteine-containing subtype)	G3DSA:3.80.10.10; PTHR23125; SM00367	Not avialable	Not avialable
14	Aradu.Q7IXG	114984442	114986195	https://www.peanutbase.org/feature/Arachis/duranensis/gene/Aradu.Q7IXG?pane=Sequences#aradu.Aradu.Q7IXG.1	Mitochondrial glycoprotein family protein; IPR003428(Mitochondrial glycoprotein); GO:0005759 (mitochondrial matrix)	G3DSA:3.10.280.10; PTHR31365	Not avialable	Not avialable
15	Aradu.U2U7T	114986514	114987045	https://www.peanutbase.org/feature/Arachis/duranensis/gene/Aradu.U2U7T?pane=Sequences#aradu.Aradu.U2U7T.1	Unknown protein	Not avialable	Not avialable	Not avialable
16	Aradu.C8YVF	114997632	114994138	https://www.peanutbase.org/feature/Arachis/duranensis/gene/Aradu.C8YVF?pane=Sequences#aradu.Aradu.C8YVF.1	RNI-like superfamily protein; IPR006553(Leucine-rich repeat, cysteine-containing subtype	G3DSA:3.80.10.10; PTHR23125; SM00367	Not avialable	Not avialable
17	Aradu.D7Q6X	115004646	115007646	https://www.peanutbase.org/feature/Arachis/duranensis/gene/Aradu.D7Q6X?pane=Sequences#aradu.Aradu.D7Q6X.1	uncharacterized protein LOC100797260 isoform X1 [Glycine max]; IPR004114 (THUMP); GO:0003723 (RNA binding)	PF02926; SSF143437	Not avialable	Not avialable
18	Aradu.3ZC2Z	115027042	115023731	https://www.peanutbase.org/feature/Arachis/duranensis/gene/Aradu.3ZC2Z?pane=Sequences#aradu.Aradu.3ZC2Z.1	putative Myb family transcription factor At1g14600-like isoform X2 [Glycine max]; IPR009057 (Homeodomain-like); GO:0003677(DNA binding), GO:0003682 (chromatin binding)	G3DSA:1.10.10.60; PTHR31314; TIGR01557	No expression	http://bar.utoronto.ca/efp_arachis/cgi-bin/efpWeb.cgi?dataSource=Arachis_Atlas&modeInput=Absolute&primaryGene=Adur8809_comp0_c0_seq1
19	Aradu.A3DAS	115038862	115041351	https://www.peanutbase.org/feature/Arachis/duranensis/gene/Aradu.A3DAS?pane=Sequences#aradu.Aradu.A3DAS.1	elongation factor Tu, mitochondrial-like [Glycine max]; IPR009000 (Translation protein, beta-barrel domain)	G3DSA:2.40.30.10; SSF50447	Not avialable	Not avialable
20	Aradu.J9UG9	115043912	115043607	https://www.peanutbase.org/feature/Arachis/duranensis/gene/Aradu.J9UG9?pane=Sequences#aradu.Aradu.J9UG9.1	NADH-ubiquinone oxidoreductase B18 subunit, putative; IPR008698(NADH:ubiquinone oxidoreductase, B18 subunit); GO:0003954 (NADH dehydrogenase activity), GO:0005739 (mitochondrion), GO:0008137(NADH dehydrogenase (ubiquinone) activity)	PF05676; PTHR20900; PTHR20900:SF0	Not avialable	Not avialable
21	Aradu.68B8I	115049324	115048384	https://www.peanutbase.org/feature/Arachis/duranensis/gene/Aradu.68B8I?pane=Sequences#aradu.Aradu.68B8I.1	Unknown protein	Not avialable	Not avialable	Not avialable
22	Aradu.7P3Q2	115055440	115077534	https://www.peanutbase.org/feature/Arachis/duranensis/gene/Aradu.7P3Q2?pane=Sequences#aradu.Aradu.7P3Q2.1	plant-specific B3-DNA-binding domain protein; IPR015300 (DNA-binding pseudobarrel domain); GO:0003677 (DNA binding)	G3DSA:2.40.330.10; PF02362; PTHR31674:SF0	Not avialable	Not avialable
23	Aradu.T9TSZ	115088385	115094189	https://www.peanutbase.org/feature/Arachis/duranensis/gene/Aradu.T9TSZ?pane=Sequences#aradu.Aradu.T9TSZ.1	plant-specific B3-DNA-binding domain protein; IPR006139(D-isomer specific 2-hydroxyacid dehydrogenase, catalytic domain), IPR015300 (DNA-binding pseudobarrel domain), IPR016040 (NAD(P)-binding domain); GO:0003677 (DNA binding), GO:0008152 (metabolic process), GO:0048037(cofactor binding), GO:0051287 (NAD binding), GO:0055114 (oxidation-reduction process)	G3DSA:2.40.330.10; G3DSA:3.40.50.720; PF02362; PTHR10996 0	No expression	http://bar.utoronto.ca/efp_arachis/cgi-bin/efpWeb.cgi?dataSource=Arachis_Atlas&modeInput=Absolute&primaryGene=Adur8813_comp0_c0_seq8
24	Aradu.1TW81	115102700	115100087	https://www.peanutbase.org/feature/Arachis/duranensis/gene/Aradu.1TW81?pane=Sequences#aradu.Aradu.1TW81.1	Pre-mRNA-splicing factor syf2, putative; IPR013260(mRNA splicing factor SYF2)	PTHR13264; PTHR13264:SF5; PF08231	highly expresses in seed	http://bar.utoronto.ca/efp_arachis/cgi-bin/efpWeb.cgi?dataSource=Arachis_Atlas&modeInput=Absolute&primaryGene=Adur8822_comp0_c0_seq1
25	Aradu.M4EHD	115106551	115103958	https://www.peanutbase.org/feature/Arachis/duranensis/gene/Aradu.M4EHD?pane=Sequences#aradu.Aradu.M4EHD.1	Arabidopsis phospholipase-like protein (PEARLI 4) family; IPR007942 (Phospholipase-like)	PTHR21704; PTHR21704:SF11	Seed pattee	http://bar.utoronto.ca/efp_arachis/cgi-bin/efpWeb.cgi?dataSource=Arachis_Atlas&modeInput=Absolute&primaryGene=Adur8786_comp0_c0_seq2
26	Aradu.GMN2P	115126736	115129951	https://www.peanutbase.org/feature/Arachis/duranensis/gene/Aradu.GMN2P?pane=Sequences#aradu.Aradu.GMN2P.1	transcription factor ICE1-like [Glycine max]; IPR011598(Myc-type, basic helix-loop-helix (bHLH) domain), IPR025610 (Transcription factor MYC/MYB N-terminal); GO:0046983 (protein dimerization activity)	G3DSA:4.10.280.10; PTHR31945:SF1; PTHR31945	Low	http://bar.utoronto.ca/efp_arachis/cgi-bin/efpWeb.cgi?dataSource=Arachis_Atlas&modeInput=Absolute&primaryGene=Adur8832_comp1_c0_seq1
27	Aradu.E2A5J	115132588	115131716	https://www.peanutbase.org/feature/Arachis/duranensis/gene/Aradu.E2A5J?pane=Sequences#aradu.Aradu.E2A5J.1	blue copper protein-like [Glycine max]; IPR008972 (Cupredoxin); GO:0005507 (copper ion binding), GO:0009055 (electron carrier activity)	G3DSA:2.60.40.420; PF02298	No expression	http://bar.utoronto.ca/efp_arachis/cgi-bin/efpWeb.cgi?dataSource=Arachis_Atlas&modeInput=Absolute&primaryGene=Adur8830_comp0_c0_seq1
28	Aradu.8PH35	115139287	115133515	https://www.peanutbase.org/feature/Arachis/duranensis/gene/Aradu.8PH35?pane=Sequences#aradu.Aradu.8PH35.1	ubiquitin-conjugating enzyme 23; IPR016135(Ubiquitin-conjugating enzyme/RWD-like); GO:0016881 (acid-amino acid ligase activity)	G3DSA:3.10.110.10; PTHR24067:SF22	highly expresses in seed	http://bar.utoronto.ca/efp_arachis/cgi-bin/efpWeb.cgi?dataSource=Arachis_Atlas&modeInput=Absolute&primaryGene=Adur8838_comp0_c1_seq3
29	Aradu.D1YZ0	115147880	115143020	https://www.peanutbase.org/feature/Arachis/duranensis/gene/Aradu.D1YZ0?pane=Sequences#aradu.Aradu.D1YZ0.1	zeaxanthin epoxidase, chloroplastic-like [Glycine max]; IPR003042 (Aromatic-ring hydroxylase-like); GO:0008152(metabolic process), GO:0016491 (oxidoreductase activity)	G3DSA:3.50.50.60; PTHR13789; PTHR13789:SF6; SSF51905	Low	http://bar.utoronto.ca/efp_arachis/cgi-bin/efpWeb.cgi?dataSource=Arachis_Atlas&modeInput=Absolute&primaryGene=Adur8835_comp0_c0_seq1
30	Aradu.YN681	115157797	115154974	https://www.peanutbase.org/feature/Arachis/duranensis/gene/Aradu.YN681?pane=Sequences#aradu.Aradu.YN681.1	zeaxanthin epoxidase, chloroplastic-like [Glycine max]; IPR003042 (Aromatic-ring hydroxylase-like); GO:0008152(metabolic process), GO:0016491 (oxidoreductase activity)	G3DSA:3.50.50.60; PTHR13789; PTHR13789:SF6; SSF51905	Not avialable	Not avialable
31	Aradu.E3EHQ	115164017	115160396	https://www.peanutbase.org/feature/Arachis/duranensis/gene/Aradu.E3EHQ?pane=Sequences#aradu.Aradu.E3EHQ.1	zeaxanthin epoxidase, chloroplastic-like [Glycine max]; IPR003042 (Aromatic-ring hydroxylase-like); GO:0008152(metabolic process), GO:0016491 (oxidoreductase activity)	G3DSA:3.50.50.60; PTHR13789; PTHR13789:SF6; SSF51906	highly expresses in seed	http://bar.utoronto.ca/efp_arachis/cgi-bin/efpWeb.cgi?dataSource=Arachis_Atlas&modeInput=Absolute&primaryGene=Adur8824_comp0_c0_seq3
32	Aradu.D94AQ	115175985	115174325	https://www.peanutbase.org/feature/Arachis/duranensis/gene/Aradu.D94AQ?pane=Sequences#aradu.Aradu.D94AQ.1	zeaxanthin epoxidase, chloroplastic-like [Glycine max]; IPR003042 (Aromatic-ring hydroxylase-like); GO:0008152(metabolic process), GO:0016491 (oxidoreductase activity)	G3DSA:3.50.50.60; PTHR13789; PTHR13789:SF6; SSF51907	Low	http://bar.utoronto.ca/efp_arachis/cgi-bin/efpWeb.cgi?dataSource=Arachis_Atlas&modeInput=Absolute&primaryGene=Adur8833_comp0_c0_seq1
33	Aradu.WZ7DG	115183565	115176171	https://www.peanutbase.org/feature/Arachis/duranensis/gene/Aradu.WZ7DG?pane=Sequences#aradu.Aradu.WZ7DG.1	RNA-binding protein 39-like isoform X1 [Glycine max]; IPR006509 (Splicing factor, RBM39-like); GO:0000166(nucleotide binding), GO:0003676 (nucleic acid binding), GO:0003723 (RNA binding), GO:0005634 (nucleus), GO:0006397 (mRNA processing)	G3DSA:3.30.70.330; PTHR24012:SF230; PF15519	highly expresses in seed	http://bar.utoronto.ca/efp_arachis/cgi-bin/efpWeb.cgi?dataSource=Arachis_Atlas&modeInput=Absolute&primaryGene=Adur8843_comp0_c0_seq1
34	Aradu.X74QT	115206656	115210000	https://www.peanutbase.org/feature/Arachis/duranensis/gene/Aradu.X74QT?pane=Sequences#aradu.Aradu.X74QT.1	Protein phosphatase 2C family protein; IPR001932(Protein phosphatase 2C (PP2C)-like domain), IPR015655 (Protein phosphatase 2C); GO:0003824 (catalytic activity)	G3DSA:3.60.40.10; PF00481; PTHR13832:SF97; SM00332	Seed pattee	http://bar.utoronto.ca/efp_arachis/cgi-bin/efpWeb.cgi?dataSource=Arachis_Atlas&modeInput=Absolute&primaryGene=Adur8845_comp0_c0_seq2
35	Aradu.AZX4N	115215039	115218272	https://www.peanutbase.org/feature/Arachis/duranensis/gene/Aradu.AZX4N?pane=Sequences#aradu.Aradu.AZX4N.1	uncharacterized protein LOC100807897 [Glycine max]; IPR006867 (Domain of unknown function DUF632), IPR006868(Domain of unknown function DUF630)	PTHR21450:SF0; PF04783; PTHR21450	highly expresses in seed	http://bar.utoronto.ca/efp_arachis/cgi-bin/efpWeb.cgi?dataSource=Arachis_Atlas&modeInput=Absolute&primaryGene=Adur8834_comp1_c0_seq2
36	Aradu.88GAJ	115221446	115218621	https://www.peanutbase.org/feature/Arachis/duranensis/gene/Aradu.88GAJ?pane=Sequences#aradu.Aradu.88GAJ.1	Heat shock protein DnaJ domain protein n=1 Tax=Leptolyngbya sp. PCC 7376 RepID=K9PWA5_9CYAN; IPR021788 (Protein of unknown function DUF3353)	PF11833	No expression	http://bar.utoronto.ca/efp_arachis/cgi-bin/efpWeb.cgi?dataSource=Arachis_Atlas&modeInput=Absolute&primaryGene=Adur8851_comp0_c0_seq2
37	Aradu.9T7BM	115233666	115238604	https://www.peanutbase.org/feature/Arachis/duranensis/gene/Aradu.9T7BM?pane=Sequences#aradu.Aradu.9T7BM.1	V-type proton ATPase subunit B 1-like isoform X2 [Glycine max]; IPR000793 (ATPase, F1/V1/A1 complex, alpha/beta subunit, C-terminal), IPR005723 (ATPase, V1 complex, subunit B), IPR027417(P-loop containing nucleoside triphosphate hydrolase); GO:0005524(ATP binding), GO:0015991 (ATP hydrolysis coupled proton transport), GO:0015992 (proton transport), GO:0046034 (ATP metabolic process)	G3DSA:3.40.50.300; PF00006; PTHR15184:SF11; SSF52540	highly expresses in seed	http://bar.utoronto.ca/efp_arachis/cgi-bin/efpWeb.cgi?dataSource=Arachis_Atlas&modeInput=Absolute&primaryGene=Adur8848_comp0_c0_seq1
38	Aradu.YU6QF	115239532	115243158	https://www.peanutbase.org/feature/Arachis/duranensis/gene/Aradu.YU6QF?pane=Sequences#aradu.Aradu.YU6QF.1	Heat shock protein binding protein n=1 Tax=Zea mays RepID=B6TPQ8_MAIZE; IPR001623 (DnaJ domain), IPR012677 (Nucleotide-binding, alpha-beta plait); GO:0000166 (nucleotide binding), GO:0003676(nucleic acid binding)	G3DSA:1.10.287.110; G3DSA:3.30.70.330; PTHR24078:SF116	highly expresses in seed	http://bar.utoronto.ca/efp_arachis/cgi-bin/efpWeb.cgi?dataSource=Arachis_Atlas&modeInput=Absolute&primaryGene=Adur8854_comp0_c0_seq1
39	Aradu.27XB8	115243772	115254843	https://www.peanutbase.org/feature/Arachis/duranensis/gene/Aradu.27XB8?pane=Sequences#aradu.Aradu.27XB8.1	transportin 1; IPR016024 (Armadillo-type fold); GO:0005488 (binding), GO:0005515 (protein binding), GO:0006886 (intracellular protein transport), GO:0008536 (Ran GTPase binding)	G3DSA:1.25.10.10; PTHR10527; PTHR10527:SF3	highly expresses in seed	http://bar.utoronto.ca/efp_arachis/cgi-bin/efpWeb.cgi?dataSource=Arachis_Atlas&modeInput=Absolute&primaryGene=Adur8853_comp0_c0_seq2
40	Aradu.NF928	115256626	115255089	https://www.peanutbase.org/feature/Arachis/duranensis/gene/Aradu.NF928?pane=Sequences#aradu.Aradu.NF928.1	Protein phosphatase 2A regulatory B subunit family protein; IPR002554(Protein phosphatase 2A, regulatory B subunit, B56), IPR016024(Armadillo-type fold); GO:0000159 (protein phosphatase type 2A complex), GO:0005488 (binding), GO:0007165 (signal transduction), GO:0008601 (protein phosphatase type 2A regulator activity)	PF01603; PIRSF028043; PTHR10257; PTHR10257:SF3	No expression	http://bar.utoronto.ca/efp_arachis/cgi-bin/efpWeb.cgi?dataSource=Arachis_Atlas&modeInput=Absolute&primaryGene=Adur8852_comp0_c0_seq1
41	Aradu.AF0JE	115260677	115259268	https://www.peanutbase.org/feature/Arachis/duranensis/gene/Aradu.AF0JE?pane=Sequences#aradu.Aradu.AF0JE.1	Amino acid permease family protein; IPR002293 (Amino acid/polyamine transporter I); GO:0003333 (amino acid transmembrane transport), GO:0015171 (amino acid transmembrane transporter activity), GO:0016020 (membrane)	PF13520; PIRSF006060; PTHR11785; PTHR11785:SF78	Not avialable	Not avialable
42	Aradu.S2S1T	115266708	115264330	https://www.peanutbase.org/feature/Arachis/duranensis/gene/Aradu.S2S1T?pane=Sequences#aradu.Aradu.S2S1T.1	Pentatricopeptide repeat (PPR) superfamily protein; IPR002885 (Pentatricopeptide repeat), IPR011990(Tetratricopeptide-like helical); GO:0005515 (protein binding)	G3DSA:1.25.40.10; PF01535; PF13041; PTHR24015; PTHR24015:SF166; TIGR00756	highly expresses in seed	http://bar.utoronto.ca/efp_arachis/cgi-bin/efpWeb.cgi?dataSource=Arachis_Atlas&modeInput=Absolute&primaryGene=Adur8857_comp0_c0_seq1
43	Aradu.Z3Z40	115269317	115268398	https://www.peanutbase.org/feature/Arachis/duranensis/gene/Aradu.Z3Z40?pane=Sequences#aradu.Aradu.Z3Z40.1	blue copper protein-like [Glycine max]; IPR008972 (Cupredoxin); GO:0005507 (copper ion binding), GO:0009055 (electron carrier activity)	G3DSA:2.60.40.420; PF02298; SSF49503	Not avialable	Not avialable
44	Aradu.CH5W8	115274763	115277565	https://www.peanutbase.org/feature/Arachis/duranensis/gene/Aradu.CH5W8?pane=Sequences#aradu.Aradu.CH5W8.1	Unknown protein	Not avialable	Not avialable	Not avialable
45	Aradu.182MN	115289082	115296699	https://www.peanutbase.org/feature/Arachis/duranensis/gene/Aradu.182MN?pane=Sequences#aradu.Aradu.182MN.1	Major facilitator superfamily protein; IPR011701 (Major facilitator superfamily), IPR016196 (Major facilitator superfamily domain, general substrate transporter); GO:0005215 (transporter activity), GO:0005886 (plasma membrane), GO:0016021 (integral component of membrane), GO:0055085 (transmembrane transport)	G3DSA:1.20.1250.20; PF07690; PTHR24003	Not avialable	Not avialable
46	Aradu.YK416	115297418	115299892	https://www.peanutbase.org/feature/Arachis/duranensis/gene/Aradu.YK416?pane=Sequences#aradu.Aradu.YK416.1	Pentatricopeptide repeat (PPR) superfamily protein; IPR002885 (Pentatricopeptide repeat), IPR011990(Tetratricopeptide-like helical); GO:0005515 (protein binding)	G3DSA:1.25.40.10; PF01535; PTHR24015; PTHR24015:SF0	Not avialable	Not avialable
47	Aradu.T8RKE	115301116	115300293	https://www.peanutbase.org/feature/Arachis/duranensis/gene/Aradu.T8RKE?pane=Sequences#aradu.Aradu.T8RKE.1	uncharacterized protein LOC100527474 isoform X2 [Glycine max]; IPR007853(Zinc finger, DNL-type); GO:0008270 (zinc ion binding)	PF05180	Not avialable	Not avialable
48	Aradu.U3RQV	115306906	115303147	https://www.peanutbase.org/feature/Arachis/duranensis/gene/Aradu.U3RQV?pane=Sequences#aradu.Aradu.U3RQV.1	DDB1- and CUL4-associated factor 8-like isoform X3 [Glycine max]; IPR015943 (WD40/YVTN repeat-like-containing domain); GO:0005515 (protein binding)	G3DSA:2.130.10.10; PTHR15574:SF19; SM00320	Not avialable	Not avialable
49	Aradu.IIT7A	115307127	115308461	https://www.peanutbase.org/feature/Arachis/duranensis/gene/Aradu.IIT7A?pane=Sequences#aradu.Aradu.IIT7A.1	pentatricopeptide (PPR) repeat-containing protein; IPR002625(Smr protein/MutS2 C-terminal), IPR002885 (Pentatricopeptide repeat)	PF01535; PTHR24015; SSF160443; TIGR00756	highly expresses in seed	http://bar.utoronto.ca/efp_arachis/cgi-bin/efpWeb.cgi?dataSource=Arachis_Atlas&modeInput=Absolute&primaryGene=Adur8866_comp0_c0_seq2
50	Aradu.87ECD	115314324	115307512	https://www.peanutbase.org/feature/Arachis/duranensis/gene/Aradu.87ECD?pane=Sequences#aradu.Aradu.87ECD.1	Ankyrin repeat family protein; IPR020683 (Ankyrin repeat-containing domain), IPR026961 (PGG domain); GO:0005515 (protein binding)	G3DSA:1.25.40.20; PTHR24198; SSF48403	highly expresses in seed	http://bar.utoronto.ca/efp_arachis/cgi-bin/efpWeb.cgi?dataSource=Arachis_Atlas&modeInput=Absolute&primaryGene=Adur8866_comp0_c0_seq2
51	Aradu.GFE68	115329061	115314600	https://www.peanutbase.org/feature/Arachis/duranensis/gene/Aradu.GFE68?pane=Sequences#aradu.Aradu.GFE68.1	Serine/Threonine-kinase ATR-like protein; IPR003151(PIK-related kinase, FAT), IPR003152 (PIK-related kinase, FATC), IPR011009 (Protein kinase-like domain), IPR011990 (Tetratricopeptide-like helical), IPR016024(Armadillo-type fold); GO:0004674 (protein serine/threonine kinase activity), GO:0005488 (binding), GO:0005515 (protein binding)	G3DSA:1.10.1070.11; G3DSA:1.25.40.10; G3DSA:3.30.1010.10; PTHR11139:SF7;	highly expresses in seed	http://bar.utoronto.ca/efp_arachis/cgi-bin/efpWeb.cgi?dataSource=Arachis_Atlas&modeInput=Absolute&primaryGene=Adur8871_comp0_c0_seq1
52	Aradu.DH9GD	115354890	115349846	https://www.peanutbase.org/feature/Arachis/duranensis/gene/Aradu.DH9GD?pane=Sequences#aradu.Aradu.DH9GD.1	Mechanosensitive ion channel family protein; IPR006685(Mechanosensitive ion channel MscS); GO:0016020(membrane), GO:0055085 (transmembrane transport)	G3DSA:2.30.30.60; PTHR31618:SF0; PTHR31618	Not avialable	Not avialable
