# Supplementary material for: Whole‐genome resequencing‐based QTL‐seq identified candidate genes and molecular markers for fresh seed dormancy in groundnut
Source: Plant Biotechnol J. 2019 Oct 20;18(4):992–1003. doi: 10.1111/pbi.13266 (PMC7061874; doi:10.1111/pbi.13266)
Supplement: Supplementary file 7 — Table S6 List of genes identified on the A09 hot spot region involved in the ABA biosynthesis and metabolism. [file PBI-18-992-s001.xlsx]

## Sheet: ABA related genes on A09
Table S6 List of genes identified on the A09 hot spot region involved in the ABA biosynthesis and metabolism
S. No.	Name	Chromosome	Start	End	Length (bp)	Strand	Gene descripsion	Function of gene in relation to seed dormancy/development/germination	References
1	Aradu.D1YZ0	A09	115143020	115147880	4861	- strand	zeaxanthin epoxidase, chloroplastic-like [Glycine max]; IPR003042 (Aromatic-ring hydroxylase-like); GO:0008152(metabolic process), GO:0016491 (oxidoreductase activity)	ABA biosynthesis	Frey et al., 1999; Xiong and Zhu, 2003
2	Aradu.YN681	A09	115154974	115157797	2,824	- strand	zeaxanthin epoxidase, chloroplastic-like [Glycine max]; IPR003042 (Aromatic-ring hydroxylase-like); GO:0008152(metabolic process), GO:0016491 (oxidoreductase activity)	ABA biosynthesis	Frey et al., 1999; Xiong and Zhu, 2003
3	Aradu.E3EHQ	A09	115160396	115164017	3622	- strand	zeaxanthin epoxidase, chloroplastic-like [Glycine max]; IPR003042 (Aromatic-ring hydroxylase-like); GO:0008152(metabolic process), GO:0016491 (oxidoreductase activity)	ABA biosynthesis	Frey et al., 1999; Xiong and Zhu, 2003
4	Aradu.D94AQ	A09	115174325	115175985	1661	- strand	zeaxanthin epoxidase, chloroplastic-like [Glycine max]; IPR003042 (Aromatic-ring hydroxylase-like); GO:0008152(metabolic process), GO:0016491 (oxidoreductase activity)	ABA biosynthesis	Frey et al., 1999; Xiong and Zhu, 2003
5	Aradu.AF0JE	A09	115259268	115260677	1,410	- strand	Amino acid permease family protein; IPR002293 (Amino acid/polyamine transporter I); GO:0003333 (amino acid transmembrane transport), GO:0015171 (amino acid transmembrane transporter activity), GO:0016020 (membrane)	polyamines and ABA signaling transduction	Dong et al., 2016
6	Aradu.87ECD	A09	115307512	115314324	6813	- strand	Ankyrin repeat family protein; IPR020683 (Ankyrin repeat-containing domain), IPR026961 (PGG domain); GO:0005515 (protein binding)	ABA signaling	Sakamoto et al., 2008
7	Aradu.U3RQV	A09	115303147	115306906	3760	- strand	DDB1- and CUL4-associated factor 8-like isoform X3 [Glycine max]; IPR015943 (WD40/YVTN repeat-like-containing domain); GO:0005515 (protein binding)	ABA signaling	Fernando et al., 2016
8	Aradu.YU6QF	A09	115239532	115243158	3627	+ strand	Heat shock protein binding protein n=1 Tax=Zea mays RepID=B6TPQ8_MAIZE; IPR001623 (DnaJ domain), IPR012677 (Nucleotide-binding, alpha-beta plait); GO:0000166 (nucleotide binding), GO:0003676(nucleic acid binding)	ABA signaling	Wehmeyer et al., 1996
9	Aradu.88GAJ	A09	115218621	115221446	2826	- strand	Heat shock protein DnaJ domain protein n=1 Tax=Leptolyngbya sp. PCC 7376 RepID=K9PWA5_9CYAN; IPR021788 (Protein of unknown function DUF3353)	ABA signaling	Wehmeyer et al., 1996
10	Aradu.S2S1T	A09	115264330	115266708	2379	- strand	Pentatricopeptide repeat (PPR) superfamily protein; IPR002885 (Pentatricopeptide repeat), IPR011990(Tetratricopeptide-like helical); GO:0005515 (protein binding)	ABA signaling	Jiang et al., 2015
11	Aradu.YK416	A09	115297418	115299892	2475	- strand	Pentatricopeptide repeat (PPR) superfamily protein; IPR002885 (Pentatricopeptide repeat), IPR011990(Tetratricopeptide-like helical); GO:0005515 (protein binding)	ABA signaling	Jiang et al., 2015
12	Aradu.IIT7A	A09	115307127	115308461	1335	+ strand	Pentatricopeptide repeat (PPR) superfamily protein; IPR002885 (Pentatricopeptide repeat), IPR011990(Tetratricopeptide-like helical); GO:0005515 (protein binding)	ABA signaling	Jiang et al., 2015
13	Aradu.D14WA	A09	115440058	115443920	3863	- strand	Pentatricopeptide repeat (PPR) superfamily protein; IPR002885 (Pentatricopeptide repeat), IPR011990(Tetratricopeptide-like helical); GO:0005515 (protein binding)	ABA signaling	Jiang et al., 2015
14	Aradu.GPN3U	A09	115457975	115462068	4094	- strand	Pentatricopeptide repeat (PPR) superfamily protein; IPR002885 (Pentatricopeptide repeat), IPR011990(Tetratricopeptide-like helical); GO:0005515 (protein binding)	ABA signaling	Jiang et al., 2015
15	Aradu.64B2V	A09	115462663	115465784	3122	- strand	Pentatricopeptide repeat (PPR) superfamily protein; IPR002885 (Pentatricopeptide repeat), IPR011990(Tetratricopeptide-like helical); GO:0005515 (protein binding)	ABA signaling	Jiang et al., 2015
16	Aradu.61TTJ	A09	114873413	114876034	2622	- strand	Pentatricopeptide repeat (PPR) superfamily protein; IPR002885 (Pentatricopeptide repeat), IPR011990(Tetratricopeptide-like helical); GO:0005515 (protein binding)	ABA signaling	Jiang et al., 2015
17	Aradu.8JX0L	A09	114876941	114883715	6775	+ strand	Phosphatidylinositol-4-phosphate 5-kinase family protein; IPR000158 (Cell division protein FtsZ), IPR003409 (MORN motif); GO:0005525 (GTP binding), GO:0005737 (cytoplasm)	NADPH Oxidase Activity	Liu et al., 2012
18	Aradu.X74QT	A09	115206656	115210000	3345	+ strand	Protein phosphatase 2C family protein; IPR001932(Protein phosphatase 2C (PP2C)-like domain), IPR015655(Protein phosphatase 2C); GO:0003824 (catalytic activity)	ABA signaling	Xiang et al., 2014; Kim et al., 2012
19	Aradu.NF928	A09	115255089	115256626	1538	- strand	Protein phosphatase 2A regulatory B subunit family protein; IPR002554(Protein phosphatase 2A, regulatory B subunit, B56), IPR016024(Armadillo-type fold); GO:0000159 (protein phosphatase type 2A complex), GO:0005488 (binding), GO:0007165 (signal transduction), GO:0008601 (protein phosphatase type 2A regulator activity)	Cordinate with GA3 and ABA signaling	González‐García et al., 2006
20	Aradu.DFV35	A09	115513978	115519688	5711	+ strand	Serine carboxypeptidase S28 family protein; IPR008758(Peptidase S28); GO:0006508 (proteolysis), GO:0008236(serine-type peptidase activity)	ABA signaling	Li et al., 2016
21	Aradu.SXR6U	A09	114930616	114943172	12557	+ strand	Sec23/Sec24 protein transport family protein; IPR006895 (Zinc finger, Sec23/Sec24-type), IPR007123 (Gelsolin-like domain); GO:0006886 (intracellular protein transport), GO:0006888(ER to Golgi vesicle-mediated transport), GO:0008270 (zinc ion binding), GO:0030127 (COPII vesicle coat)	Seed germination	Serhal et al, 2015
22	Aradu.1SK9N	A09	115587669	115588969	1301	- strand	GRAM domain-containing protein / ABA-responsive protein-related; IPR004182 (GRAM domain)	ABA signaling	Mauri et al., 2016
23	Aradu.VX0W5	A09	115591466	115592273	808	- strand	GRAM domain-containing protein / ABA-responsive protein-related; IPR004182 (GRAM domain)	ABA signaling	Mauri et al., 2016
24	Aradu.H03WX	A09	115597880	115603102	5223	- strand	GRAM domain-containing protein / ABA-responsive protein-related; IPR004182 (GRAM domain)	ABA signaling	Mauri et al., 2016
