# Supplementary material for: Whole‐genome resequencing‐based QTL‐seq identified candidate genes and molecular markers for fresh seed dormancy in groundnut
Source: Plant Biotechnol J. 2019 Oct 20;18(4):992–1003. doi: 10.1111/pbi.13266 (PMC7061874; doi:10.1111/pbi.13266)
Supplement: Supplementary file 8 — Table S7 List of selected markers designed and used for SNP validation assay. [file PBI-18-992-s002.xlsx]

## Sheet: Markers used for screening
	Table S7 List of selected markers designed and used for SNP validation assay
Primer Sl no.	Name	Gene ID	Gene Description	Primer sequence	Length	First Validation	Second Validation	Expression in seed (Clevenger et al. 2016; https://www.peanutbase.org)
1	B02_8821_C_M	Araip.EI53N.1	Cytochrome P450 superfamily protein (The Arabidopsis cytochrome P450 CYP707A encodes ABA 8′-hydroxylases: key enzymes in ABA catabolism)	TGGCAACTGCATCACTTGACC	21	Positive	positive	No. reported to express in the perianth, leaf, stem
	B02_8821_R			TCCACCAGCACCAATAAACAATT	23
2	B05_8578_A_M	Araip.BMG4F.1	Imidazoleglycerol-phosphate dehydratase (histidine biosynthetic process)	CAGCTGCTGCAGTGCAGGA	19	Positive		Not Avialable
	B05_8578_R			TGGGGAAAGTGAAAGGAAGATAG	23
3	B05_1421_T_M		intergenic	CTTGAATGGCGCTTCAGATTCT	22	Positive	positive
	B05_1421_R			GTTGCCGGAGAGTTGTAACAG	21
4	B05_2383_T_M		intergenic	CTAAATTTTATTCACTTTAATCCCATTTT	29
	B05_2383_R			CGCAATTCACTCCCACGTGTA	21
5	B05_7402_T_M		intergenic	TATGCTTTTTTATTGCTTGTTTGTTTGT	28
	B05_7402_R			TGTTGGAAAGAGGTGGTGGTC	21
6	B05_3564_A_M	Araip.124Z9.1	protein FAR1-RELATED SEQUENCE 6-like isoform X2 (Zinc finger, SWIM-type)	TGAAATACTCAAAGG CAGCTCTA	24			Not Avialable
	B05_3564_R			CTGGTATCAGACCAAGCAAAAC	22
7	B05_7518_T_M		intergenic	TAGTAGAGTACCCCCAGGCT	20
	B05_7518_R			TGGGGATCAGGACTTTCATCC	21
8	B05_8196_A_M		intergenic	TTTTCCTTAATATTTGAAAAATTATCCTAA	30	Positive	positive
	B05_8196_R			CGTCTTTGCCAATTGTGTATAAC	23
9	BO5_5337_T_M		intergenic	CTTTCATTTTCTCAAAGTTTTAACAAAT	28	Positive	positive
	BO5_5337_R			GCCCATTGAAGCATAAAAATCATG	24
10	BO5_5298_T_M		intergenic	AACAATCTACTAGCTGCTGACAT	23
	BO5_5298_R			GCATCATTTAAAACACGGCTAGC	23
11	B05_9891_T_M		intergenic	ATCATCTTTAATTTAAAGCAATTTTCAATT	30	Positive
	B05_9891_R			GGATAGGTTGTGGAATGAGTTG	22
12	B05_3735_T_M		intergenic	ATTGAGGGACCTGAGCAAAAATT	23
	B05_3735_R			TGGGCGTTTAACTCCAATTCTGG	23
13	B05_3652_A_M		intergenic	TTGTACTTAATTGATTGAACATATTTTTTAA	31
	B05_3652_R			CATGACGTGTACGCATCTCAT	21
14	B05_5153_T_M		intergenic	ATGTAAATTGCAGAAACTTAAAGTGT	26
	B05_5153_R			TTGGGTCCTGAGATCTATTGGT	22
15	B05_0358_T_M		intergenic	GATCCGTGCATCATAAATTAAATTATTT	28
	B05_0358_R			GCACACAAAGGGAAGTTCGTC	21
16	B05_0356_T_M		intergenic	AGAGAAAAAGGGGAAGATATTTTTTT	26
	B05_0356_R			TGGTGTCTTGTATGTTTTCTTTGC	24
17	B05_0412_T_M		intergenic	TAATCAAAAGAGATAATCCTGAAAGT	26
	B05_0412_R			CTCATAGCGAATTTTGAAGCCC	22
18	B05_6186_A_M		intergenic	GGGTATCAAGTTGAGTAGTGCAA	23
	B05_6186_R			CTCTCCGAGGACGAATCTG	19
19	B05_1556_A_M		intergenic	GGCGAGTTGGTTTTGAAAGTTAA	23	Positive	positive
	B05_1556_R			CAAAACTATTGGCACCTTGAATTTC	25
20	B05_7595_A_M		intergenic	CGATCACGATAAAGACAAACCA	22
	B05_7595_R			GGTTGACTTGGTCCGACTTC	20
21	B05_7058_G_M		intergenic	GAGTATCGCATAAATCAAGTTCG	23	Positive	positive
	B05_7058_R			GTGGCCCACCTCTACCAATA	20
22	B05_3942_A_M		intergenic	GGTTGGAATTGACATAGAGGGAA	23
	B05_3942_R			AGGATGGAATGCTCTTGGTG	20
23	B05_5662_T_M		intergenic	GCTACAAAAGCTCAATTGGCACT	23
	B05_5662_R			AGGATGGAATGCTCTTGGTG	20
24	B05_8667_T_M		intergenic	TGGGTACCTTCTTGAGAACTTTT	23	Positive	positive
	B05_8667_R			GTTAAATCCATTGCCCCAAATATG	24
25	B05_1384_T_M		intergenic	CCACAATGTCCATCATAAAATTTTTTTT	28
	B05_1384_R			ACTATTATTGTCTACGAGGCAG	22
26	B05_7798_T_M		intergenic	CTTTAATAAAGAAATTTCTGAAATTAAAGT	30
	B05_7798_R			CAGCGATTCGGTTTGAATGATG	22
27	B05_7881_A_M	Araip.YHU92.1	RING-H2 finger protein (Zinc finger, RING/FYVE/PHD-type)	GATAAATTTCTTCAATTTTAAATATAGGAA	30	Positive	positive	Yes. Highly expresses in the seed, and other organ
	B05_7881_R			TAATGCTGGTACAACATAAACCTG	24
28	B05_2726_T_M		intergenic	CGCATTGCTGAATTTGTTGAGCT	23
	B05_2726_R			GCAGGGGGAAGATCTAAAGC	20
29	B05_1110_A_M		intergenic	AAACATGCTGCATCTGGGCA	20
	B05_1110_R			GAAGGATTTTGGGAAAGGGTG	21
30	B05_5057_T_M		intergenic	CACTTGATAAGGATAACTAGGATAT	25
	B05_5057_R			AACCTCGGGTCGTCTTCTC	19
31	B05_0728_A_M		intergenic	CTAGGCTCAAGGTGCAAAGA	20
	B05_0728_R			TTGCTTGTCCTCAAGCAACC	20
32	B05_7485_G_M		intergenic	CGAATTGAATTGGAACCTGGG	21
	B05_7485_R			CCTGTGTGTTCACCGTTGTC	20
33	B05_6085_A_M		intergenic	ACAGTTAGTGTGTCAGTCAAAAAA	24
	B05_6085_R			CAATCCTTCAATCCCTGTGG	20
34	B05_3656_A_M		intergenic	GTCGCCCTTTCACAGCAAGA	20
	B05_3656_R			TTGCATTAGCGCTCTTTAGCC	21
35	B05_0829_T_M	Araip.X9V0W.1	SOUL heme-binding family protein (SOUL haem-binding protein, regulatory factor, effector binding domain)	CTTAAAGTAAAATTACAATTCCGTCTT	27	Positive	re validate	Not Avialable
	B05_0829_R			AGCAATTCAGTCAATCCAACTG	22
36	B05_5578_C_M		intergenic	ACGTCTAGCAGCTCGTTATGC	21	Positive	positive
	B05_5578_R			CTTGGAACCTCAATTGGGAAG	21
37	B05_4532_T_M		intergenic	GCTTTTGTTTGTTAAGTCTTCATTTAT	27	Positive	positive
	B05_34532_R			AAATGATCAAAAGGGGCAACTAAC	24
38	B05_6385_C_M		intergenic	ATGCATCACATGTTTTGATCTAAAC	25
	B05_6385_R			TTTGAAAGAGATTTTGAAAAAGATAAGA	28
39	B05_4703_A_M		intergenic	TGTGTTTGTTTTCCACGAGTAATA	24
	B05_4703_R			GATAACAAAGGCGAGGAAAAAG	22
40	B05_1859_T_M	Araip.3A5RC.1	NADP-dependent alkenal double bond reductase P1, (Alcohol dehydrogenase superfamily, zinc-type)	CAAATCAGCCAAAACAAAAACTGT	24			No. reported in root
	B05_1859_R			GACAAAAGAGTATTGTATGGAATTC	25
41	B05_8819_T_M	Araip.3A5RC.1	NADP-dependent alkenal double bond reductase P1, (Alcohol dehydrogenase superfamily, zinc-type)	GATGTTTTTACTGCTGTTGCTGT	23	Positive	positive	No. reported in root
	B05_8819_R			CATAAGTTCAAAACAAGTTCATTACC	26
42	B05_8030_T_M		intergenic	GTTATAGTTTCAACAAATCGAGGTAT	26
	B05_8030_R			GGAAACAATCAGCAACAGTCC	21
43	B05_0450_A_M		intergenic	CCTAGAGAAGAAGCACAGAAAATA	24
	B05_0450_R			ACCCCATGAAGTCAATACCC	20
44	B05_5752_A_M		intergenic	TCCCTTCCTTAGGGTGGCA	19
	B05_5752_R			CAATCCTGCAAAATGCACCTTC	22
45	B05_0235_A_M		intergenic	TCTCTGAAATCACTTAACGCACA	23
	B05_0235_R			CAATCCTGCAAAATGCACCTTC	22
46	B07_1016_T_M	Araip.7IR4A.1	phosphopyruvate hydratase	AATAGAAGTCACTTGATCAGAGAAAAT	27	Positive	positive	Yes. Highly expresses in seed and also expresses in the other organ of plant
	B07_1016_R			CGCGAGGTCGAAGTTCATTC	20
47	B07_0742_T_M		intergenic	TTTGGTTCTTAAGGTTTAAAGTGTAT	26	Positive	positive
	B07_0742_R			CAAAAGTACGAAATCAACTGTAAATTC	27
48	B07_6641_G_M		intergenic	CAGATCGGATCGGATCCATAG	21	Positive	positive
	B07_6641_R			AACGTTGGTGTCTCCGTCAC	20
49	B07_7969_T_M		intergenic	GACTGATCTGTCCAAATGCATCT	23
	B07_7969_R			TGTCTAGAGAAGGCACCACTAAA	23
50	B07_5676_G_M		intergenic	TTTTCTATTCAAAGATTGAAAATTAATGTG	30	Positive	positive
	B07_5676_R			TCCACGGTATCCTTCCAAAC	20
51	B07_4194_T_M	Araip.PJ8US.1	pectinesterase 11 (cell wall modification)	TCTCCATTGATGAAGCTCTTGT	22	Positive	positive	Yes. Specifically expresses in the seed
	B07_4194_R			CATCAATCCTCAAGGCTGGT	20
52	B07_9895_A_M		intergenic	CAGAATACATAAATTCAATTACAATTTTAA	30
	B07_9895_R			TGAAAGAATAGGAAAAGCAAAGAAAG	26
53	B07_3422_T_M	Araip.991XA.1	receptor like protein 19) (Leucine-rich repeat)	TTTGAATTTCTCTCCAAAGATGCT	24	Positive	positive	Yes. Expression is reported in seed, with maximum leve in root and shoot tip
	B07_3422 _R			TTTTCAGCCATAATTAGCCAAA	22
54	A02_5315_C_M		intergenic	TTGATCTAAAATAATTGCTAAGTACC	26	Positive
	A02_5315_R			TGCCAAATGTATATTGGCTTATTAG	25
55	A02_4360_A_M	Aradu.QY6CA.1	Fatty acid hydroxylase superfamily (fatty acid biosynthetic process)	ATTAAAAAATCCAATTATTTTTTTCTTAAA	30	Positive		Not Avialable
	A02_4360_R			AAAATGACCATTCAATAGGAGC	22
56	A02_0386_A_M		intergenic	TATGACCCTCTTTCTAATTGAGTTA	25
	A02_0386_R			AACTCTCATCAACCGCCAAC	20
57	A02_7961_G_M		intergenic	CTTTACATTGGGGCTCTCTGG	21
	A02_7961_R			ATTGCTCTGTTTTGTTTTTCGTTTC	25
58	A02_8851_G_M	Aradu.K7WG6.1	uncharacterized protein LOC100788522 isoform X3 (Protein of unknown function DUF1005)	GTCAGTGTGTTCTTGAACTGAG	22			Not Avialable
	A02_8851_R			GGGAAGGGAAAATAAAAATGGG	22
59	A02_9898_A_M	Aradu.2L8S7.1	uncharacterized protein LOC100807087 isoform X1 (Galactose-binding domain-like)	CAAGAGCCAAAAGCAGTATAATTA	24			Yes. Highly expresses in the seed and alos in the other part of plant
	A02_9898_R			TCCTTTGGCTGTGTTTGCTAG	21
60	A02_8097_C_M	Aradu.2L8S7.1	uncharacterized protein LOC100807087 isoform X1 (Galactose-binding domain-like)	ACGATGATAATGATGGTGATGAC	23			Yes. Highly expresses in the seed and alos in the other part of plant
	A02_8097_R			AATGTTTAGTCAAGGGTTAACTTAC	25
61	A02_8125_A_M	Aradu.2L8S7.1	uncharacterized protein LOC100807087 isoform X1 (Galactose-binding domain-like)	GGTCAGTGAGGGGTGATGA	19			Yes. Highly expresses in the seed and alos in the other part of plant
	A02_8125_R			TTAACTTACTCAGTTAACTGTTAGC	25
62	A02_9957_G_M	Aradu.JZB0C.1	NADP-dependent alkenal double bond reductase (Alcohol dehydrogenase superfamily, zinc-type)	AGGGATTGGTAGTAAAAAAAATTAAAG	27			Not Avialable
	A02_9957_R			AATGCTTTTTCCACGGGGTATC	22
63	A02_5647_G_M		intergenic	CCACTGCTCAATTAATATCGTCG	23
	A02_5647_R			TGTAAGGGCGAAAACTCTTGAC	22
64	A02_8870_A_M		intergenic	GTAACTAATGCCACAACATGGA	22	Positive
	A02_8870_R			GTGCTTGGGGTTGGATTTAG	20
65	A02_1984_T_M		intergenic	AATGTTTTTTTTAATTTATTGAAAATTTAT	30
	A02_1984_R			AGAATTTAACAAAATTTCATCGAC	24
66	A02_7194_C_M	Aradu.0L0WF.1	uncharacterized protein LOC100786942	AGGAAGAAGCAAAACAGAGGAC	22	Positive	positive	Not Avialable
	A02_7194_R			TTGATCTAACCAACTAAACCTTTCAA	26
67	A02_0206_A_M	Aradu.4MN5D.1	protein SCAI homolog isoform X1 (transcription corepressor activity)	ATCAATCTTATCATTGAGGCTTACA	25	Positive		Not Avialable
	A02_0206_R			TCCAAGAGCCCATTATCCAC	20
68	A02_0694_C_M	Aradu.6Q2SQ.1	alpha/beta-Hydrolases superfamily protein	TCCGTCTTTCAATAAGTGTATATC	24	Positive	positive	Yes. Expresses in the seed, but it expresion is maximum in the leaves
	A02_0694_R			TTTTCGGGTAGAGGTGGATG	20
69	A02_3259_C_M		intergenic	TAGTAATTAAAGACCAATTATTACTTTC	28
	A02_3259_R			CTGAGTTCTTTTGTTGCGATGA	22
70	A02_6298_T_M	Aradu.41LFF.1	unknown protein	CATTGAGATGTAGTTGTGGATATTT	25	Positive		Not Avialable
	A02_6298_R			ATGGCACTTCAGAAGGTTGG	20
71	A02_8679_A_M		intergenic	TACTCTTTAATGCATAGAATTTTGACA	27
	A02_8679_R			CATCAAGGAGTAATATTTTACAGG	24
72	A02_6264_A_M		intergenic	GTACAATCTTTCTTTGATTAAGAAAAAA	28
	A02_6264_R			AAGGTTAGTTACTCTCTACGAC	22
73	A02_3957_G_M	Aradu.K87DL.1	Acyl-[acyl-carrier-protein] desaturase (Fatty acid desaturase, type 2)	TTTTAATTAAACTTAGTTACAAAATTAATTTG	32	Positive	positive	Not Avialable
	A02_3957_R			CATTCTCGTGACGCTTTTCATC	22
74	A02_6977_T_M	Aradu.HL19F.1	alcohol dehydrogenase 1) (GroES (chaperonin 10)-like)	CTGTGGTGCCTATATACACTTGT	23	Positive	positive	Not Avialable
	A02_6977_R			GATGAATGCTCTAGCAGAATCC	22
75	A02_7910_A_M		intergenic	TTAATCAATAATTGGACCTATTCAAATTTA	30	Positive
	A02_7910_R			AATTCTTTGAGGGGGTTGACG	21
76	A02_6781_C_M	Aradu.G0PDA.1	3-deoxy-D-manno-octulosonic-acid transferase (3-deoxy-D-manno-octulosonic-acid transferase, N-terminal)	ATATGATTTTAGTTGTGTTCTTCTC	25	Positive	positive	Not Avialable
	A02_6781_R			CTTCCTTCTCCAGTTTTTGC	20
77	A02_9323_G_M	Aradu.JSN8H.1	disease resistance protein (TIR-NBS-LRR class, Leucine-rich repeat, typical subtype)	AACTTGTGACATATTATCAAAGTGTG	26			Yes. Expresses in the seed,and also in the other part of the plant
	A02_9323_R			TCTGGGCATTTCTTCCAAAGAAG	23
78	A02_9380_A_M	Aradu.XK54J.1	disease resistance protein (TIR-NBS-LRR class, Leucine-rich repeat, typical subtype)	CAACTCAAGAATATTTATTAAGAACGA	27			Not Avialable
	A02_9380_R			CTTGATCAGCCAAGCCAACTC	21
79	A02_9390_T_M	Aradu.XK54J.1	disease resistance protein (TIR-NBS-LRR class, Leucine-rich repeat, typical subtype)	GAATATTTATTAAGAACGCTGTTTATAAT	29	Positive		Not Avialable
	A02_99390_R			CTTGATCAGCCAAGCCAACTC	21
80	A02_0025_T_M	Aradu.02MM2.1	RING zinc finger protein (Zinc finger, RING/FYVE/PHD-type)	ATCTTTTTCCTAACAAACACATTCAT	26	Positive	positive	Yes. Highly expresses in the seed and also observed in plant other organ
	A02_0025_R			TTGGAAAAGGATTGCATCAGTTG	23
81	A02_2155_G_M		intergenic	TCATTAAACATATCATCAAAATTTCTAG	28
	A02_2155_R			TTAGCCGTTAAATAACCGTTGC	22
82	A02_7351_G_M	Aradu.BY4US.1	disease resistance protein (TIR-NBS-LRR class, Leucine-rich repeat, typical subtype)	CGCGTTCCTTAACTATCGGG	20			Yes. Expresses in the seed and other part of plant
	A02_7351_R			GCATCGTAATAGCCCAGAGG	20
83	A02_9076_T_M		intergenic	TTTTAGAAGGTTCTATGACAGAAGT	25
	A02_9076_R			TCAGTGAAAGGTCATCTAATTCAG	24
84	A02_3357_C_M	Aradu.WLL49.1	4-hydroxy-tetrahydrodipicolinate reductase 2, chloroplastic-like (Dihydrodipicolinate reductase, bacterial/plant)	TATTTGCAATCTTTGATTGTTGATTC	26	Positive	positive	Yes. Highly expresses in the seed and also observed in plant other organ
	A02_3357_R			GAAGCTAAATTACTGATTGGTTTTC	25
85	A02_3600_C_M	Aradu.WLL49.1	4-hydroxy-tetrahydrodipicolinate reductase 2, chloroplastic-like (Dihydrodipicolinate reductase, bacterial/plant)	TAGCTTCTATTTTATTGTTCTTTTGTC	27	Positive		Yes. Highly expresses in the seed and also observed in plant other organ
	A02_3600_R			GTCCATATTACTCTCTAGATTGAC	24
86	A02_8332_C_M	Aradu.7F2BY.1	BTB/POZ domain-containing protein (BTB/POZ fold, BTB/Kelch-associated)	TATATATAGCAATGCAGAGTCAGC	24			Yes. Highly expresses in the seed and also observed in plant other organ
	A02_8332_R			GCCATGTTTCTTTCGCTTGTTAC	23
87	A02_8339_G_M	Aradu.7F2BY.1	BTB/POZ domain-containing protein (BTB/POZ fold, BTB/Kelch-associated)	CAATGCAGAGTCAGTTGTCATG	22			Yes. Expresses in the seed and also observed in plant other organ
	A02_8339_R			AAATGCCATGTTTCTTTCGCTTG	23
88	A02_4857_C_M		intergenic	GATATTTGAAGACAATTAATAATAAGATC	29
	A02_4857_R			TCAACTATGTTATATGAACATAAAAAAATC	30
89	A02_6367_C_M	Aradu.B5TED.1	WD-40 repeat family protein (WD40/YVTN repeat-like-containing domain; Histone-binding protein RBBP4, N-terminal)	CAAAAAACAGACTTATGGCCTGC	23			Yes. Highly expresses in the seed and also observed in plant other organ
	A02_6367_R			AAGAGGCACAAATTATCTTTCAATTG	26
90	A02_6368_A_M	Aradu.B5TED.1	WD-40 repeat family protein (WD40/YVTN repeat-like-containing domain; Histone-binding protein RBBP4, N-terminal)	AAAAAACAGACTTATGGCCTGGA	23	Positive		Yes. Highly expresses in the seed and also observed in plant other organ
	A02_6368_R			AAAGAGGCACAAATTATCTTTCAATTG	27
91	A02_7649_G_M		intergenic	CTAAGTAAAACTCTAATTAAATTGCCG	27
	A02_7649_R			CACATGCAATTGGGAAAGAGAAG	23
92	A02_7662_C_M		intergenic	TAATTAAATTGCCACTAAAAACAACTC	27
	A02_7662_R			CATGCAATTGGGAAAGAGAAGG	22
93	A04_5000_T_M	Aradu.XCU6I.1	chalcone synthase (Polyketide synthase, type III)	GGCAGCCACGGAGCCATT	18	Positive		Not Avialable
	A04_5000_R			TGGTGGCTTTCATCTTCTCC	20
94	A09_8119_A_M		intergenic	AAGTTATTAAGAAATAAAATATTTAAATGTGA	32
	A09_8119_R			CATGCAATTGGGAAAGAGAAGG	22
95	A09_7150_G_M		intergenic	TGATGCTTCAGATTTGGTTTTCATG	25
	A09_7150_R			TCCTTGTGATTCATGTCATTTTGC	24
96	A09_2774_G_M		intergenic	AATCTCTGATTGTTAGATTTTTTCTG	26
	A09_2774_R			TGGGTTATTTAGGGGTGTGG	20
97	A09_2608_T_M		intergenic	GATCTGAAGTTAGGGCTCAGT	21
	A09_2608_R			ATTCAAGGCAGAGCACCATTG	21
98	A09_5068_G_M	Aradu.QD51M.1	Cytochrome P450 superfamily protein (Cytochrome P450)	GTTAATCTTATACTTCACCATAAGG	25	Positive	positive	Yes. Expression in seed was low compared to other organ such as peg tip, reproductive tip, etc.
	A09_5068_R			GTCTTTCGTTGTGAGGCATTC	21
99	A09_4528_T_M		intergenic	AAACTTACTAATTAGTCTTATTGGCT	26	Positive	positive
	A09_4528_R			GCGTCTGGTCTAAAGCCTG	19
100	A09_6873_A_M		intergenic	GCATCTCCGTAGATCCGGA	19	Positive	positive
	A09_6873_R			ATCGCGTAATTCAAGGCATCG	21
101	A09_3628_A_M		intergenic	GATAAGTTTACTTGGTTGGAACAAA	25	Positive	positive
	A09_3628_R			CACACAAGAAGGAGGATAAGTG	22
102	A09_1381_T_M		intergenic	CTTGCAGGCCATGTTTCTTTGTT	23
	A09_1381_R			GAGATCAACAGCGAACGAAGG	21
103	A09_9140_A_M		intergenic	CTGCGTTGGGGATTTAGGATTTA	23	Positive	positive
	A09_9140_R			CTGTTCGGCCCAATAAGAAAAC	22
104	A09_6564_T_M		intergenic	GTACACATCCTCTCAGCTAAAAAT	24	Positive	positive
	A09_6564_R			GAGCACCCTTCTGTTGAATGC	21
105	A09_3476_A_M		intergenic	AAAAAATTTGGTAACAAAAAAATTTCAGA	29	Positive
	A09_3476_R			GACGAAGGAGCAGAGCAAG	19
106	A09_6198_G_M		intergenic	GTCGGATAACTTTCGACAGTG	21
	A09_6198_R			TGACAGTTTGATGGTATAACGAG	23
107	A09_2071_T_M		intergenic	GGGACACCACAACAAAATGGTAT	23
	A09_2071_R			ACTTACGGCTCCTGCTAGC	19
108	A09_5638_A_M	Aradu.K4BJE.1	uncharacterized protein LOC100797259 isoform X4 (Zinc finger, CCHC-type, Transposase, MuDR, plant, Zinc finger, SWIM-type)	AAGGGGTATGGTGCAGGGTA	20			Not Avialable
	A09_5638_R			CACCAAAAACTTTTGCGACAGC	22
109	A09_6474_T_M		intergenic	TTATAAAGAAAATAAACATCCTAATGCT	28
	A09_6474_R			GTTCTCTCAAATATTCGCCGTTC	23
110	A09_9631_A_M		intergenic	CGAAAGGCCGTATTTGTTAATGAA	24
	A09_9631_R			CTCCCAGGGAAACTTTCATC	20
111	A09_2855_C_M	Aradu.M4YAD.1	L-ascorbate oxidase homolog (Cupredoxin, copper ion binding)	AATTTCACACAAACACATTTGTATGC	26	Positive		Not Avialable
	A09_2855_R			TTCACGAAATCAAGCCAGATCC	22
112	A09_3194_A_M		intergenic	CAGACGGAGAAGTTACGGGA	20
	A09_1941_R			GGTCAAAGATTGGACCGAAC	20
113	A09_0834_A_M		intergenic	AGTGGGAGGAGGTACATCAA	20	Positive	positive
	A09_0834_R			AGGAAGCAGTCAGAGTTGAAG	21
114	A09_3737_A_M		intergenic	TAAGAAATTTTGGTGTCAAAATTAAAAATA	30
	A09_3737_R			TTTTTTAACGGTAGCATATGAAGTTT	26
115	A09_6624_G_M		intergenic	TTAAATGAATAACATTACTCATAATAAG	29
	A09_6624_R			CATTAGTTACTATTTCAATTGACTG	26
116	A09_3372_A_M		intergenic	GTATCATCATCATTAAGTAATTTTGGA	27
	A09_3372_R			CAATATGGCTTAAATGACACCAG	23
117	A09_5289_A_M	Aradu.D94AQ.1	zeaxanthin epoxidase, chloroplastic-like (Aromatic-ring hydroxylase-like	CACATCTTCTAGTGAAAGCGGA	22	Positive	positive	Yes. Expresses in seed and also in other plant organ
	A09_5289_R			CCATCTTTCTGATGGAACAACC	22
118	A10_2301_A_M		intergenic	GAGATAAGTAATAGAGTGTGAATCAA	26	Positive	positive
	A10_2301_R			TTCTATGAGGAAAGATACAGAGAC	24
119	A10_7737_T_M		intergenic	GTCTAAACCTTGTCTGTGGTATTT	24
	A10_7737_R			CGCAAGGCTTCTTCTATGGC	20
120	A10_6048_T_M		intergenic	CCTAGAGCCATACAGCATCTTT	22
	A10_6048_R			ATGGTGCCAAAAACTTGGTGG	21
121	A10_4864_A_M		intergenic	CATTCCGCCAAGATAAAGAACAATA	25	Positive	positive
	A10_4864_R			CTTTTCTCTCCAAGTTCCTCTC	22
122	A10_5042_T_M		intergenic	CCACCAAGCTCCAAAACTGAT	21
	A10_5042_R			AAATCTGCTGACCTGGAACG	20
123	A10_8128_A_M		intergenic	GGATGGTAGTGTTGTTTGTTACAA	24
	A10_8128_R			TTCAAAACTGGGGAGTTGAGC	21
124	A10_1837_T_M		intergenic	CAAGGTTTGGTAACAATTCTAAAAAAT	27	Positive	positive
	A10_1837_R			GTTGTTGATTATGAATTGTTGAACC	25
125	A10_7795_T_M	Aradu.D5WY3.1	apyrase 2-like	GGTGACTCGTGCGGCAATT	19	Positive	positive	Not Avialable
	A10_7795_R			AAAGATGGACGGAGCCAAGA	20
126	A10_6845_A_M		intergenic	TAGAGGTTTTTTTAGAAGAAACTACAA	27
	A10_6845_R			ATTATGCCGAACTCCAAGGTC	21
127	A10_7968_A_M		intergenic	ATAGCCTCTAATCTGTGTGTTCTA	24
	A10_7968_R			TCATCATGACGCGAACGCG	19
128	A10_8647_A_M		intergenic	CACACAAACTCATAGTAAAGTCCAA	25
	A10_88647_R			TGGTTGGAGAAGATGGTACTTG	22
129	A10_8961_A_M		intergenic	GACGATAGCCAATTTTCACGATTA	24	Positive
	A10_8961_R			TTGCTCAGGTCCCTCAATTTC	21
130	A10_5956_T_M		intergenic	ATGAGTGGAAGTTAAGAGTAAAACAT	26	Positive	positive
	A10_5956_R			CTCTTGTTGAATTTTTGGCTCAC	23
131	A10_9627_A_M		intergenic	GAGACTATAGAGATTCCATTGAACA	25
	A10_59627_R			CCATGTCACACAGAGCCTTC	20
132	A10_7860_T_M		intergenic	CCGTATCTCTTTAAGAGATGTGT	23
	A10_7860_R			ATTGAGGCATGGCATAACTGTG	22
133	A10_ 2452_T_M		intergenic	AAACTCCTAAAGGCTAGGCGTTT	23	Positive
	A10_ 2452_R			ATGGAGATGCTGTGCTCCTC	20
134	A10_4970_A_M	Aradu.3Y76Q.1	3-methylcrotonyl-CoA carboxylase (ligase activity)	TCCAACTTGCTTTTCTTCTTCCAAA	25	Positive	positive	Not Avialable
	A10_4970_R			CACCCATCACCCATGATTTAG	21
135	A10_1119_T_M		intergenic	A10GTAGATCCAAGCTTAGAACAATTTT	28
	A10_1119_R			CTTTGATCAAGGAAGGAATTGAG	23
136	A10_4323_A_M		intergenic	TCAAGGATGTTGGCCGAATGA	21
	A10_4323_R			TTTTTCTTTCCAATTTCTTTCCAAATC	27
137	A10_7955_A_M		intergenic	GAGGTAAAACATTTAAAGTCACGGA	25
	A10_7955_R			TTCGCATGAGAATGAGAGTTCG	22
138	A10_6384_C_M		intergenic	CCTAGAAGAAGCACAGACTGC	21	Positive	positive
	A10_6384_R			GCATTCAACGCCCACATGTAAC	22
139	A10_1454_T_M		intergenic	GATGTCACTGGACCACTCTGT	21
	A10_1454_R			GGGACATGAGCTTGTTCTGAG	21
140	A10_6370_C_M		intergenic	CCTTCAGGAGTTTGAAGCTCC	21	Positive	positive
	A10_6370_R			TTCCTCAATCCATGAACGTGTG	22
141	A10_2571_A_M		intergenic	CAAACTCGAACAATCCCTGGA	21
	A10_2571_R			TAACCATTTGAATCTGCCTGAC	22
142	A10_2291_T_M		intergenic	GCCACGCGGGTTGAAGTTT	19
	A10_2291_R			GGATTACAGGGCATGAATGG	20
143	A10_7498_A_M		intergenic	GATGAGCTTCAAACTCGCGATTA	23	Positive	positive
	A10_7498_R			GGATTACAGGGCATGAATGG	20
